# Supplementary material for: BactQuant: An enhanced broad-coverage bacterial quantitative real-time PCR assay
Source: BMC Microbiol. 2012 Apr 17;12:56. doi: 10.1186/1471-2180-12-56 (PMC3464140; doi:10.1186/1471-2180-12-56)
Supplement: Additional file 7 — Supplemental File 3. Detailed results for published assay using the stringent criteria. [file 1471-2180-12-56-S7.xlsx]

## Sheet: Phyla
Phyla not covered		Phyla covered
Chlorobi		Acidobacteria
OD1		Actinobacteria
TM7		Aquificae
		Bacteria_incertae_sedis
		Bacteroidetes
		BRC1
		Caldiserica
		Chlamydiae
		Chloroflexi
		Chrysiogenetes
		Cyanobacteria
		Deferribacteres
		Deinococcus-Thermus
		Dictyoglomi
		Fibrobacteres
		Firmicutes
		Fusobacteria
		Gemmatimonadetes
		Lentisphaerae
		Nitrospira
		OP10
		OP11
		Planctomycetes
		Proteobacteria
		Spirochaetes
		SR1
		Synergistetes
		Tenericutes
		Thermodesulfobacteria
		Thermotogae
		unclassified_Bacteria
		Verrucomicrobia
		WS3

## Sheet: Genus
Genus not covered	Phylum info of not covered genus		Genus covered	Phylum info of covered genus
Aestuariimicrobium	Actinobacteria		Acanthopleuribacter	Acidobacteria
Agrococcus	Actinobacteria		Geothrix	Acidobacteria
Brooklawnia	Actinobacteria		Gp1	Acidobacteria
Friedmanniella	Actinobacteria		Gp10	Acidobacteria
Granulicoccus	Actinobacteria		Gp11	Acidobacteria
Luteococcus	Actinobacteria		Gp12	Acidobacteria
Microlunatus	Actinobacteria		Gp13	Acidobacteria
Micropruina	Actinobacteria		Gp15	Acidobacteria
Microterricola	Actinobacteria		Gp16	Acidobacteria
Mycetocola	Actinobacteria		Gp17	Acidobacteria
Okibacterium	Actinobacteria		Gp18	Acidobacteria
Plantibacter	Actinobacteria		Gp19	Acidobacteria
Propionibacterium	Actinobacteria		Gp2	Acidobacteria
Propionicicella	Actinobacteria		Gp21	Acidobacteria
Propioniferax	Actinobacteria		Gp22	Acidobacteria
Propionimicrobium	Actinobacteria		Gp23	Acidobacteria
Tessaracoccus	Actinobacteria		Gp25	Acidobacteria
unclassifiedPropionibacteriaceae	Actinobacteria		Gp26	Acidobacteria
Weeksella	Bacteroidetes		Gp3	Acidobacteria
Chlamydia	Chlamydiae		Gp4	Acidobacteria
Chlamydophila	Chlamydiae		Gp5	Acidobacteria
Neochlamydia	Chlamydiae		Gp6	Acidobacteria
Simkania	Chlamydiae		Gp7	Acidobacteria
unclassifiedChlamydiaceae	Chlamydiae		Gp9	Acidobacteria
unclassifiedParachlamydiaceae	Chlamydiae		Holophaga	Acidobacteria
Waddlia	Chlamydiae		unclassifiedAcidobacteria	Acidobacteria
Chlorobaculum	Chlorobi		unclassifiedHolophagaceae	Acidobacteria
Chlorobium	Chlorobi		unclassifiedHolophagae	Acidobacteria
Chloroherpeton	Chlorobi		Acaricomes	Actinobacteria
Prosthecochloris	Chlorobi		Acidimicrobium	Actinobacteria
unclassifiedChlorobiaceae	Chlorobi		Acidothermus	Actinobacteria
Dehalococcoides	Chloroflexi		Acrocarpospora	Actinobacteria
Flexistipes	Deferribacteres		Actinoallomurus	Actinobacteria
Acetitomaculum	Firmicutes		Actinoalloteichus	Actinobacteria
Carboxydibrachium	Firmicutes		Actinobaculum	Actinobacteria
Halonatronum	Firmicutes		Actinocatenispora	Actinobacteria
OD1Family	OD1		Actinocorallia	Actinobacteria
Azorhizophilus	Proteobacteria		Actinokineospora	Actinobacteria
Oceanibulbus	Proteobacteria		Actinomadura	Actinobacteria
unclassifiedCampylobacteraceae	Proteobacteria		Actinomyces	Actinobacteria
Brachyspira	Spirochaetes		Actinomycetospora	Actinobacteria
Synergistes	Synergistetes		Actinoplanes	Actinobacteria
TM7Family	TM7		Actinopolymorpha	Actinobacteria
			Actinopolyspora	Actinobacteria
			Actinospica	Actinobacteria
			Actinosynnema	Actinobacteria
			Actinotalea	Actinobacteria
			Adlercreutzia	Actinobacteria
			Aeriscardovia	Actinobacteria
			Aeromicrobium	Actinobacteria
			Agreia	Actinobacteria
			Agromyces	Actinobacteria
			Allokutzneria	Actinobacteria
			Alloscardovia	Actinobacteria
			Amycolatopsis	Actinobacteria
			Arcanobacterium	Actinobacteria
			Arsenicicoccus	Actinobacteria
			Arthrobacter	Actinobacteria
			Asaccharobacter	Actinobacteria
			Asanoa	Actinobacteria
			Atopobium	Actinobacteria
			Beutenbergia	Actinobacteria
			Bifidobacterium	Actinobacteria
			Blastococcus	Actinobacteria
			Bogoriella	Actinobacteria
			Brachybacterium	Actinobacteria
			Brevibacterium	Actinobacteria
			Catellatospora	Actinobacteria
			Catelliglobosispora	Actinobacteria
			Catenulispora	Actinobacteria
			Catenuloplanes	Actinobacteria
			Cellulomonas	Actinobacteria
			Cellulosimicrobium	Actinobacteria
			Citricoccus	Actinobacteria
			Clavibacter	Actinobacteria
			Collinsella	Actinobacteria
			Conexibacter	Actinobacteria
			Coriobacterium	Actinobacteria
			Corynebacterium	Actinobacteria
			Couchioplanes	Actinobacteria
			Crossiella	Actinobacteria
			Cryobacterium	Actinobacteria
			Cryptobacterium	Actinobacteria
			Cryptosporangium	Actinobacteria
			Curtobacterium	Actinobacteria
			Dactylosporangium	Actinobacteria
			Demequina	Actinobacteria
			Demetria	Actinobacteria
			Denitrobacterium	Actinobacteria
			Dermabacter	Actinobacteria
			Dermacoccus	Actinobacteria
			Dermatophilus	Actinobacteria
			Devriesea	Actinobacteria
			Dietzia	Actinobacteria
			Eggerthella	Actinobacteria
			Enterorhabdus	Actinobacteria
			Ferrimicrobium	Actinobacteria
			Ferrithrix	Actinobacteria
			Fodinibacter	Actinobacteria
			Fodinicola	Actinobacteria
			Frigoribacterium	Actinobacteria
			Frondihabitans	Actinobacteria
			Gardnerella	Actinobacteria
			Geodermatophilus	Actinobacteria
			Georgenia	Actinobacteria
			Glaciibacter	Actinobacteria
			Glycomyces	Actinobacteria
			Goodfellowiella	Actinobacteria
			Gordonia	Actinobacteria
			Gordonibacter	Actinobacteria
			Gulosibacter	Actinobacteria
			Haloactinospora	Actinobacteria
			Haloglycomyces	Actinobacteria
			Hamadaea	Actinobacteria
			Helcobacillus	Actinobacteria
			Herbidospora	Actinobacteria
			Hoyosella	Actinobacteria
			Humibacillus	Actinobacteria
			Humibacter	Actinobacteria
			Humicoccus	Actinobacteria
			Humihabitans	Actinobacteria
			Iamia	Actinobacteria
			Ilumatobacter	Actinobacteria
			Intrasporangium	Actinobacteria
			Isoptericola	Actinobacteria
			Janibacter	Actinobacteria
			Jiangella	Actinobacteria
			Jonesia	Actinobacteria
			Kibdelosporangium	Actinobacteria
			Kineococcus	Actinobacteria
			Kineosphaera	Actinobacteria
			Kineosporia	Actinobacteria
			Kitasatospora	Actinobacteria
			Klugiella	Actinobacteria
			Knoellia	Actinobacteria
			Kocuria	Actinobacteria
			Krasilnikovia	Actinobacteria
			Kribbella	Actinobacteria
			Kribbia	Actinobacteria
			Kutzneria	Actinobacteria
			Kytococcus	Actinobacteria
			Labedella	Actinobacteria
			Lapillicoccus	Actinobacteria
			Lechevalieria	Actinobacteria
			Leifsonia	Actinobacteria
			Lentzea	Actinobacteria
			Leucobacter	Actinobacteria
			Longispora	Actinobacteria
			Luedemannella	Actinobacteria
			Marihabitans	Actinobacteria
			Marinactinospora	Actinobacteria
			Marmoricola	Actinobacteria
			Metascardovia	Actinobacteria
			Microbacterium	Actinobacteria
			Microbispora	Actinobacteria
			Microcella	Actinobacteria
			Micrococcus	Actinobacteria
			Micromonospora	Actinobacteria
			Microtetraspora	Actinobacteria
			Millisia	Actinobacteria
			Mobiluncus	Actinobacteria
			Modestobacter	Actinobacteria
			Myceligenerans	Actinobacteria
			Mycobacterium	Actinobacteria
			Nakamurella	Actinobacteria
			Nesterenkonia	Actinobacteria
			Nitriliruptor	Actinobacteria
			Nocardia	Actinobacteria
			Nocardioides	Actinobacteria
			Nocardiopsis	Actinobacteria
			Nonomuraea	Actinobacteria
			Oerskovia	Actinobacteria
			Olsenella	Actinobacteria
			Ornithinicoccus	Actinobacteria
			Ornithinimicrobium	Actinobacteria
			Oryzihumus	Actinobacteria
			Paraeggerthella	Actinobacteria
			Parascardovia	Actinobacteria
			Patulibacter	Actinobacteria
			Phycicoccus	Actinobacteria
			Pilimelia	Actinobacteria
			Pimelobacter	Actinobacteria
			Planobispora	Actinobacteria
			Planomonospora	Actinobacteria
			Planosporangium	Actinobacteria
			Planotetraspora	Actinobacteria
			Plantactinospora	Actinobacteria
			Prauserella	Actinobacteria
			Promicromonospora	Actinobacteria
			Pseudoclavibacter	Actinobacteria
			Pseudonocardia	Actinobacteria
			Pseudosporangium	Actinobacteria
			Quadrisphaera	Actinobacteria
			Rarobacter	Actinobacteria
			Rathayibacter	Actinobacteria
			Renibacterium	Actinobacteria
			Rhodococcus	Actinobacteria
			Rhodoglobus	Actinobacteria
			Rothia	Actinobacteria
			Ruania	Actinobacteria
			Rubrobacter	Actinobacteria
			Rugosimonospora	Actinobacteria
			Saccharomonospora	Actinobacteria
			Saccharopolyspora	Actinobacteria
			Saccharothrix	Actinobacteria
			Salana	Actinobacteria
			Salinibacterium	Actinobacteria
			Salinispora	Actinobacteria
			Sanguibacter	Actinobacteria
			Saxeibacter	Actinobacteria
			Scardovia	Actinobacteria
			Schumannella	Actinobacteria
			Sciscionella	Actinobacteria
			Segniliparus	Actinobacteria
			Serinibacter	Actinobacteria
			Serinicoccus	Actinobacteria
			Sinomonas	Actinobacteria
			Skermania	Actinobacteria
			Slackia	Actinobacteria
			Smaragdicoccus	Actinobacteria
			Solirubrobacter	Actinobacteria
			Sphaerisporangium	Actinobacteria
			Spirilliplanes	Actinobacteria
			Spirillospora	Actinobacteria
			Sporichthya	Actinobacteria
			Stackebrandtia	Actinobacteria
			Streptacidiphilus	Actinobacteria
			Streptoalloteichus	Actinobacteria
			Streptomonospora	Actinobacteria
			Streptomyces	Actinobacteria
			Streptosporangium	Actinobacteria
			Subtercola	Actinobacteria
			Terrabacter	Actinobacteria
			Terracoccus	Actinobacteria
			Tetrasphaera	Actinobacteria
			Thermobifida	Actinobacteria
			Thermobispora	Actinobacteria
			Thermocrispum	Actinobacteria
			Thermoleophilum	Actinobacteria
			Thermomonospora	Actinobacteria
			Thermopolyspora	Actinobacteria
			Tropheryma	Actinobacteria
			Tsukamurella	Actinobacteria
			Turicella	Actinobacteria
			Umezawaea	Actinobacteria
			unclassifiedAcidimicrobiaceae	Actinobacteria
			unclassifiedAcidimicrobidae	Actinobacteria
			unclassifiedAcidimicrobineae	Actinobacteria
			unclassifiedActinobacteria	Actinobacteria
			unclassifiedActinobacteridae	Actinobacteria
			unclassifiedActinomycetaceae	Actinobacteria
			unclassifiedActinomycetales	Actinobacteria
			unclassifiedActinosynnemataceae	Actinobacteria
			unclassifiedBeutenbergiaceae	Actinobacteria
			unclassifiedBifidobacteriaceae	Actinobacteria
			unclassifiedCellulomonadaceae	Actinobacteria
			unclassifiedCoriobacteriaceae	Actinobacteria
			unclassifiedCorynebacteriaceae	Actinobacteria
			unclassifiedCorynebacterineae	Actinobacteria
			unclassifiedDermabacteraceae	Actinobacteria
			unclassifiedDermacoccaceae	Actinobacteria
			unclassifiedDermatophilaceae	Actinobacteria
			unclassifiedFrankineae	Actinobacteria
			unclassifiedGeodermatophilaceae	Actinobacteria
			unclassifiedGlycomycetaceae	Actinobacteria
			unclassifiedIntrasporangiaceae	Actinobacteria
			unclassifiedKineosporiaceae	Actinobacteria
			unclassifiedMicrobacteriaceae	Actinobacteria
			unclassifiedMicrococcaceae	Actinobacteria
			unclassifiedMicrococcineae	Actinobacteria
			unclassifiedMicromonosporaceae	Actinobacteria
			unclassifiedNakamurellaceae	Actinobacteria
			unclassifiedNocardiaceae	Actinobacteria
			unclassifiedNocardioidaceae	Actinobacteria
			unclassifiedNocardiopsaceae	Actinobacteria
			unclassifiedPromicromonosporaceae	Actinobacteria
			unclassifiedPropionibacterineae	Actinobacteria
			unclassifiedPseudonocardiaceae	Actinobacteria
			unclassifiedPseudonocardineae	Actinobacteria
			unclassifiedRubrobacteridae	Actinobacteria
			unclassifiedSolirubrobacterales	Actinobacteria
			unclassifiedStreptomycetaceae	Actinobacteria
			unclassifiedStreptosporangiaceae	Actinobacteria
			unclassifiedStreptosporangineae	Actinobacteria
			unclassifiedThermomonosporaceae	Actinobacteria
			Varibaculum	Actinobacteria
			Verrucosispora	Actinobacteria
			Virgisporangium	Actinobacteria
			Williamsia	Actinobacteria
			Xylanibacterium	Actinobacteria
			Xylanimicrobium	Actinobacteria
			Xylanimonas	Actinobacteria
			Yaniella	Actinobacteria
			Yonghaparkia	Actinobacteria
			Zhihengliuella	Actinobacteria
			Zimmermannella	Actinobacteria
			Aquifex	Aquificae
			Balnearium	Aquificae
			Desulfurobacterium	Aquificae
			Hydrogenivirga	Aquificae
			Hydrogenobacter	Aquificae
			Hydrogenobaculum	Aquificae
			Persephonella	Aquificae
			Sulfurihydrogenibium	Aquificae
			Thermocrinis	Aquificae
			Thermosulfidibacter	Aquificae
			Thermovibrio	Aquificae
			unclassifiedAquificaceae	Aquificae
			unclassifiedAquificales	Aquificae
			unclassifiedDesulfurobacteriaceae	Aquificae
			unclassifiedHydrogenothermaceae	Aquificae
			Venenivibrio	Aquificae
			Ktedonobacter	Bacteria
			Actibacter	Bacteroidetes
			Adhaeribacter	Bacteroidetes
			Aequorivita	Bacteroidetes
			Aestuariicola	Bacteroidetes
			Algibacter	Bacteroidetes
			Algoriphagus	Bacteroidetes
			Alistipes	Bacteroidetes
			Alkaliflexus	Bacteroidetes
			Anaerophaga	Bacteroidetes
			Aquiflexum	Bacteroidetes
			Aquimarina	Bacteroidetes
			Arcicella	Bacteroidetes
			Arenibacter	Bacteroidetes
			Aureispira	Bacteroidetes
			Bacteroides	Bacteroidetes
			Balneola	Bacteroidetes
			Barnesiella	Bacteroidetes
			Belliella	Bacteroidetes
			Bizionia	Bacteroidetes
			Brumimicrobium	Bacteroidetes
			Butyricimonas	Bacteroidetes
			Capnocytophaga	Bacteroidetes
			Cellulophaga	Bacteroidetes
			Chitinophaga	Bacteroidetes
			Chryseobacterium	Bacteroidetes
			Cloacibacterium	Bacteroidetes
			Coenonia	Bacteroidetes
			Costertonia	Bacteroidetes
			Croceibacter	Bacteroidetes
			Croceitalea	Bacteroidetes
			Crocinitomix	Bacteroidetes
			Cryomorpha	Bacteroidetes
			Cyclobacterium	Bacteroidetes
			Cytophaga	Bacteroidetes
			Dyadobacter	Bacteroidetes
			Dysgonomonas	Bacteroidetes
			Echinicola	Bacteroidetes
			Effluviibacter	Bacteroidetes
			Elizabethkingia	Bacteroidetes
			Empedobacter	Bacteroidetes
			Emticicia	Bacteroidetes
			Epilithonimonas	Bacteroidetes
			Eudoraea	Bacteroidetes
			Fabibacter	Bacteroidetes
			Ferruginibacter	Bacteroidetes
			Filimonas	Bacteroidetes
			Flagellimonas	Bacteroidetes
			Flammeovirga	Bacteroidetes
			Flaviramulus	Bacteroidetes
			Flavisolibacter	Bacteroidetes
			Flavobacterium	Bacteroidetes
			Flectobacillus	Bacteroidetes
			Flexibacter	Bacteroidetes
			Flexithrix	Bacteroidetes
			Fluviicola	Bacteroidetes
			Formosa	Bacteroidetes
			Fulvibacter	Bacteroidetes
			Fulvivirga	Bacteroidetes
			Gaetbulibacter	Bacteroidetes
			Galbibacter	Bacteroidetes
			Gelidibacter	Bacteroidetes
			Gillisia	Bacteroidetes
			Gilvibacter	Bacteroidetes
			Gracilimonas	Bacteroidetes
			Gramella	Bacteroidetes
			Haliscomenobacter	Bacteroidetes
			Hallella	Bacteroidetes
			Hymenobacter	Bacteroidetes
			Jejuia	Bacteroidetes
			Joostella	Bacteroidetes
			Kaistella	Bacteroidetes
			Kordia	Bacteroidetes
			Kriegella	Bacteroidetes
			Krokinobacter	Bacteroidetes
			Lacibacter	Bacteroidetes
			Lacinutrix	Bacteroidetes
			Larkinella	Bacteroidetes
			Leadbetterella	Bacteroidetes
			Leeuwenhoekiella	Bacteroidetes
			Leptobacterium	Bacteroidetes
			Lewinella	Bacteroidetes
			Limibacter	Bacteroidetes
			Lishizhenia	Bacteroidetes
			Lutaonella	Bacteroidetes
			Lutibacter	Bacteroidetes
			Lutimonas	Bacteroidetes
			Maribacter	Bacteroidetes
			Marinifilum	Bacteroidetes
			Mariniflexile	Bacteroidetes
			Marinoscillum	Bacteroidetes
			Marixanthomonas	Bacteroidetes
			Mesoflavibacter	Bacteroidetes
			Mesonia	Bacteroidetes
			Microscilla	Bacteroidetes
			Mucilaginibacter	Bacteroidetes
			Muricauda	Bacteroidetes
			Myroides	Bacteroidetes
			Niabella	Bacteroidetes
			Niastella	Bacteroidetes
			Nonlabens	Bacteroidetes
			Nubsella	Bacteroidetes
			Odoribacter	Bacteroidetes
			Olivibacter	Bacteroidetes
			Ornithobacterium	Bacteroidetes
			Owenweeksia	Bacteroidetes
			Paludibacter	Bacteroidetes
			Parabacteroides	Bacteroidetes
			Parapedobacter	Bacteroidetes
			Paraprevotella	Bacteroidetes
			Parasegetibacter	Bacteroidetes
			Pedobacter	Bacteroidetes
			Perexilibacter	Bacteroidetes
			Persicitalea	Bacteroidetes
			Persicivirga	Bacteroidetes
			Persicobacter	Bacteroidetes
			Petrimonas	Bacteroidetes
			Phocaeicola	Bacteroidetes
			Pibocella	Bacteroidetes
			Planobacterium	Bacteroidetes
			Polaribacter	Bacteroidetes
			Pontibacter	Bacteroidetes
			Porphyromonas	Bacteroidetes
			Prevotella	Bacteroidetes
			Prolixibacter	Bacteroidetes
			Proteiniphilum	Bacteroidetes
			Pseudosphingobacterium	Bacteroidetes
			Pseudozobellia	Bacteroidetes
			Psychroflexus	Bacteroidetes
			Psychroserpens	Bacteroidetes
			Rapidithrix	Bacteroidetes
			Reichenbachiella	Bacteroidetes
			Rhodonellum	Bacteroidetes
			Rhodothermus	Bacteroidetes
			Riemerella	Bacteroidetes
			Rikenella	Bacteroidetes
			Robiginitalea	Bacteroidetes
			Roseivirga	Bacteroidetes
			Rudanella	Bacteroidetes
			Runella	Bacteroidetes
			Salegentibacter	Bacteroidetes
			Salinibacter	Bacteroidetes
			Salinimicrobium	Bacteroidetes
			Salisaeta	Bacteroidetes
			Sandarakinotalea	Bacteroidetes
			Sediminibacter	Bacteroidetes
			Sediminibacterium	Bacteroidetes
			Sediminicola	Bacteroidetes
			Sediminitomix	Bacteroidetes
			Segetibacter	Bacteroidetes
			Solitalea	Bacteroidetes
			Sphingobacterium	Bacteroidetes
			Spirosoma	Bacteroidetes
			Sporocytophaga	Bacteroidetes
			Stenothermobacter	Bacteroidetes
			Subsaxibacter	Bacteroidetes
			Subsaximicrobium	Bacteroidetes
			Tamlana	Bacteroidetes
			Tannerella	Bacteroidetes
			Tenacibaculum	Bacteroidetes
			Terrimonas	Bacteroidetes
			Thermonema	Bacteroidetes
			Ulvibacter	Bacteroidetes
			unclassifiedBacteroidales	Bacteroidetes
			unclassifiedBacteroidetes	Bacteroidetes
			unclassifiedBacteroidetesFamily	Bacteroidetes
			unclassifiedChitinophagaceae	Bacteroidetes
			unclassifiedCryomorphaceae	Bacteroidetes
			unclassifiedCyclobacteriaceae	Bacteroidetes
			unclassifiedCytophagaceae	Bacteroidetes
			unclassifiedFlammeovirgaceae	Bacteroidetes
			unclassifiedFlavobacteriaceae	Bacteroidetes
			unclassifiedFlavobacteriales	Bacteroidetes
			unclassifiedMarinilabiaceae	Bacteroidetes
			unclassifiedPorphyromonadaceae	Bacteroidetes
			unclassifiedPrevotellaceae	Bacteroidetes
			unclassifiedRhodothermaceae	Bacteroidetes
			unclassifiedRikenellaceae	Bacteroidetes
			unclassifiedSaprospiraceae	Bacteroidetes
			unclassifiedSphingobacteriaceae	Bacteroidetes
			unclassifiedSphingobacteriales	Bacteroidetes
			Vitellibacter	Bacteroidetes
			Wautersiella	Bacteroidetes
			Winogradskyella	Bacteroidetes
			Xylanibacter	Bacteroidetes
			Yeosuana	Bacteroidetes
			Zeaxanthinibacter	Bacteroidetes
			Zhouia	Bacteroidetes
			Zobellia	Bacteroidetes
			Zunongwangia	Bacteroidetes
			BRC1Family	BRC1
			Caldisericum	Caldiserica
			Parachlamydia	Chlamydiae
			unclassifiedChlamydiales	Chlamydiae
			Anaerolinea	Chloroflexi
			Bellilinea	Chloroflexi
			Caldilinea	Chloroflexi
			Chloroflexus	Chloroflexi
			Dehalogenimonas	Chloroflexi
			Herpetosiphon	Chloroflexi
			Leptolinea	Chloroflexi
			Levilinea	Chloroflexi
			Longilinea	Chloroflexi
			Sphaerobacter	Chloroflexi
			Thermomicrobium	Chloroflexi
			unclassifiedAnaerolineaceae	Chloroflexi
			unclassifiedChloroflexi	Chloroflexi
			unclassifiedDehalococcoidetes	Chloroflexi
			unclassifiedThermomicrobia	Chloroflexi
			Chrysiogenes	Chrysiogenetes
			Bacillariophyta	Cyanobacteria
			Bangiophyceae	Cyanobacteria
			Chlorarachniophyceae	Cyanobacteria
			Chlorophyta	Cyanobacteria
			Cryptomonadaceae	Cyanobacteria
			Euglenida	Cyanobacteria
			GpI	Cyanobacteria
			GpIIa	Cyanobacteria
			GpIIb	Cyanobacteria
			GpIII	Cyanobacteria
			GpIV	Cyanobacteria
			GpIX	Cyanobacteria
			GpV	Cyanobacteria
			GpVI	Cyanobacteria
			GpVII	Cyanobacteria
			GpVIII	Cyanobacteria
			GpX	Cyanobacteria
			GpXI	Cyanobacteria
			GpXII	Cyanobacteria
			GpXIII	Cyanobacteria
			Streptophyta	Cyanobacteria
			unclassifiedChloroplast	Cyanobacteria
			unclassifiedCyanobacteria	Cyanobacteria
			Calditerrivibrio	Deferribacteres
			Caldithrix	Deferribacteres
			Deferribacter	Deferribacteres
			Denitrovibrio	Deferribacteres
			Geovibrio	Deferribacteres
			Mucispirillum	Deferribacteres
			unclassifiedDeferribacteraceae	Deferribacteres
			Deinococcus	Deinococcus-Thermus
			Marinithermus	Deinococcus-Thermus
			Meiothermus	Deinococcus-Thermus
			Oceanithermus	Deinococcus-Thermus
			Thermus	Deinococcus-Thermus
			Truepera	Deinococcus-Thermus
			unclassifiedDeinococcales	Deinococcus-Thermus
			unclassifiedDeinococci	Deinococcus-Thermus
			unclassifiedThermaceae	Deinococcus-Thermus
			Vulcanithermus	Deinococcus-Thermus
			Dictyoglomus	Dictyoglomi
			Fibrobacter	Fibrobacteres
			Abiotrophia	Firmicutes
			Acetanaerobacterium	Firmicutes
			Acetivibrio	Firmicutes
			Acetobacterium	Firmicutes
			Acetohalobium	Firmicutes
			Acetonema	Firmicutes
			Acidaminobacter	Firmicutes
			Acidaminococcus	Firmicutes
			Aerococcus	Firmicutes
			Alicyclobacillus	Firmicutes
			Alkalibacillus	Firmicutes
			Alkalibacter	Firmicutes
			Alkalibacterium	Firmicutes
			Alkaliphilus	Firmicutes
			Allisonella	Firmicutes
			Allobaculum	Firmicutes
			Allofustis	Firmicutes
			Alloiococcus	Firmicutes
			Ammonifex	Firmicutes
			Ammoniphilus	Firmicutes
			Amphibacillus	Firmicutes
			Anaeroarcus	Firmicutes
			Anaerobacter	Firmicutes
			Anaerobranca	Firmicutes
			Anaerococcus	Firmicutes
			Anaerofilum	Firmicutes
			Anaerofustis	Firmicutes
			Anaeroglobus	Firmicutes
			Anaeromusa	Firmicutes
			Anaerosinus	Firmicutes
			Anaerosphaera	Firmicutes
			Anaerosporobacter	Firmicutes
			Anaerostipes	Firmicutes
			Anaerotruncus	Firmicutes
			Anaerovibrio	Firmicutes
			Anaerovirgula	Firmicutes
			Anaerovorax	Firmicutes
			Aneurinibacillus	Firmicutes
			Anoxybacillus	Firmicutes
			Anoxynatronum	Firmicutes
			Aquisalibacillus	Firmicutes
			Atopobacter	Firmicutes
			Atopococcus	Firmicutes
			Atopostipes	Firmicutes
			Bacillus	Firmicutes
			Bavariicoccus	Firmicutes
			Bhargavaea	Firmicutes
			Blautia	Firmicutes
			Brevibacillus	Firmicutes
			Brochothrix	Firmicutes
			Bulleidia	Firmicutes
			Butyricicoccus	Firmicutes
			Butyrivibrio	Firmicutes
			Caldalkalibacillus	Firmicutes
			Caldanaerobacter	Firmicutes
			Caldanaerobius	Firmicutes
			Caldanaerovirga	Firmicutes
			Caldicellulosiruptor	Firmicutes
			Caloramator	Firmicutes
			Caloranaerobacter	Firmicutes
			Caminicella	Firmicutes
			Carboxydocella	Firmicutes
			Carboxydothermus	Firmicutes
			Carnobacterium	Firmicutes
			Caryophanon	Firmicutes
			Catellicoccus	Firmicutes
			Catenibacterium	Firmicutes
			Catonella	Firmicutes
			Centipeda	Firmicutes
			Cerasibacillus	Firmicutes
			Clostridiisalibacter	Firmicutes
			Clostridium	Firmicutes
			Cohnella	Firmicutes
			Coprobacillus	Firmicutes
			Coprococcus	Firmicutes
			Coprothermobacter	Firmicutes
			Cryptanaerobacter	Firmicutes
			Dehalobacter	Firmicutes
			Dendrosporobacter	Firmicutes
			Desemzia	Firmicutes
			Desmospora	Firmicutes
			Desulfitibacter	Firmicutes
			Desulfitobacterium	Firmicutes
			Desulfonispora	Firmicutes
			Desulfosporosinus	Firmicutes
			Desulfotomaculum	Firmicutes
			Desulfovirgula	Firmicutes
			Desulfurispora	Firmicutes
			Dethiobacter	Firmicutes
			Dethiosulfatibacter	Firmicutes
			Dialister	Firmicutes
			Dolosicoccus	Firmicutes
			Dolosigranulum	Firmicutes
			Dorea	Firmicutes
			Enterococcus	Firmicutes
			Eremococcus	Firmicutes
			Erysipelothrix	Firmicutes
			Ethanoligenens	Firmicutes
			Eubacterium	Firmicutes
			Exiguobacterium	Firmicutes
			Facklamia	Firmicutes
			Faecalibacterium	Firmicutes
			Fastidiosipila	Firmicutes
			Fervidicola	Firmicutes
			Filibacter	Firmicutes
			Filifactor	Firmicutes
			Filobacillus	Firmicutes
			Finegoldia	Firmicutes
			Fructobacillus	Firmicutes
			Fusibacter	Firmicutes
			Gallicola	Firmicutes
			Garciella	Firmicutes
			Gelria	Firmicutes
			Gemella	Firmicutes
			Geobacillus	Firmicutes
			Geosporobacter	Firmicutes
			Globicatella	Firmicutes
			Gracilibacillus	Firmicutes
			Gracilibacter	Firmicutes
			Granulicatella	Firmicutes
			Guggenheimella	Firmicutes
			Halalkalibacillus	Firmicutes
			Halanaerobacter	Firmicutes
			Halanaerobaculum	Firmicutes
			Halanaerobium	Firmicutes
			Halobacillus	Firmicutes
			Halobacteroides	Firmicutes
			Halocella	Firmicutes
			Halolactibacillus	Firmicutes
			Halothermothrix	Firmicutes
			Helcococcus	Firmicutes
			Heliobacillus	Firmicutes
			Heliobacterium	Firmicutes
			Heliorestis	Firmicutes
			Hespellia	Firmicutes
			Holdemania	Firmicutes
			Howardella	Firmicutes
			Hydrogenoanaerobacterium	Firmicutes
			Ignavigranum	Firmicutes
			Isobaculum	Firmicutes
			Jeotgalibacillus	Firmicutes
			Jeotgalicoccus	Firmicutes
			Johnsonella	Firmicutes
			Kurthia	Firmicutes
			Laceyella	Firmicutes
			Lachnobacterium	Firmicutes
			Lacticigenium	Firmicutes
			Lactobacillus	Firmicutes
			Lactococcus	Firmicutes
			Lactonifactor	Firmicutes
			Lactovum	Firmicutes
			Lentibacillus	Firmicutes
			Leuconostoc	Firmicutes
			Listeria	Firmicutes
			Lutispora	Firmicutes
			Lysinibacillus	Firmicutes
			Macrococcus	Firmicutes
			Mahella	Firmicutes
			Marinibacillus	Firmicutes
			Marinilactibacillus	Firmicutes
			Marinococcus	Firmicutes
			Marvinbryantia	Firmicutes
			Mechercharimyces	Firmicutes
			Megamonas	Firmicutes
			Megasphaera	Firmicutes
			Melissococcus	Firmicutes
			Mitsuokella	Firmicutes
			Mogibacterium	Firmicutes
			Moorella	Firmicutes
			Moryella	Firmicutes
			Natranaerobius	Firmicutes
			Natroniella	Firmicutes
			Natronincola	Firmicutes
			Natronobacillus	Firmicutes
			Natronovirga	Firmicutes
			Nosocomiicoccus	Firmicutes
			Oceanobacillus	Firmicutes
			Oenococcus	Firmicutes
			Orenia	Firmicutes
			Oribacterium	Firmicutes
			Ornithinibacillus	Firmicutes
			Oscillibacter	Firmicutes
			Oxalophagus	Firmicutes
			Oxobacter	Firmicutes
			Paenibacillus	Firmicutes
			Paenisporosarcina	Firmicutes
			Papillibacter	Firmicutes
			Paralactobacillus	Firmicutes
			Paraliobacillus	Firmicutes
			Parasporobacterium	Firmicutes
			Parvimonas	Firmicutes
			Paucisalibacillus	Firmicutes
			Pectinatus	Firmicutes
			Pediococcus	Firmicutes
			Pelosinus	Firmicutes
			Pelospora	Firmicutes
			Pelotomaculum	Firmicutes
			Peptococcus	Firmicutes
			Peptoniphilus	Firmicutes
			Peptostreptococcus	Firmicutes
			Phascolarctobacterium	Firmicutes
			Pilibacter	Firmicutes
			Piscibacillus	Firmicutes
			Planifilum	Firmicutes
			Planococcus	Firmicutes
			Planomicrobium	Firmicutes
			Pontibacillus	Firmicutes
			Propionispira	Firmicutes
			Propionispora	Firmicutes
			Proteiniborus	Firmicutes
			Proteocatella	Firmicutes
			Pseudobutyrivibrio	Firmicutes
			Pseudoramibacter	Firmicutes
			Pullulanibacillus	Firmicutes
			Robinsoniella	Firmicutes
			Roseburia	Firmicutes
			Ruminococcus	Firmicutes
			Rummeliibacillus	Firmicutes
			Saccharibacillus	Firmicutes
			Saccharococcus	Firmicutes
			Salimicrobium	Firmicutes
			Salinibacillus	Firmicutes
			Salinicoccus	Firmicutes
			Salirhabdus	Firmicutes
			Salsuginibacillus	Firmicutes
			Sarcina	Firmicutes
			Schwartzia	Firmicutes
			Sedimentibacter	Firmicutes
			Sediminibacillus	Firmicutes
			Seinonella	Firmicutes
			Selenihalanaerobacter	Firmicutes
			Selenomonas	Firmicutes
			Sharpea	Firmicutes
			Shimazuella	Firmicutes
			Shuttleworthia	Firmicutes
			Sinobaca	Firmicutes
			Soehngenia	Firmicutes
			Solibacillus	Firmicutes
			Solobacterium	Firmicutes
			Sporacetigenium	Firmicutes
			Sporanaerobacter	Firmicutes
			Sporobacter	Firmicutes
			Sporobacterium	Firmicutes
			Sporolactobacillus	Firmicutes
			Sporolituus	Firmicutes
			Sporomusa	Firmicutes
			Sporosarcina	Firmicutes
			Sporotalea	Firmicutes
			Sporotomaculum	Firmicutes
			Staphylococcus	Firmicutes
			Streptococcus	Firmicutes
			Subdoligranulum	Firmicutes
			Succiniclasticum	Firmicutes
			Succinispira	Firmicutes
			Sulfobacillus	Firmicutes
			Symbiobacterium	Firmicutes
			Syntrophococcus	Firmicutes
			Syntrophomonas	Firmicutes
			Syntrophothermus	Firmicutes
			Tenuibacillus	Firmicutes
			Tepidanaerobacter	Firmicutes
			Tepidibacter	Firmicutes
			Tepidimicrobium	Firmicutes
			Terribacillus	Firmicutes
			Tetragenococcus	Firmicutes
			Thalassobacillus	Firmicutes
			Thermacetogenium	Firmicutes
			Thermaerobacter	Firmicutes
			Thermanaeromonas	Firmicutes
			Thermicanus	Firmicutes
			Thermincola	Firmicutes
			Thermoactinomyces	Firmicutes
			Thermoanaerobacter	Firmicutes
			Thermoanaerobacterium	Firmicutes
			Thermobacillus	Firmicutes
			Thermodesulfobium	Firmicutes
			Thermoflavimicrobium	Firmicutes
			Thermohalobacter	Firmicutes
			Thermolithobacter	Firmicutes
			Thermosediminibacter	Firmicutes
			Thermosyntropha	Firmicutes
			Thermotalea	Firmicutes
			Thermovenabulum	Firmicutes
			Tindallia	Firmicutes
			Tissierella	Firmicutes
			Trichococcus	Firmicutes
			Tuberibacillus	Firmicutes
			Tumebacillus	Firmicutes
			Turicibacter	Firmicutes
			unclassifiedAerococcaceae	Firmicutes
			unclassifiedBacillaceae	Firmicutes
			unclassifiedBacillales	Firmicutes
			unclassifiedBacilli	Firmicutes
			unclassifiedCarnobacteriaceae	Firmicutes
			unclassifiedClostridia	Firmicutes
			unclassifiedClostridiaceae	Firmicutes
			unclassifiedClostridiaceae 1	Firmicutes
			unclassifiedClostridiaceae 2	Firmicutes
			unclassifiedClostridiaceae 3	Firmicutes
			unclassifiedClostridiaceae 4	Firmicutes
			unclassifiedClostridiales	Firmicutes
			unclassifiedEnterococcaceae	Firmicutes
			unclassifiedErysipelotrichaceae	Firmicutes
			unclassifiedEubacteriaceae	Firmicutes
			unclassifiedFirmicutes	Firmicutes
			unclassifiedGracilibacteraceae	Firmicutes
			unclassifiedHalanaerobiaceae	Firmicutes
			unclassifiedHalanaerobiales	Firmicutes
			unclassifiedHalobacteroidaceae	Firmicutes
			unclassifiedHeliobacteriaceae	Firmicutes
			unclassifiedIncertae Sedis XI	Firmicutes
			unclassifiedIncertae Sedis XII	Firmicutes
			unclassifiedIncertae Sedis XIII	Firmicutes
			unclassifiedLachnospiraceae	Firmicutes
			unclassifiedLactobacillaceae	Firmicutes
			unclassifiedLactobacillales	Firmicutes
			unclassifiedLeuconostocaceae	Firmicutes
			unclassifiedNatranaerobiaceae	Firmicutes
			unclassifiedPaenibacillaceae	Firmicutes
			unclassifiedPeptococcaceae	Firmicutes
			unclassifiedPeptococcaceae 1	Firmicutes
			unclassifiedPeptococcaceae 2	Firmicutes
			unclassifiedPeptostreptococcaceae	Firmicutes
			unclassifiedPlanococcaceae	Firmicutes
			unclassifiedRuminococcaceae	Firmicutes
			unclassifiedStaphylococcaceae	Firmicutes
			unclassifiedStreptococcaceae	Firmicutes
			unclassifiedSyntrophomonadaceae	Firmicutes
			unclassifiedThermoactinomycetaceae	Firmicutes
			unclassifiedThermoanaerobacteraceae	Firmicutes
			unclassifiedThermoanaerobacterales	Firmicutes
			unclassifiedVeillonellaceae	Firmicutes
			Ureibacillus	Firmicutes
			Vagococcus	Firmicutes
			Veillonella	Firmicutes
			Virgibacillus	Firmicutes
			Viridibacillus	Firmicutes
			Vulcanibacillus	Firmicutes
			Weissella	Firmicutes
			Zymophilus	Firmicutes
			Cetobacterium	Fusobacteria
			Fusobacterium	Fusobacteria
			Ilyobacter	Fusobacteria
			Leptotrichia	Fusobacteria
			Propionigenium	Fusobacteria
			Psychrilyobacter	Fusobacteria
			Sebaldella	Fusobacteria
			Sneathia	Fusobacteria
			Streptobacillus	Fusobacteria
			unclassifiedFusobacteriaceae	Fusobacteria
			unclassifiedFusobacteriales	Fusobacteria
			unclassifiedLeptotrichiaceae	Fusobacteria
			Gemmatimonas	Gemmatimonadetes
			Lentisphaera	Lentisphaerae
			unclassifiedLentisphaeria	Lentisphaerae
			Victivallis	Lentisphaerae
			Leptospirillum	Nitrospira
			Nitrospira	Nitrospira
			Thermodesulfovibrio	Nitrospira
			unclassifiedNitrospiraceae	Nitrospira
			OP10Family	OP10
			OP11Family	OP11
			Blastopirellula	Planctomycetes
			Gemmata	Planctomycetes
			Isosphaera	Planctomycetes
			Pirellula	Planctomycetes
			Planctomyces	Planctomycetes
			Rhodopirellula	Planctomycetes
			Schlesneria	Planctomycetes
			Singulisphaera	Planctomycetes
			unclassifiedPlanctomycetaceae	Planctomycetes
			Zavarzinella	Planctomycetes
			Acetobacter	Proteobacteria
			Achromobacter	Proteobacteria
			Acidicaldus	Proteobacteria
			Acidiphilium	Proteobacteria
			Acidisoma	Proteobacteria
			Acidisphaera	Proteobacteria
			Acidithiobacillus	Proteobacteria
			Acidocella	Proteobacteria
			Acidomonas	Proteobacteria
			Acidovorax	Proteobacteria
			Acinetobacter	Proteobacteria
			Actinobacillus	Proteobacteria
			Advenella	Proteobacteria
			Aeromonas	Proteobacteria
			Aestuariibacter	Proteobacteria
			Afifella	Proteobacteria
			Afipia	Proteobacteria
			Agarivorans	Proteobacteria
			Aggregatibacter	Proteobacteria
			Agromonas	Proteobacteria
			Ahrensia	Proteobacteria
			Aidingimonas	Proteobacteria
			Albidovulum	Proteobacteria
			Albimonas	Proteobacteria
			Alcaligenes	Proteobacteria
			Alcanivorax	Proteobacteria
			Algicola	Proteobacteria
			Aliagarivorans	Proteobacteria
			Alicycliphilus	Proteobacteria
			Aliivibrio	Proteobacteria
			Alishewanella	Proteobacteria
			Alkalilimnicola	Proteobacteria
			Alkalimonas	Proteobacteria
			Alkalispirillum	Proteobacteria
			Alkanibacter	Proteobacteria
			Alkanindiges	Proteobacteria
			Allochromatium	Proteobacteria
			Altererythrobacter	Proteobacteria
			Alteromonas	Proteobacteria
			Alysiella	Proteobacteria
			Amaricoccus	Proteobacteria
			Aminobacter	Proteobacteria
			Amorphus	Proteobacteria
			Amphritea	Proteobacteria
			Anaerobiospirillum	Proteobacteria
			Anaeromyxobacter	Proteobacteria
			Anaplasma	Proteobacteria
			Ancylobacter	Proteobacteria
			Anderseniella	Proteobacteria
			Andreprevotia	Proteobacteria
			Angulomicrobium	Proteobacteria
			Antarctobacter	Proteobacteria
			Aquabacterium	Proteobacteria
			Aquamicrobium	Proteobacteria
			Aquaspirillum	Proteobacteria
			Aquicella	Proteobacteria
			Aquimonas	Proteobacteria
			Aquincola	Proteobacteria
			Aquisalimonas	Proteobacteria
			Aquitalea	Proteobacteria
			Archangium	Proteobacteria
			Arcobacter	Proteobacteria
			Arenimonas	Proteobacteria
			Arhodomonas	Proteobacteria
			Arsenophonus	Proteobacteria
			Asaia	Proteobacteria
			Aspromonas	Proteobacteria
			Asticcacaulis	Proteobacteria
			Aurantimonas	Proteobacteria
			Avibacterium	Proteobacteria
			Azoarcus	Proteobacteria
			Azohydromonas	Proteobacteria
			Azomonas	Proteobacteria
			Azonexus	Proteobacteria
			Azorhizobium	Proteobacteria
			Azospira	Proteobacteria
			Azospirillum	Proteobacteria
			Azotobacter	Proteobacteria
			Azovibrio	Proteobacteria
			Bacteriovorax	Proteobacteria
			Balneatrix	Proteobacteria
			Balneimonas	Proteobacteria
			Bartonella	Proteobacteria
			Bdellovibrio	Proteobacteria
			Beggiatoa	Proteobacteria
			Beijerinckia	Proteobacteria
			Belnapia	Proteobacteria
			Bergeriella	Proteobacteria
			Bermanella	Proteobacteria
			Bibersteinia	Proteobacteria
			Biostraticola	Proteobacteria
			Blastobacter	Proteobacteria
			Blastochloris	Proteobacteria
			Blastomonas	Proteobacteria
			Bordetella	Proteobacteria
			Bosea	Proteobacteria
			Bowmanella	Proteobacteria
			Brachymonas	Proteobacteria
			Brackiella	Proteobacteria
			Bradyrhizobium	Proteobacteria
			Brenneria	Proteobacteria
			Brevundimonas	Proteobacteria
			Brucella	Proteobacteria
			Budvicia	Proteobacteria
			Burkholderia	Proteobacteria
			Buttiauxella	Proteobacteria
			Byssovorax	Proteobacteria
			Caedibacter	Proteobacteria
			Caenimonas	Proteobacteria
			Caenispirillum	Proteobacteria
			Caldimonas	Proteobacteria
			Caminibacter	Proteobacteria
			Campylobacter	Proteobacteria
			Cardiobacterium	Proteobacteria
			Carnimonas	Proteobacteria
			Castellaniella	Proteobacteria
			Catellibacterium	Proteobacteria
			Caulobacter	Proteobacteria
			Cedecea	Proteobacteria
			Cellvibrio	Proteobacteria
			Chelatococcus	Proteobacteria
			Chelonobacter	Proteobacteria
			Chitinibacter	Proteobacteria
			Chitinilyticum	Proteobacteria
			Chitinimonas	Proteobacteria
			Chondromyces	Proteobacteria
			Chromatium	Proteobacteria
			Chromobacterium	Proteobacteria
			Chromohalobacter	Proteobacteria
			Citreicella	Proteobacteria
			Citreimonas	Proteobacteria
			Citrobacter	Proteobacteria
			Cobetia	Proteobacteria
			Cohaesibacter	Proteobacteria
			Collimonas	Proteobacteria
			Colwellia	Proteobacteria
			Comamonas	Proteobacteria
			Conchiformibius	Proteobacteria
			Corallococcus	Proteobacteria
			Craurococcus	Proteobacteria
			Croceicoccus	Proteobacteria
			Cronobacter	Proteobacteria
			Cucumibacter	Proteobacteria
			Cupriavidus	Proteobacteria
			Curvibacter	Proteobacteria
			Cycloclasticus	Proteobacteria
			Cystobacter	Proteobacteria
			Daeguia	Proteobacteria
			Dasania	Proteobacteria
			Dechloromonas	Proteobacteria
			Deefgea	Proteobacteria
			Defluvibacter	Proteobacteria
			Defluviicoccus	Proteobacteria
			Delftia	Proteobacteria
			Denitratisoma	Proteobacteria
			Derxia	Proteobacteria
			Desulfacinum	Proteobacteria
			Desulfarculus	Proteobacteria
			Desulfatibacillum	Proteobacteria
			Desulfatiferula	Proteobacteria
			Desulfatirhabdium	Proteobacteria
			Desulfobacca	Proteobacteria
			Desulfobacter	Proteobacteria
			Desulfobacterium	Proteobacteria
			Desulfobacula	Proteobacteria
			Desulfobotulus	Proteobacteria
			Desulfobulbus	Proteobacteria
			Desulfocapsa	Proteobacteria
			Desulfocella	Proteobacteria
			Desulfococcus	Proteobacteria
			Desulfocurvus	Proteobacteria
			Desulfofaba	Proteobacteria
			Desulfofrigus	Proteobacteria
			Desulfofustis	Proteobacteria
			Desulfoglaeba	Proteobacteria
			Desulfohalobium	Proteobacteria
			Desulfoluna	Proteobacteria
			Desulfomicrobium	Proteobacteria
			Desulfomonile	Proteobacteria
			Desulfonatronospira	Proteobacteria
			Desulfonatronovibrio	Proteobacteria
			Desulfonatronum	Proteobacteria
			Desulfonauticus	Proteobacteria
			Desulfonema	Proteobacteria
			Desulfopila	Proteobacteria
			Desulforegula	Proteobacteria
			Desulforhabdus	Proteobacteria
			Desulforhopalus	Proteobacteria
			Desulfosarcina	Proteobacteria
			Desulfospira	Proteobacteria
			Desulfotalea	Proteobacteria
			Desulfothermus	Proteobacteria
			Desulfotignum	Proteobacteria
			Desulfovermiculus	Proteobacteria
			Desulfovibrio	Proteobacteria
			Desulfovirga	Proteobacteria
			Desulfurella	Proteobacteria
			Desulfurivibrio	Proteobacteria
			Desulfuromonas	Proteobacteria
			Desulfuromusa	Proteobacteria
			Devosia	Proteobacteria
			Diaphorobacter	Proteobacteria
			Dichelobacter	Proteobacteria
			Dickeya	Proteobacteria
			Dinoroseobacter	Proteobacteria
			Dokdonella	Proteobacteria
			Donghicola	Proteobacteria
			Duganella	Proteobacteria
			Dyella	Proteobacteria
			Ectothiorhodosinus	Proteobacteria
			Ectothiorhodospira	Proteobacteria
			Edwardsiella	Proteobacteria
			Ehrlichia	Proteobacteria
			Elioraea	Proteobacteria
			Endozoicomonas	Proteobacteria
			Enhydrobacter	Proteobacteria
			Enhygromyxa	Proteobacteria
			Ensifer	Proteobacteria
			Enterobacter	Proteobacteria
			Enterovibrio	Proteobacteria
			Erwinia	Proteobacteria
			Erythrobacter	Proteobacteria
			Erythromicrobium	Proteobacteria
			Escherichia/Shigella	Proteobacteria
			Fangia	Proteobacteria
			Ferribacterium	Proteobacteria
			Ferrimonas	Proteobacteria
			Filomicrobium	Proteobacteria
			Fluoribacter	Proteobacteria
			Fodinicurvata	Proteobacteria
			Formivibrio	Proteobacteria
			Francisella	Proteobacteria
			Frateuria	Proteobacteria
			Fulvimarina	Proteobacteria
			Fulvimonas	Proteobacteria
			Gallibacterium	Proteobacteria
			Geminicoccus	Proteobacteria
			Geoalkalibacter	Proteobacteria
			Geobacter	Proteobacteria
			Geopsychrobacter	Proteobacteria
			Geothermobacter	Proteobacteria
			Giesbergeria	Proteobacteria
			Gilvimarinus	Proteobacteria
			Glaciecola	Proteobacteria
			Gluconacetobacter	Proteobacteria
			Gluconobacter	Proteobacteria
			Granulibacter	Proteobacteria
			Granulosicoccus	Proteobacteria
			Grimontia	Proteobacteria
			Gulbenkiania	Proteobacteria
			Haematobacter	Proteobacteria
			Haemophilus	Proteobacteria
			Hafnia	Proteobacteria
			Hahella	Proteobacteria
			Haliangium	Proteobacteria
			Haliea	Proteobacteria
			Halochromatium	Proteobacteria
			Halomonas	Proteobacteria
			Halorhodospira	Proteobacteria
			Halospina	Proteobacteria
			Halotalea	Proteobacteria
			Halothiobacillus	Proteobacteria
			Halovibrio	Proteobacteria
			Helicobacter	Proteobacteria
			Hellea	Proteobacteria
			Henriciella	Proteobacteria
			Herbaspirillum	Proteobacteria
			Herminiimonas	Proteobacteria
			Hippea	Proteobacteria
			Hirschia	Proteobacteria
			Histophilus	Proteobacteria
			Hoeflea	Proteobacteria
			Hyalangium	Proteobacteria
			Hydrocarboniphaga	Proteobacteria
			Hydrogenimonas	Proteobacteria
			Hydrogenophaga	Proteobacteria
			Hydrogenophilus	Proteobacteria
			Hydrogenovibrio	Proteobacteria
			Hylemonella	Proteobacteria
			Hyphomicrobium	Proteobacteria
			Hyphomonas	Proteobacteria
			Ideonella	Proteobacteria
			Idiomarina	Proteobacteria
			Ignatzschineria	Proteobacteria
			Inhella	Proteobacteria
			Inquilinus	Proteobacteria
			Insolitispirillum	Proteobacteria
			Isochromatium	Proteobacteria
			Jannaschia	Proteobacteria
			Janthinobacterium	Proteobacteria
			Kaistia	Proteobacteria
			Kangiella	Proteobacteria
			Kerstersia	Proteobacteria
			Ketogulonicigenium	Proteobacteria
			Kiloniella	Proteobacteria
			Kingella	Proteobacteria
			Klebsiella	Proteobacteria
			Kluyvera	Proteobacteria
			Kofleria	Proteobacteria
			Kordiimonas	Proteobacteria
			Kozakia	Proteobacteria
			Kushneria	Proteobacteria
			Labrenzia	Proteobacteria
			Labrys	Proteobacteria
			Lamprocystis	Proteobacteria
			Lampropedia	Proteobacteria
			Laribacter	Proteobacteria
			Lawsonia	Proteobacteria
			Lebetimonas	Proteobacteria
			Leeia	Proteobacteria
			Legionella	Proteobacteria
			Leisingera	Proteobacteria
			Leminorella	Proteobacteria
			Leptothrix	Proteobacteria
			Leucothrix	Proteobacteria
			Limnobacter	Proteobacteria
			Listonella	Proteobacteria
			Litoricola	Proteobacteria
			Loktanella	Proteobacteria
			Lonepinella	Proteobacteria
			Luteibacter	Proteobacteria
			Luteimonas	Proteobacteria
			Lutimaribacter	Proteobacteria
			Lysobacter	Proteobacteria
			Macromonas	Proteobacteria
			Magnetospirillum	Proteobacteria
			Malikia	Proteobacteria
			Malonomonas	Proteobacteria
			Mannheimia	Proteobacteria
			Maribaculum	Proteobacteria
			Maribius	Proteobacteria
			Maricaulis	Proteobacteria
			Marichromatium	Proteobacteria
			Marinimicrobium	Proteobacteria
			Marinobacter	Proteobacteria
			Marinobacterium	Proteobacteria
			Marinomonas	Proteobacteria
			Marinospirillum	Proteobacteria
			Marinovum	Proteobacteria
			Marispirillum	Proteobacteria
			Maritalea	Proteobacteria
			Maritimibacter	Proteobacteria
			Marivita	Proteobacteria
			Martelella	Proteobacteria
			Massilia	Proteobacteria
			Meganema	Proteobacteria
			Melitea	Proteobacteria
			Mesorhizobium	Proteobacteria
			Methylarcula	Proteobacteria
			Methylibium	Proteobacteria
			Methylobacillus	Proteobacteria
			Methylobacter	Proteobacteria
			Methylobacterium	Proteobacteria
			Methylocaldum	Proteobacteria
			Methylocapsa	Proteobacteria
			Methylocella	Proteobacteria
			Methylococcus	Proteobacteria
			Methylocystis	Proteobacteria
			Methylohalobius	Proteobacteria
			Methylohalomonas	Proteobacteria
			Methylomicrobium	Proteobacteria
			Methylomonas	Proteobacteria
			Methylonatrum	Proteobacteria
			Methylophaga	Proteobacteria
			Methylophilus	Proteobacteria
			Methylopila	Proteobacteria
			Methylorhabdus	Proteobacteria
			Methylosarcina	Proteobacteria
			Methylosinus	Proteobacteria
			Methylosoma	Proteobacteria
			Methylosphaera	Proteobacteria
			Methylotenera	Proteobacteria
			Methylothermus	Proteobacteria
			Methyloversatilis	Proteobacteria
			Methylovirgula	Proteobacteria
			Methylovorus	Proteobacteria
			Microbulbifer	Proteobacteria
			Microvirga	Proteobacteria
			Microvirgula	Proteobacteria
			Mitsuaria	Proteobacteria
			Modicisalibacter	Proteobacteria
			Moraxella	Proteobacteria
			Morganella	Proteobacteria
			Moritella	Proteobacteria
			Mycoplana	Proteobacteria
			Myxococcus	Proteobacteria
			Nannocystis	Proteobacteria
			Natronocella	Proteobacteria
			Nautella	Proteobacteria
			Nautilia	Proteobacteria
			Naxibacter	Proteobacteria
			Neisseria	Proteobacteria
			Neoasaia	Proteobacteria
			Neorickettsia	Proteobacteria
			Neptuniibacter	Proteobacteria
			Neptunomonas	Proteobacteria
			Nereida	Proteobacteria
			Nesiotobacter	Proteobacteria
			Nevskia	Proteobacteria
			Nicoletella	Proteobacteria
			Nisaea	Proteobacteria
			Nitratifractor	Proteobacteria
			Nitratireductor	Proteobacteria
			Nitratiruptor	Proteobacteria
			Nitrincola	Proteobacteria
			Nitrobacter	Proteobacteria
			Nitrosococcus	Proteobacteria
			Nitrosomonas	Proteobacteria
			Nitrosospira	Proteobacteria
			Novispirillum	Proteobacteria
			Novosphingobium	Proteobacteria
			Obesumbacterium	Proteobacteria
			Oceanibaculum	Proteobacteria
			Oceanicaulis	Proteobacteria
			Oceanicola	Proteobacteria
			Oceanimonas	Proteobacteria
			Oceaniserpentilla	Proteobacteria
			Oceanisphaera	Proteobacteria
			Oceanobacter	Proteobacteria
			Oceanospirillum	Proteobacteria
			Ochrobactrum	Proteobacteria
			Octadecabacter	Proteobacteria
			Oleiphilus	Proteobacteria
			Oleispira	Proteobacteria
			Oligella	Proteobacteria
			Orientia	Proteobacteria
			Ottowia	Proteobacteria
			Oxalicibacterium	Proteobacteria
			Oxalobacter	Proteobacteria
			Palleronia	Proteobacteria
			Paludibacterium	Proteobacteria
			Pandoraea	Proteobacteria
			Pannonibacter	Proteobacteria
			Pantoea	Proteobacteria
			Paracoccus	Proteobacteria
			Paracraurococcus	Proteobacteria
			Paraferrimonas	Proteobacteria
			Paramoritella	Proteobacteria
			Parasutterella	Proteobacteria
			Parvibaculum	Proteobacteria
			Parvularcula	Proteobacteria
			Pasteurella	Proteobacteria
			Paucibacter	Proteobacteria
			Paucimonas	Proteobacteria
			Pectobacterium	Proteobacteria
			Pedomicrobium	Proteobacteria
			Pelagibaca	Proteobacteria
			Pelagibacter	Proteobacteria
			Pelagibius	Proteobacteria
			Pelagicola	Proteobacteria
			Pelistega	Proteobacteria
			Pelobacter	Proteobacteria
			Pelomonas	Proteobacteria
			Peredibacter	Proteobacteria
			Perlucidibaca	Proteobacteria
			Petrobacter	Proteobacteria
			Phaeobacter	Proteobacteria
			Phaeospirillum	Proteobacteria
			Phaselicystis	Proteobacteria
			Phenylobacterium	Proteobacteria
			Phocoenobacter	Proteobacteria
			Photobacterium	Proteobacteria
			Photorhabdus	Proteobacteria
			Phyllobacterium	Proteobacteria
			Pigmentiphaga	Proteobacteria
			Piscirickettsia	Proteobacteria
			Pleomorphomonas	Proteobacteria
			Plesiocystis	Proteobacteria
			Plesiomonas	Proteobacteria
			Polaromonas	Proteobacteria
			Polynucleobacter	Proteobacteria
			Ponticaulis	Proteobacteria
			Ponticoccus	Proteobacteria
			Porphyrobacter	Proteobacteria
			Pragia	Proteobacteria
			Procabacter	Proteobacteria
			Propionivibrio	Proteobacteria
			Prosthecomicrobium	Proteobacteria
			Proteus	Proteobacteria
			Providencia	Proteobacteria
			Pseudacidovorax	Proteobacteria
			Pseudaminobacter	Proteobacteria
			Pseudidiomarina	Proteobacteria
			Pseudoalteromonas	Proteobacteria
			Pseudochrobactrum	Proteobacteria
			Pseudogulbenkiania	Proteobacteria
			Pseudolabrys	Proteobacteria
			Pseudomonas	Proteobacteria
			Pseudorhodobacter	Proteobacteria
			Pseudorhodoferax	Proteobacteria
			Pseudoruegeria	Proteobacteria
			Pseudospirillum	Proteobacteria
			Pseudovibrio	Proteobacteria
			Pseudoxanthobacter	Proteobacteria
			Pseudoxanthomonas	Proteobacteria
			Psychrobacter	Proteobacteria
			Psychromonas	Proteobacteria
			Pusillimonas	Proteobacteria
			Quatrionicoccus	Proteobacteria
			Rahnella	Proteobacteria
			Ralstonia	Proteobacteria
			Ramlibacter	Proteobacteria
			Raoultella	Proteobacteria
			Reinekea	Proteobacteria
			Rhabdochromatium	Proteobacteria
			Rheinheimera	Proteobacteria
			Rhizobium	Proteobacteria
			Rhodanobacter	Proteobacteria
			Rhodobaca	Proteobacteria
			Rhodobacter	Proteobacteria
			Rhodobium	Proteobacteria
			Rhodoblastus	Proteobacteria
			Rhodocista	Proteobacteria
			Rhodocyclus	Proteobacteria
			Rhodoferax	Proteobacteria
			Rhodopila	Proteobacteria
			Rhodoplanes	Proteobacteria
			Rhodopseudomonas	Proteobacteria
			Rhodospira	Proteobacteria
			Rhodospirillum	Proteobacteria
			Rhodothalassium	Proteobacteria
			Rhodovarius	Proteobacteria
			Rhodovibrio	Proteobacteria
			Rhodovulum	Proteobacteria
			Rickettsia	Proteobacteria
			Robiginitomaculum	Proteobacteria
			Roseateles	Proteobacteria
			Roseibaca	Proteobacteria
			Roseibium	Proteobacteria
			Roseicyclus	Proteobacteria
			Roseinatronobacter	Proteobacteria
			Roseisalinus	Proteobacteria
			Roseivivax	Proteobacteria
			Roseobacter	Proteobacteria
			Roseococcus	Proteobacteria
			Roseomonas	Proteobacteria
			Roseospira	Proteobacteria
			Roseospirillum	Proteobacteria
			Roseovarius	Proteobacteria
			Rubellimicrobium	Proteobacteria
			Rubrimonas	Proteobacteria
			Rubritepida	Proteobacteria
			Rubrivivax	Proteobacteria
			Rudaea	Proteobacteria
			Ruegeria	Proteobacteria
			Ruminobacter	Proteobacteria
			Saccharibacter	Proteobacteria
			Saccharophagus	Proteobacteria
			Saccharospirillum	Proteobacteria
			Sagittula	Proteobacteria
			Salicola	Proteobacteria
			Salinicola	Proteobacteria
			Salinihabitans	Proteobacteria
			Salinimonas	Proteobacteria
			Salinisphaera	Proteobacteria
			Salinivibrio	Proteobacteria
			Salipiger	Proteobacteria
			Salmonella	Proteobacteria
			Samsonia	Proteobacteria
			Sandaracinobacter	Proteobacteria
			Sandarakinorhabdus	Proteobacteria
			Schlegelella	Proteobacteria
			Sedimenticola	Proteobacteria
			Sediminimonas	Proteobacteria
			Seohaeicola	Proteobacteria
			Serratia	Proteobacteria
			Shewanella	Proteobacteria
			Shimia	Proteobacteria
			Shinella	Proteobacteria
			Silanimonas	Proteobacteria
			Silicibacter	Proteobacteria
			Silvimonas	Proteobacteria
			Simiduia	Proteobacteria
			Simonsiella	Proteobacteria
			Simplicispira	Proteobacteria
			Singularimonas	Proteobacteria
			Sinobacter	Proteobacteria
			Sinorhizobium	Proteobacteria
			Skermanella	Proteobacteria
			Smithella	Proteobacteria
			Sneathiella	Proteobacteria
			Sodalis	Proteobacteria
			Solimonas	Proteobacteria
			Sorangium	Proteobacteria
			Sphingobium	Proteobacteria
			Sphingomonas	Proteobacteria
			Sphingopyxis	Proteobacteria
			Sphingosinicella	Proteobacteria
			Spongiibacter	Proteobacteria
			Spongiispira	Proteobacteria
			Stappia	Proteobacteria
			Starkeya	Proteobacteria
			Stella	Proteobacteria
			Stenotrophomonas	Proteobacteria
			Stenoxybacter	Proteobacteria
			Steroidobacter	Proteobacteria
			Sterolibacterium	Proteobacteria
			Stigmatella	Proteobacteria
			Succinimonas	Proteobacteria
			Succinivibrio	Proteobacteria
			Sulfitobacter	Proteobacteria
			Sulfuricurvum	Proteobacteria
			Sulfurimonas	Proteobacteria
			Sulfurivirga	Proteobacteria
			Sulfurospirillum	Proteobacteria
			Sulfurovum	Proteobacteria
			Sutterella	Proteobacteria
			Suttonella	Proteobacteria
			Swaminathania	Proteobacteria
			Syntrophobacter	Proteobacteria
			Syntrophorhabdus	Proteobacteria
			Syntrophus	Proteobacteria
			Tanticharoenia	Proteobacteria
			Tateyamaria	Proteobacteria
			Tatlockia	Proteobacteria
			Tatumella	Proteobacteria
			Taylorella	Proteobacteria
			Telluria	Proteobacteria
			Telmatospirillum	Proteobacteria
			Tepidicella	Proteobacteria
			Tepidimonas	Proteobacteria
			Tepidiphilus	Proteobacteria
			Terasakiella	Proteobacteria
			Teredinibacter	Proteobacteria
			Tetrathiobacter	Proteobacteria
			Thalassobacter	Proteobacteria
			Thalassobaculum	Proteobacteria
			Thalassobius	Proteobacteria
			Thalassococcus	Proteobacteria
			Thalassolituus	Proteobacteria
			Thalassomonas	Proteobacteria
			Thalassospira	Proteobacteria
			Thauera	Proteobacteria
			Thermithiobacillus	Proteobacteria
			Thermodesulforhabdus	Proteobacteria
			Thermomonas	Proteobacteria
			Thermothrix	Proteobacteria
			Thioalkalibacter	Proteobacteria
			Thioalkalicoccus	Proteobacteria
			Thioalkalimicrobium	Proteobacteria
			Thioalkalispira	Proteobacteria
			Thioalkalivibrio	Proteobacteria
			Thiobaca	Proteobacteria
			Thiobacillus	Proteobacteria
			Thiobacter	Proteobacteria
			Thiocapsa	Proteobacteria
			Thioclava	Proteobacteria
			Thiococcus	Proteobacteria
			Thiocystis	Proteobacteria
			Thiodictyon	Proteobacteria
			Thiofaba	Proteobacteria
			Thioflavicoccus	Proteobacteria
			Thiohalocapsa	Proteobacteria
			Thiohalomonas	Proteobacteria
			Thiohalophilus	Proteobacteria
			Thiohalorhabdus	Proteobacteria
			Thiohalospira	Proteobacteria
			Thiolamprovum	Proteobacteria
			Thiomicrospira	Proteobacteria
			Thiomonas	Proteobacteria
			Thiophaeococcus	Proteobacteria
			Thioreductor	Proteobacteria
			Thiorhodococcus	Proteobacteria
			Thiorhodospira	Proteobacteria
			Thiorhodovibrio	Proteobacteria
			Thiothrix	Proteobacteria
			Thiovirga	Proteobacteria
			Thorsellia	Proteobacteria
			Tistrella	Proteobacteria
			Tolumonas	Proteobacteria
			Trabulsiella	Proteobacteria
			Tranquillimonas	Proteobacteria
			Tropicibacter	Proteobacteria
			Tropicimonas	Proteobacteria
			Uliginosibacterium	Proteobacteria
			unclassifiedAcetobacteraceae	Proteobacteria
			unclassifiedAeromonadaceae	Proteobacteria
			unclassifiedAlcaligenaceae	Proteobacteria
			unclassifiedAlphaproteobacteria	Proteobacteria
			unclassifiedAlteromonadaceae	Proteobacteria
			unclassifiedAlteromonadales	Proteobacteria
			unclassifiedAnaplasmataceae	Proteobacteria
			unclassifiedBacteriovoracaceae	Proteobacteria
			unclassifiedBeijerinckiaceae	Proteobacteria
			unclassifiedBetaproteobacteria	Proteobacteria
			unclassifiedBradyrhizobiaceae	Proteobacteria
			unclassifiedBrucellaceae	Proteobacteria
			unclassifiedBurkholderiaceae	Proteobacteria
			unclassifiedBurkholderiales	Proteobacteria
			unclassifiedBurkholderialesFamily	Proteobacteria
			unclassifiedCampylobacterales	Proteobacteria
			unclassifiedCardiobacteriaceae	Proteobacteria
			unclassifiedCaulobacteraceae	Proteobacteria
			unclassifiedCaulobacterales	Proteobacteria
			unclassifiedChromatiaceae	Proteobacteria
			unclassifiedChromatiales	Proteobacteria
			unclassifiedColwelliaceae	Proteobacteria
			unclassifiedComamonadaceae	Proteobacteria
			unclassifiedCystobacteraceae	Proteobacteria
			unclassifiedCystobacterineae	Proteobacteria
			unclassifiedDeltaproteobacteria	Proteobacteria
			unclassifiedDesulfobacteraceae	Proteobacteria
			unclassifiedDesulfobacterales	Proteobacteria
			unclassifiedDesulfobulbaceae	Proteobacteria
			unclassifiedDesulfohalobiaceae	Proteobacteria
			unclassifiedDesulfovibrionaceae	Proteobacteria
			unclassifiedDesulfovibrionales	Proteobacteria
			unclassifiedDesulfuromonadaceae	Proteobacteria
			unclassifiedDesulfuromonadales	Proteobacteria
			unclassifiedEctothiorhodospiraceae	Proteobacteria
			unclassifiedEnterobacteriaceae	Proteobacteria
			unclassifiedEpsilonproteobacteria	Proteobacteria
			unclassifiedErythrobacteraceae	Proteobacteria
			unclassifiedGammaproteobacteria	Proteobacteria
			unclassifiedGammaproteobacteriaFamily	Proteobacteria
			unclassifiedGeobacteraceae	Proteobacteria
			unclassifiedHahellaceae	Proteobacteria
			unclassifiedHalomonadaceae	Proteobacteria
			unclassifiedHalothiobacillaceae	Proteobacteria
			unclassifiedHelicobacteraceae	Proteobacteria
			unclassifiedHydrogenophilaceae	Proteobacteria
			unclassifiedHyphomicrobiaceae	Proteobacteria
			unclassifiedHyphomonadaceae	Proteobacteria
			unclassifiedIdiomarinaceae	Proteobacteria
			unclassifiedLegionellaceae	Proteobacteria
			unclassifiedMethylobacteriaceae	Proteobacteria
			unclassifiedMethylococcaceae	Proteobacteria
			unclassifiedMethylocystaceae	Proteobacteria
			unclassifiedMethylophilaceae	Proteobacteria
			unclassifiedMoraxellaceae	Proteobacteria
			unclassifiedMyxococcaceae	Proteobacteria
			unclassifiedMyxococcales	Proteobacteria
			unclassifiedNannocystaceae	Proteobacteria
			unclassifiedNannocystineae	Proteobacteria
			unclassifiedNautiliaceae	Proteobacteria
			unclassifiedNeisseriaceae	Proteobacteria
			unclassifiedNitrosomonadaceae	Proteobacteria
			unclassifiedOceanospirillaceae	Proteobacteria
			unclassifiedOceanospirillales	Proteobacteria
			unclassifiedOxalobacteraceae	Proteobacteria
			unclassifiedPasteurellaceae	Proteobacteria
			unclassifiedPhyllobacteriaceae	Proteobacteria
			unclassifiedPiscirickettsiaceae	Proteobacteria
			unclassifiedPolyangiaceae	Proteobacteria
			unclassifiedProteobacteria	Proteobacteria
			unclassifiedPseudomonadaceae	Proteobacteria
			unclassifiedPseudomonadales	Proteobacteria
			unclassifiedRhizobiaceae	Proteobacteria
			unclassifiedRhizobiales	Proteobacteria
			unclassifiedRhodobacteraceae	Proteobacteria
			unclassifiedRhodobiaceae	Proteobacteria
			unclassifiedRhodocyclaceae	Proteobacteria
			unclassifiedRhodospirillaceae	Proteobacteria
			unclassifiedRhodospirillales	Proteobacteria
			unclassifiedRickettsiaceae	Proteobacteria
			unclassifiedRickettsiales	Proteobacteria
			unclassifiedSinobacteraceae	Proteobacteria
			unclassifiedSorangiineae	Proteobacteria
			unclassifiedSphingomonadaceae	Proteobacteria
			unclassifiedSphingomonadales	Proteobacteria
			unclassifiedSuccinivibrionaceae	Proteobacteria
			unclassifiedSyntrophaceae	Proteobacteria
			unclassifiedSyntrophobacteraceae	Proteobacteria
			unclassifiedSyntrophobacterales	Proteobacteria
			unclassifiedThiotrichaceae	Proteobacteria
			unclassifiedThiotrichales	Proteobacteria
			unclassifiedThiotrichalesFamily	Proteobacteria
			unclassifiedVibrionaceae	Proteobacteria
			unclassifiedXanthobacteraceae	Proteobacteria
			unclassifiedXanthomonadaceae	Proteobacteria
			unclassifiedXanthomonadales	Proteobacteria
			Undibacterium	Proteobacteria
			Uruburuella	Proteobacteria
			Variovorax	Proteobacteria
			Verminephrobacter	Proteobacteria
			Vibrio	Proteobacteria
			Vitreoscilla	Proteobacteria
			Vogesella	Proteobacteria
			Volucribacter	Proteobacteria
			Wenxinia	Proteobacteria
			Wohlfahrtiimonas	Proteobacteria
			Wolinella	Proteobacteria
			Woodsholea	Proteobacteria
			Xanthobacter	Proteobacteria
			Xanthomonas	Proteobacteria
			Xenophilus	Proteobacteria
			Xenorhabdus	Proteobacteria
			Xylella	Proteobacteria
			Xylophilus	Proteobacteria
			Yangia	Proteobacteria
			Yersinia	Proteobacteria
			Zhangella	Proteobacteria
			Zobellella	Proteobacteria
			Zoogloea	Proteobacteria
			Zooshikella	Proteobacteria
			Zymobacter	Proteobacteria
			Zymomonas	Proteobacteria
			Borrelia	Spirochaetes
			Exilispira	Spirochaetes
			Leptonema	Spirochaetes
			Leptospira	Spirochaetes
			Spirochaeta	Spirochaetes
			Treponema	Spirochaetes
			Turneriella	Spirochaetes
			unclassifiedLeptospiraceae	Spirochaetes
			unclassifiedSpirochaetaceae	Spirochaetes
			unclassifiedSpirochaetales	Spirochaetes
			SR1Family	SR1
			Aminiphilus	Synergistetes
			Aminobacterium	Synergistetes
			Aminomonas	Synergistetes
			Anaerobaculum	Synergistetes
			Cloacibacillus	Synergistetes
			Dethiosulfovibrio	Synergistetes
			Jonquetella	Synergistetes
			Pyramidobacter	Synergistetes
			Thermovirga	Synergistetes
			unclassifiedSynergistaceae	Synergistetes
			Acholeplasma	Tenericutes
			Anaeroplasma	Tenericutes
			Asteroleplasma	Tenericutes
			Entomoplasma	Tenericutes
			Haloplasma	Tenericutes
			Mesoplasma	Tenericutes
			Mycoplasma	Tenericutes
			Spiroplasma	Tenericutes
			unclassifiedEntomoplasmataceae	Tenericutes
			unclassifiedEntomoplasmatales	Tenericutes
			unclassifiedMollicutes	Tenericutes
			unclassifiedMycoplasmataceae	Tenericutes
			Ureaplasma	Tenericutes
			Caldimicrobium	Thermodesulfobacteria
			Thermodesulfatator	Thermodesulfobacteria
			Thermodesulfobacterium	Thermodesulfobacteria
			unclassifiedThermodesulfobacteriaceae	Thermodesulfobacteria
			Fervidobacterium	Thermotogae
			Geotoga	Thermotogae
			Kosmotoga	Thermotogae
			Marinitoga	Thermotogae
			Petrotoga	Thermotogae
			Thermosipho	Thermotogae
			Thermotoga	Thermotogae
			unclassifiedThermotogaceae	Thermotogae
			empty	unclassifiedBacteria
			Akkermansia	Verrucomicrobia
			Alterococcus	Verrucomicrobia
			Cerasicoccus	Verrucomicrobia
			Coraliomargarita	Verrucomicrobia
			Haloferula	Verrucomicrobia
			Luteolibacter	Verrucomicrobia
			Opitutus	Verrucomicrobia
			Pelagicoccus	Verrucomicrobia
			Persicirhabdus	Verrucomicrobia
			Prosthecobacter	Verrucomicrobia
			Puniceicoccus	Verrucomicrobia
			Roseibacillus	Verrucomicrobia
			Rubritalea	Verrucomicrobia
			SpartobacteriaFamily	Verrucomicrobia
			Subdivision3Family	Verrucomicrobia
			Subdivision5Family	Verrucomicrobia
			unclassifiedOpitutaceae	Verrucomicrobia
			unclassifiedOpitutae	Verrucomicrobia
			unclassifiedPuniceicoccaceae	Verrucomicrobia
			unclassifiedSpartobacteria	Verrucomicrobia
			unclassifiedVerrucomicrobia	Verrucomicrobia
			unclassifiedVerrucomicrobiaceae	Verrucomicrobia
			unclassifiedVerrucomicrobiales	Verrucomicrobia
			Verrucomicrobium	Verrucomicrobia
			Xiphinematobacter	Verrucomicrobia
			WS3Family	WS3

## Sheet: Species
Species not covered	Genus info of not covered species	Phylum info of not covered species		Species covered	Genus info of covered species	Phylum info of covered species
Verrucomicrobiaceae bacterium CNC16	Verrucomicrobium	Verrucomicrobia		uncultured Verrucomicrobia bacterium	WS3-genera-incertae-sedis	WS3
uncultured verrucomicrobium DEV003	Verrucomicrobium	Verrucomicrobia		uncultured soil bacterium PRR-12	WS3-genera-incertae-sedis	WS3
unidentified eubacterium LD19	unclassifiedVerrucomicrobiaceae	Verrucomicrobia		uncultured soil bacterium PRR-10	WS3-genera-incertae-sedis	WS3
uncultured Prosthecobacter sp	unclassifiedVerrucomicrobiaceae	Verrucomicrobia		uncultured soil bacterium PBS-III-9	WS3-genera-incertae-sedis	WS3
uncultured marine microorganism	unclassifiedVerrucomicrobiaceae	Verrucomicrobia		uncultured soil bacterium PBS-III-32a	WS3-genera-incertae-sedis	WS3
uncultured Verrucomicrobiae bacterium	unclassifiedVerrucomicrobia	Verrucomicrobia		uncultured soil bacterium PBS-III-32	WS3-genera-incertae-sedis	WS3
uncultured Crater Lake bacterium CL120-26	unclassifiedOpitutae	Verrucomicrobia		uncultured soil bacterium PBS-III-30	WS3-genera-incertae-sedis	WS3
uncultured Verrucomicrobium sp	Subdivision5-genera-incertae-sedis	Verrucomicrobia		uncultured soil bacterium PBS-III-27	WS3-genera-incertae-sedis	WS3
uncultured Verrucomicrobiales Sva0700	Subdivision5-genera-incertae-sedis	Verrucomicrobia		uncultured soil bacterium PBS-II-5	WS3-genera-incertae-sedis	WS3
uncultured soil bacterium	Subdivision5-genera-incertae-sedis	Verrucomicrobia		uncultured soil bacterium PBS-II-35	WS3-genera-incertae-sedis	WS3
uncultured sludge bacterium H2	Subdivision3-genera-incertae-sedis	Verrucomicrobia		uncultured proteobacterium	WS3-genera-incertae-sedis	WS3
uncultured marine bacterium	Subdivision3-genera-incertae-sedis	Verrucomicrobia		uncultured planctomycete	WS3-genera-incertae-sedis	WS3
uncultured bacterium Riz6E2	Spartobacteria-genera-incertae-sedis	Verrucomicrobia		uncultured Planctomycetales bacterium	WS3-genera-incertae-sedis	WS3
uncultured bacterium Riz6E	Spartobacteria-genera-incertae-sedis	Verrucomicrobia		uncultured organism	WS3-genera-incertae-sedis	WS3
uncultured bacterium FukuN18	Spartobacteria-genera-incertae-sedis	Verrucomicrobia		uncultured Moorella sp	WS3-genera-incertae-sedis	WS3
bacterium Ellin509	Spartobacteria-genera-incertae-sedis	Verrucomicrobia		uncultured marine bacterium	WS3-genera-incertae-sedis	WS3
Verrucomicrobia bacterium TP716	Prosthecobacter	Verrucomicrobia		uncultured Gemmatimonadetes bacterium	WS3-genera-incertae-sedis	WS3
Verrucomicrobia bacterium TP713	Prosthecobacter	Verrucomicrobia		uncultured Firmicutes bacterium	WS3-genera-incertae-sedis	WS3
uncultured Verrucomicrobium sp	Persicirhabdus	Verrucomicrobia		uncultured delta proteobacterium	WS3-genera-incertae-sedis	WS3
uncultured Verrucomicrobia bacterium	Pelagicoccus	Verrucomicrobia		uncultured candidate division WS3 bacterium	WS3-genera-incertae-sedis	WS3
Verrucomicrobia bacterium TP675	Opitutus	Verrucomicrobia		uncultured Bacteroidetes bacterium	WS3-genera-incertae-sedis	WS3
Verrucomicrobia bacterium TP424	Opitutus	Verrucomicrobia		uncultured bacterium mle1-16	WS3-genera-incertae-sedis	WS3
Verrucomicrobia bacterium TP376	Opitutus	Verrucomicrobia		uncultured bacterium	WS3-genera-incertae-sedis	WS3
uncultured bacterium #0319-6L10	Opitutus	Verrucomicrobia		uncultured Acidobacterium sp	WS3-genera-incertae-sedis	WS3
Verrucomicrobiaceae bacterium CHC12	Luteolibacter	Verrucomicrobia		saltmarsh clone LCP-67	WS3-genera-incertae-sedis	WS3
bacterium HTCC8039	Coraliomargarita	Verrucomicrobia		uncultured bacterium	Xiphinematobacter	Verrucomicrobia
Yucatan tomato Phytoplasma-empty	unclassifiedBacteria	unclassifiedBacteria		Candidatus Xiphinematobacter rivesi	Xiphinematobacter	Verrucomicrobia
Ustilago maydis-empty	unclassifiedBacteria	unclassifiedBacteria		Candidatus Xiphinematobacter brevicolli	Xiphinematobacter	Verrucomicrobia
unidentified sulfate-reducing bacterium-empty	unclassifiedBacteria	unclassifiedBacteria		Candidatus Xiphinematobacter americani	Xiphinematobacter	Verrucomicrobia
unidentified mollicute-empty	unclassifiedBacteria	unclassifiedBacteria		Verrucomicrobium spinosum	Verrucomicrobium	Verrucomicrobia
uncultured verrucomicrobium DEV055-empty	unclassifiedBacteria	unclassifiedBacteria		Verrucomicrobium sp. GD	Verrucomicrobium	Verrucomicrobia
uncultured Verrucomicrobiales Sva0543-empty	unclassifiedBacteria	unclassifiedBacteria		uncultured verrucomicrobium DEV035	Verrucomicrobium	Verrucomicrobia
uncultured Verrucomicrobiales Sva0530-empty	unclassifiedBacteria	unclassifiedBacteria		uncultured verrucomicrobium DEV009	Verrucomicrobium	Verrucomicrobia
uncultured vent bacterium ML-9b-empty	unclassifiedBacteria	unclassifiedBacteria		uncultured Verrucomicrobiales bacterium	Verrucomicrobium	Verrucomicrobia
uncultured vent bacterium ML-9a-empty	unclassifiedBacteria	unclassifiedBacteria		uncultured Verrucomicrobiae bacterium	Verrucomicrobium	Verrucomicrobia
uncultured vent bacterium ML-8-empty	unclassifiedBacteria	unclassifiedBacteria		uncultured Verrucomicrobiaceae bacterium	Verrucomicrobium	Verrucomicrobia
uncultured vent bacterium ML-4b-empty	unclassifiedBacteria	unclassifiedBacteria		uncultured Verrucomicrobia bacterium	Verrucomicrobium	Verrucomicrobia
uncultured vent bacterium ML-4a-empty	unclassifiedBacteria	unclassifiedBacteria		uncultured soil bacterium	Verrucomicrobium	Verrucomicrobia
uncultured vent bacterium ML-21-empty	unclassifiedBacteria	unclassifiedBacteria		uncultured sludge bacterium A38	Verrucomicrobium	Verrucomicrobia
uncultured vent bacterium ML-20-empty	unclassifiedBacteria	unclassifiedBacteria		uncultured sludge bacterium A21	Verrucomicrobium	Verrucomicrobia
uncultured vent bacterium ML-19-empty	unclassifiedBacteria	unclassifiedBacteria		uncultured bacterium	Verrucomicrobium	Verrucomicrobia
uncultured vent bacterium ML-18-empty	unclassifiedBacteria	unclassifiedBacteria		uncultured Acidobacteria bacterium	Verrucomicrobium	Verrucomicrobia
uncultured vent bacterium ML-17b-empty	unclassifiedBacteria	unclassifiedBacteria		uncultured Verrucomicrobia bacterium	unclassifiedVerrucomicrobiales	Verrucomicrobia
uncultured vent bacterium ML-17a-empty	unclassifiedBacteria	unclassifiedBacteria		uncultured marine bacterium	unclassifiedVerrucomicrobiales	Verrucomicrobia
uncultured vent bacterium ML-16-empty	unclassifiedBacteria	unclassifiedBacteria		uncultured bacterium	unclassifiedVerrucomicrobiales	Verrucomicrobia
uncultured thermophilic bacterium-empty	unclassifiedBacteria	unclassifiedBacteria		Verrucomicrobiaceae bacterium ZNBB5 UNDR-2009	unclassifiedVerrucomicrobiaceae	Verrucomicrobia
uncultured Thermobaculum sp-empty	unclassifiedBacteria	unclassifiedBacteria		Verrucomicrobiaceae bacterium Z35 UNDR-2009	unclassifiedVerrucomicrobiaceae	Verrucomicrobia
uncultured Thermaerobacter sp-empty	unclassifiedBacteria	unclassifiedBacteria		Verrucomicrobiaceae bacterium CR28 UNDR-2009	unclassifiedVerrucomicrobiaceae	Verrucomicrobia
uncultured Symploca sp-empty	unclassifiedBacteria	unclassifiedBacteria		Verrucomicrobiaceae bacterium CHC8	unclassifiedVerrucomicrobiaceae	Verrucomicrobia
uncultured symbiont bacterium of Aplysina cavernicola-empty	unclassifiedBacteria	unclassifiedBacteria		uncultured Verrucomicrobium sp	unclassifiedVerrucomicrobiaceae	Verrucomicrobia
uncultured sponge symbiont PAUC34f-empty	unclassifiedBacteria	unclassifiedBacteria		uncultured verrucomicrobium DEV022	unclassifiedVerrucomicrobiaceae	Verrucomicrobia
uncultured spirochete MT7-empty	unclassifiedBacteria	unclassifiedBacteria		uncultured verrucomicrobium DEV019	unclassifiedVerrucomicrobiaceae	Verrucomicrobia
uncultured Spirochaetaceae bacterium-empty	unclassifiedBacteria	unclassifiedBacteria		uncultured verrucomicrobium DEV010	unclassifiedVerrucomicrobiaceae	Verrucomicrobia
uncultured sludge bacterium-empty	unclassifiedBacteria	unclassifiedBacteria		uncultured verrucomicrobium DEV007	unclassifiedVerrucomicrobiaceae	Verrucomicrobia
uncultured sludge bacterium A12b-empty	unclassifiedBacteria	unclassifiedBacteria		uncultured Verrucomicrobiales bacterium	unclassifiedVerrucomicrobiaceae	Verrucomicrobia
uncultured Poribacteria bacterium-empty	unclassifiedBacteria	unclassifiedBacteria		uncultured Verrucomicrobiae bacterium	unclassifiedVerrucomicrobiaceae	Verrucomicrobia
uncultured Poribacteria bacterium 64K2-empty	unclassifiedBacteria	unclassifiedBacteria		uncultured Verrucomicrobiaceae bacterium	unclassifiedVerrucomicrobiaceae	Verrucomicrobia
uncultured Planctomycetes Sva0107a-empty	unclassifiedBacteria	unclassifiedBacteria		uncultured Verrucomicrobia bacterium	unclassifiedVerrucomicrobiaceae	Verrucomicrobia
uncultured Planctomycetaceae bacterium-empty	unclassifiedBacteria	unclassifiedBacteria		uncultured rumen bacterium	unclassifiedVerrucomicrobiaceae	Verrucomicrobia
uncultured Pirellula sp-empty	unclassifiedBacteria	unclassifiedBacteria		uncultured planctomycete	unclassifiedVerrucomicrobiaceae	Verrucomicrobia
uncultured Phormidium sp-empty	unclassifiedBacteria	unclassifiedBacteria		uncultured organism	unclassifiedVerrucomicrobiaceae	Verrucomicrobia
uncultured Peredibacter sp-empty	unclassifiedBacteria	unclassifiedBacteria		uncultured marine bacterium	unclassifiedVerrucomicrobiaceae	Verrucomicrobia
uncultured Paracoccus sp-empty	unclassifiedBacteria	unclassifiedBacteria		uncultured bacterium	unclassifiedVerrucomicrobiaceae	Verrucomicrobia
uncultured Nitrosovibrio sp-empty	unclassifiedBacteria	unclassifiedBacteria		bacterium HTCC8042	unclassifiedVerrucomicrobiaceae	Verrucomicrobia
uncultured Mycobacteriaceae bacterium-empty	unclassifiedBacteria	unclassifiedBacteria		Verrucomicrobiae bacterium V4	unclassifiedVerrucomicrobia	Verrucomicrobia
uncultured Helicobacter sp-empty	unclassifiedBacteria	unclassifiedBacteria		Verrucomicrobia bacterium SolV	unclassifiedVerrucomicrobia	Verrucomicrobia
uncultured green non-sulfur bacterium TIHP368-10-empty	unclassifiedBacteria	unclassifiedBacteria		Verrucomicrobia bacterium LP2A	unclassifiedVerrucomicrobia	Verrucomicrobia
uncultured eubacterium ZI-4-empty	unclassifiedBacteria	unclassifiedBacteria		unidentified bacterium	unclassifiedVerrucomicrobia	Verrucomicrobia
uncultured eubacterium WCHB1-15-empty	unclassifiedBacteria	unclassifiedBacteria		uncultured Verrucomicrobium sp	unclassifiedVerrucomicrobia	Verrucomicrobia
uncultured eubacterium WCHB1-06-empty	unclassifiedBacteria	unclassifiedBacteria		uncultured Verrucomicrobiales bacterium	unclassifiedVerrucomicrobia	Verrucomicrobia
uncultured eubacterium WCHB1-01-empty	unclassifiedBacteria	unclassifiedBacteria		uncultured Verrucomicrobia bacterium	unclassifiedVerrucomicrobia	Verrucomicrobia
uncultured Eubacterium sp-empty	unclassifiedBacteria	unclassifiedBacteria		uncultured soil bacterium	unclassifiedVerrucomicrobia	Verrucomicrobia
uncultured eubacterium OCS146-empty	unclassifiedBacteria	unclassifiedBacteria		uncultured planctomycete	unclassifiedVerrucomicrobia	Verrucomicrobia
uncultured eubacterium env.OPS 8-empty	unclassifiedBacteria	unclassifiedBacteria		uncultured organism	unclassifiedVerrucomicrobia	Verrucomicrobia
uncultured eubacterium env.OPS 2-empty	unclassifiedBacteria	unclassifiedBacteria		uncultured marine bacterium	unclassifiedVerrucomicrobia	Verrucomicrobia
uncultured earthworm intestine bacterium-empty	unclassifiedBacteria	unclassifiedBacteria		uncultured Chlamydiales/Verrucomicrobia group bacterium	unclassifiedVerrucomicrobia	Verrucomicrobia
uncultured earthworm cast bacterium-empty	unclassifiedBacteria	unclassifiedBacteria		uncultured bacterium	unclassifiedVerrucomicrobia	Verrucomicrobia
uncultured division OP11 bacterium-empty	unclassifiedBacteria	unclassifiedBacteria		Methylokorus infernorum V4	unclassifiedVerrucomicrobia	Verrucomicrobia
uncultured Desulfomonile sp-empty	unclassifiedBacteria	unclassifiedBacteria		Methylacidiphilum kamchatkense	unclassifiedVerrucomicrobia	Verrucomicrobia
uncultured Desulfofustis sp-empty	unclassifiedBacteria	unclassifiedBacteria		Methylacidiphilum infernorum V4	unclassifiedVerrucomicrobia	Verrucomicrobia
uncultured Deinococcus sp-empty	unclassifiedBacteria	unclassifiedBacteria		bacterium Ellin506	unclassifiedVerrucomicrobia	Verrucomicrobia
uncultured Chloroflexales bacterium-empty	unclassifiedBacteria	unclassifiedBacteria		uncultured Xiphinematobacteriaceae bacterium	unclassifiedSpartobacteria	Verrucomicrobia
uncultured candidate division WWE3 bacterium EJ0ADIGA11YD11-empty	unclassifiedBacteria	unclassifiedBacteria		uncultured Verrucomicrobiales bacterium	unclassifiedSpartobacteria	Verrucomicrobia
uncultured candidate division WS6 bacterium-empty	unclassifiedBacteria	unclassifiedBacteria		uncultured Verrucomicrobia bacterium	unclassifiedSpartobacteria	Verrucomicrobia
uncultured candidate division OP5 bacterium-empty	unclassifiedBacteria	unclassifiedBacteria		uncultured bacterium	unclassifiedSpartobacteria	Verrucomicrobia
uncultured candidate division GN12 bacterium-empty	unclassifiedBacteria	unclassifiedBacteria		Spartobacteria bacterium Gsoil 144	unclassifiedSpartobacteria	Verrucomicrobia
uncultured candidate division GN1 bacterium-empty	unclassifiedBacteria	unclassifiedBacteria		Spartobacteria bacterium Gsoil 133	unclassifiedSpartobacteria	Verrucomicrobia
uncultured Caldilineales bacterium-empty	unclassifiedBacteria	unclassifiedBacteria		uncultured Verrucomicrobium sp	unclassifiedPuniceicoccaceae	Verrucomicrobia
uncultured Bradyrhizobiaceae bacterium-empty	unclassifiedBacteria	unclassifiedBacteria		uncultured verrucomicrobium MB11C04	unclassifiedPuniceicoccaceae	Verrucomicrobia
uncultured Banisveld landfill bacterium BVB22-empty	unclassifiedBacteria	unclassifiedBacteria		uncultured Verrucomicrobiales bacterium	unclassifiedPuniceicoccaceae	Verrucomicrobia
uncultured bacterium UASB-TL4-empty	unclassifiedBacteria	unclassifiedBacteria		uncultured Verrucomicrobiae bacterium	unclassifiedPuniceicoccaceae	Verrucomicrobia
uncultured bacterium UASB-TL26-empty	unclassifiedBacteria	unclassifiedBacteria		uncultured Verrucomicrobia bacterium	unclassifiedPuniceicoccaceae	Verrucomicrobia
uncultured bacterium UASB-TL14-empty	unclassifiedBacteria	unclassifiedBacteria		uncultured organism	unclassifiedPuniceicoccaceae	Verrucomicrobia
uncultured bacterium TIHP368-11-empty	unclassifiedBacteria	unclassifiedBacteria		uncultured Opitutaceae bacterium	unclassifiedPuniceicoccaceae	Verrucomicrobia
uncultured bacterium TIHP368-03-empty	unclassifiedBacteria	unclassifiedBacteria		uncultured Crater Lake bacterium CL120-124	unclassifiedPuniceicoccaceae	Verrucomicrobia
uncultured bacterium SY6-93-empty	unclassifiedBacteria	unclassifiedBacteria		uncultured bacterium	unclassifiedPuniceicoccaceae	Verrucomicrobia
uncultured bacterium Seq9(S4)-empty	unclassifiedBacteria	unclassifiedBacteria		Epixenosomes of Euplotidium arenarium	unclassifiedPuniceicoccaceae	Verrucomicrobia
uncultured bacterium Seq7(S3)-empty	unclassifiedBacteria	unclassifiedBacteria		uncultured Verrucomicrobium sp	unclassifiedOpitutae	Verrucomicrobia
uncultured bacterium Seq4(Z1)-empty	unclassifiedBacteria	unclassifiedBacteria		uncultured Verrucomicrobiales bacterium	unclassifiedOpitutae	Verrucomicrobia
uncultured bacterium Seq3(Z1)-empty	unclassifiedBacteria	unclassifiedBacteria		uncultured Verrucomicrobia bacterium	unclassifiedOpitutae	Verrucomicrobia
uncultured bacterium Seq2(S1)-empty	unclassifiedBacteria	unclassifiedBacteria		uncultured rumen bacterium 2C28d-9	unclassifiedOpitutae	Verrucomicrobia
uncultured bacterium Seq10(S4)-empty	unclassifiedBacteria	unclassifiedBacteria		uncultured proteobacterium	unclassifiedOpitutae	Verrucomicrobia
uncultured bacterium Seq1(Z0)-empty	unclassifiedBacteria	unclassifiedBacteria		uncultured organism	unclassifiedOpitutae	Verrucomicrobia
uncultured bacterium PHOS-HC15-empty	unclassifiedBacteria	unclassifiedBacteria		uncultured Opitutus sp	unclassifiedOpitutae	Verrucomicrobia
uncultured bacterium M11-empty	unclassifiedBacteria	unclassifiedBacteria		uncultured Opitutaceae bacterium	unclassifiedOpitutae	Verrucomicrobia
uncultured bacterium Geo-144-empty	unclassifiedBacteria	unclassifiedBacteria		uncultured gamma proteobacterium	unclassifiedOpitutae	Verrucomicrobia
uncultured bacterium DGGE band 8-empty	unclassifiedBacteria	unclassifiedBacteria		uncultured Crater Lake bacterium CL120-135	unclassifiedOpitutae	Verrucomicrobia
uncultured bacterium DGGE band 5-empty	unclassifiedBacteria	unclassifiedBacteria		uncultured Crater Lake bacterium CL120-10	unclassifiedOpitutae	Verrucomicrobia
uncultured bacterium DGGE band 1-empty	unclassifiedBacteria	unclassifiedBacteria		uncultured bacterium	unclassifiedOpitutae	Verrucomicrobia
uncultured bacterium BMS-6-empty	unclassifiedBacteria	unclassifiedBacteria		uncultured actinobacterium	unclassifiedOpitutae	Verrucomicrobia
uncultured bacterium BMS-29-empty	unclassifiedBacteria	unclassifiedBacteria		Opitutus sp. SA-9	unclassifiedOpitutae	Verrucomicrobia
uncultured bacterium BMS-10-empty	unclassifiedBacteria	unclassifiedBacteria		uncultured Verrucomicrobia bacterium	unclassifiedOpitutaceae	Verrucomicrobia
uncultured bacterium 81-empty	unclassifiedBacteria	unclassifiedBacteria		uncultured proteobacterium	unclassifiedOpitutaceae	Verrucomicrobia
uncultured bacterium 43-2-empty	unclassifiedBacteria	unclassifiedBacteria		uncultured eubacterium	unclassifiedOpitutaceae	Verrucomicrobia
uncultured bacterium 40-empty	unclassifiedBacteria	unclassifiedBacteria		uncultured bacterium	unclassifiedOpitutaceae	Verrucomicrobia
uncultured bacterium 184-empty	unclassifiedBacteria	unclassifiedBacteria		unidentified rumen bacterium RFP12	Subdivision5-genera-incertae-sedis	Verrucomicrobia
uncultured bacterium 124-empty	unclassifiedBacteria	unclassifiedBacteria		unidentified bacterium	Subdivision5-genera-incertae-sedis	Verrucomicrobia
uncultured bacterium #0319-6H22-empty	unclassifiedBacteria	unclassifiedBacteria		uncultured Verrucomicrobiales subdivision 5 bacterium	Subdivision5-genera-incertae-sedis	Verrucomicrobia
uncultured bacterium #0319-23G23-empty	unclassifiedBacteria	unclassifiedBacteria		uncultured Verrucomicrobiales bacterium	Subdivision5-genera-incertae-sedis	Verrucomicrobia
uncultured Aquificales bacterium-empty	unclassifiedBacteria	unclassifiedBacteria		uncultured Verrucomicrobia bacterium	Subdivision5-genera-incertae-sedis	Verrucomicrobia
uncultured Anaerolinaeles bacterium-empty	unclassifiedBacteria	unclassifiedBacteria		uncultured soil bacterium PBS-III-26	Subdivision5-genera-incertae-sedis	Verrucomicrobia
Typhlocybine leafhopper phytoplasma-empty	unclassifiedBacteria	unclassifiedBacteria		uncultured rumen bacterium	Subdivision5-genera-incertae-sedis	Verrucomicrobia
toluene-degrading methanogenic consortium bacterium-empty	unclassifiedBacteria	unclassifiedBacteria		uncultured prokaryote	Subdivision5-genera-incertae-sedis	Verrucomicrobia
TM7 phylum sp. oral taxon H57-empty	unclassifiedBacteria	unclassifiedBacteria		uncultured Planctomycetes Sva0500	Subdivision5-genera-incertae-sedis	Verrucomicrobia
Stenotrophomonas sp. APH5-empty	unclassifiedBacteria	unclassifiedBacteria		uncultured planctomycete	Subdivision5-genera-incertae-sedis	Verrucomicrobia
Sphaerochaeta sp. 'Grapes TMA3'-empty	unclassifiedBacteria	unclassifiedBacteria		uncultured organism	Subdivision5-genera-incertae-sedis	Verrucomicrobia
saltmarsh clone LCP-68-empty	unclassifiedBacteria	unclassifiedBacteria		uncultured marine bacterium	Subdivision5-genera-incertae-sedis	Verrucomicrobia
Recinus communis phytoplasma-empty	unclassifiedBacteria	unclassifiedBacteria		uncultured eubacterium WCHB1-41	Subdivision5-genera-incertae-sedis	Verrucomicrobia
Pycnococcus provasolii-empty	unclassifiedBacteria	unclassifiedBacteria		uncultured eubacterium WCHB1-25	Subdivision5-genera-incertae-sedis	Verrucomicrobia
Pseudoscourfieldia cf. marina RCC261-empty	unclassifiedBacteria	unclassifiedBacteria		uncultured bacterium	Subdivision5-genera-incertae-sedis	Verrucomicrobia
planctomycete UKU-3-empty	unclassifiedBacteria	unclassifiedBacteria		unidentified Verrucomicrobium group OPB35	Subdivision3-genera-incertae-sedis	Verrucomicrobia
planctomycete UKU-2-empty	unclassifiedBacteria	unclassifiedBacteria		unidentified bacterium	Subdivision3-genera-incertae-sedis	Verrucomicrobia
planctomycete UKU-1-empty	unclassifiedBacteria	unclassifiedBacteria		uncultured verrucomicrobium DEV114	Subdivision3-genera-incertae-sedis	Verrucomicrobia
Phacus orbicularis-empty	unclassifiedBacteria	unclassifiedBacteria		uncultured verrucomicrobium DEV070	Subdivision3-genera-incertae-sedis	Verrucomicrobia
Pennisetum sp. phytoplasma-empty	unclassifiedBacteria	unclassifiedBacteria		uncultured verrucomicrobium DEV064	Subdivision3-genera-incertae-sedis	Verrucomicrobia
Pavlova pinguis-empty	unclassifiedBacteria	unclassifiedBacteria		uncultured verrucomicrobium DEV059	Subdivision3-genera-incertae-sedis	Verrucomicrobia
Parthenium histrophorus phytoplasma-empty	unclassifiedBacteria	unclassifiedBacteria		uncultured verrucomicrobium DEV020	Subdivision3-genera-incertae-sedis	Verrucomicrobia
Paenibacillus sp. HCYL15-empty	unclassifiedBacteria	unclassifiedBacteria		uncultured verrucomicrobium DEV008	Subdivision3-genera-incertae-sedis	Verrucomicrobia
Onion grassy shoot phytoplasma-empty	unclassifiedBacteria	unclassifiedBacteria		uncultured Verrucomicrobiales bacterium	Subdivision3-genera-incertae-sedis	Verrucomicrobia
Napier grass stunt phytoplasma-empty	unclassifiedBacteria	unclassifiedBacteria		uncultured Verrucomicrobia subdivision 3 bacterium	Subdivision3-genera-incertae-sedis	Verrucomicrobia
Mycoplasmataceae bacterium T2110-empty	unclassifiedBacteria	unclassifiedBacteria		uncultured Verrucomicrobia bacterium	Subdivision3-genera-incertae-sedis	Verrucomicrobia
Mycoplasma wenyonii-empty	unclassifiedBacteria	unclassifiedBacteria		uncultured subdivision 3 bacterium	Subdivision3-genera-incertae-sedis	Verrucomicrobia
Mycoplasma suis-empty	unclassifiedBacteria	unclassifiedBacteria		uncultured soil bacterium	Subdivision3-genera-incertae-sedis	Verrucomicrobia
Mycoplasma sp. TX1294-E-empty	unclassifiedBacteria	unclassifiedBacteria		uncultured prokaryote	Subdivision3-genera-incertae-sedis	Verrucomicrobia
Mycoplasma sp. TX1294-A-empty	unclassifiedBacteria	unclassifiedBacteria		uncultured organism	Subdivision3-genera-incertae-sedis	Verrucomicrobia
Mycoplasma sp. CSL C797-empty	unclassifiedBacteria	unclassifiedBacteria		uncultured Nitrosovibrio sp	Subdivision3-genera-incertae-sedis	Verrucomicrobia
Mycoplasma sp. CSL C795-empty	unclassifiedBacteria	unclassifiedBacteria		uncultured Crater Lake bacterium CL120-133	Subdivision3-genera-incertae-sedis	Verrucomicrobia
Mycoplasma sp. CSL C606-empty	unclassifiedBacteria	unclassifiedBacteria		uncultured bacterium #0319-7B2	Subdivision3-genera-incertae-sedis	Verrucomicrobia
Mycoplasma sp. CSL 7897-empty	unclassifiedBacteria	unclassifiedBacteria		uncultured bacterium	Subdivision3-genera-incertae-sedis	Verrucomicrobia
Mycoplasma sp. CSL 7881-empty	unclassifiedBacteria	unclassifiedBacteria		uncultured Actinobacteridae bacterium	Subdivision3-genera-incertae-sedis	Verrucomicrobia
Mycoplasma sp. CSL 7873-empty	unclassifiedBacteria	unclassifiedBacteria		rhizosphere soil bacterium RSC-II-86	Subdivision3-genera-incertae-sedis	Verrucomicrobia
Mycoplasma sp. CSL 7871-empty	unclassifiedBacteria	unclassifiedBacteria		rhizosphere soil bacterium RSC-II-18	Subdivision3-genera-incertae-sedis	Verrucomicrobia
Mycoplasma sp. CSL 7860-empty	unclassifiedBacteria	unclassifiedBacteria		bacterium enrichment culture clone R4-41B	Subdivision3-genera-incertae-sedis	Verrucomicrobia
Mycoplasma sp. CSL 7822-empty	unclassifiedBacteria	unclassifiedBacteria		bacterium Ellin518	Subdivision3-genera-incertae-sedis	Verrucomicrobia
Mycoplasma sp. CSL 7801-empty	unclassifiedBacteria	unclassifiedBacteria		bacterium Ellin517	Subdivision3-genera-incertae-sedis	Verrucomicrobia
Mycoplasma sp. CSL 7783-empty	unclassifiedBacteria	unclassifiedBacteria		bacterium Ellin516	Subdivision3-genera-incertae-sedis	Verrucomicrobia
Mycoplasma sp. CSL 7758-empty	unclassifiedBacteria	unclassifiedBacteria		bacterium Ellin515	Subdivision3-genera-incertae-sedis	Verrucomicrobia
Mycoplasma sp. CSL 7755-empty	unclassifiedBacteria	unclassifiedBacteria		bacterium Ellin514	Subdivision3-genera-incertae-sedis	Verrucomicrobia
Mycoplasma sp. CSL 7750-empty	unclassifiedBacteria	unclassifiedBacteria		bacterium Ellin5102	Subdivision3-genera-incertae-sedis	Verrucomicrobia
Mycoplasma sp. CSL 7666-empty	unclassifiedBacteria	unclassifiedBacteria		agricultural soil bacterium SC-I-74	Subdivision3-genera-incertae-sedis	Verrucomicrobia
Mycoplasma sp. China-1-empty	unclassifiedBacteria	unclassifiedBacteria		Verrucomicrobia bacterium WSF2-44	Spartobacteria-genera-incertae-sedis	Verrucomicrobia
Mycoplasma sp. BovHM-7-empty	unclassifiedBacteria	unclassifiedBacteria		unidentified eubacterium LD29	Spartobacteria-genera-incertae-sedis	Verrucomicrobia
Mycoplasma sp. BovHM-5-empty	unclassifiedBacteria	unclassifiedBacteria		unidentified eubacterium EA25	Spartobacteria-genera-incertae-sedis	Verrucomicrobia
Mycoplasma sp. BovHM-2-empty	unclassifiedBacteria	unclassifiedBacteria		unidentified bacterium	Spartobacteria-genera-incertae-sedis	Verrucomicrobia
Mycoplasma sp. 'feline hemotropic Switzerland'-empty	unclassifiedBacteria	unclassifiedBacteria		uncultured Xiphinematobacteriaceae bacterium	Spartobacteria-genera-incertae-sedis	Verrucomicrobia
Mycoplasma ovis-empty	unclassifiedBacteria	unclassifiedBacteria		uncultured Verrucomicrobium sp	Spartobacteria-genera-incertae-sedis	Verrucomicrobia
Mycoplasma haemomuris-empty	unclassifiedBacteria	unclassifiedBacteria		uncultured Verrucomicrobiales bacterium	Spartobacteria-genera-incertae-sedis	Verrucomicrobia
Mycoplasma haemofelis-empty	unclassifiedBacteria	unclassifiedBacteria		uncultured Verrucomicrobiae bacterium	Spartobacteria-genera-incertae-sedis	Verrucomicrobia
Mycoplasma haemocanis-empty	unclassifiedBacteria	unclassifiedBacteria		uncultured Verrucomicrobiaceae bacterium	Spartobacteria-genera-incertae-sedis	Verrucomicrobia
Melia azedarach' phytoplasma-empty	unclassifiedBacteria	unclassifiedBacteria		uncultured Verrucomicrobia bacterium	Spartobacteria-genera-incertae-sedis	Verrucomicrobia
Lettuce phytoplasma Pantnagar-empty	unclassifiedBacteria	unclassifiedBacteria		uncultured soil bacterium	Spartobacteria-genera-incertae-sedis	Verrucomicrobia
Leptodelphax dymas phytoplasma-empty	unclassifiedBacteria	unclassifiedBacteria		uncultured planctomycete clone25	Spartobacteria-genera-incertae-sedis	Verrucomicrobia
Ipomoea pes-caprae little leaf phytoplasma-empty	unclassifiedBacteria	unclassifiedBacteria		uncultured planctomycete clone2	Spartobacteria-genera-incertae-sedis	Verrucomicrobia
Indian Mulberry yellows phytoplasma-empty	unclassifiedBacteria	unclassifiedBacteria		uncultured planctomycete clone15	Spartobacteria-genera-incertae-sedis	Verrucomicrobia
Galinsoga parviflora phytoplasma-empty	unclassifiedBacteria	unclassifiedBacteria		uncultured organism	Spartobacteria-genera-incertae-sedis	Verrucomicrobia
Fusobacterium sp. cp06.22-empty	unclassifiedBacteria	unclassifiedBacteria		uncultured eubacterium WCHD3-88	Spartobacteria-genera-incertae-sedis	Verrucomicrobia
Filifactor alocis-empty	unclassifiedBacteria	unclassifiedBacteria		uncultured endolithic bacterium	Spartobacteria-genera-incertae-sedis	Verrucomicrobia
Exitianus sp. phytoplasma-empty	unclassifiedBacteria	unclassifiedBacteria		uncultured bacterium FukuN106	Spartobacteria-genera-incertae-sedis	Verrucomicrobia
Ethiopian papaya phytoplasma-empty	unclassifiedBacteria	unclassifiedBacteria		uncultured bacterium DA101	Spartobacteria-genera-incertae-sedis	Verrucomicrobia
Eperythrozoon coccoides-empty	unclassifiedBacteria	unclassifiedBacteria		uncultured bacterium	Spartobacteria-genera-incertae-sedis	Verrucomicrobia
endosymbiont of Sphenophorus levis-empty	unclassifiedBacteria	unclassifiedBacteria		uncultured actinomycete	Spartobacteria-genera-incertae-sedis	Verrucomicrobia
endosymbiont of Lucinoma sp-empty	unclassifiedBacteria	unclassifiedBacteria		uncultured Acidobacteria bacterium	Spartobacteria-genera-incertae-sedis	Verrucomicrobia
Desulfovibrio sp. G200VIII-empty	unclassifiedBacteria	unclassifiedBacteria		uncultivated soil bacterium clone C019	Spartobacteria-genera-incertae-sedis	Verrucomicrobia
denitrifying bacterium enrichment culture clone NOB-0-H5-empty	unclassifiedBacteria	unclassifiedBacteria		Spartobacteria bacterium NM5	Spartobacteria-genera-incertae-sedis	Verrucomicrobia
Cynodon dactylon' phytoplasma-empty	unclassifiedBacteria	unclassifiedBacteria		Chthoniobacter flavus	Spartobacteria-genera-incertae-sedis	Verrucomicrobia
Cyanothece sp. HKAR-1-empty	unclassifiedBacteria	unclassifiedBacteria		bacterium Ellin513	Spartobacteria-genera-incertae-sedis	Verrucomicrobia
Cristispira CP1-empty	unclassifiedBacteria	unclassifiedBacteria		bacterium Ellin511	Spartobacteria-genera-incertae-sedis	Verrucomicrobia
Clostridiales bacterium oral taxon 402-empty	unclassifiedBacteria	unclassifiedBacteria		bacterium Ellin508	Spartobacteria-genera-incertae-sedis	Verrucomicrobia
Clostridiales bacterium oral taxon 093-empty	unclassifiedBacteria	unclassifiedBacteria		bacterium Ellin507	Spartobacteria-genera-incertae-sedis	Verrucomicrobia
Citrus aurantifolia phytoplasma-empty	unclassifiedBacteria	unclassifiedBacteria		bacterium Ellin503	Spartobacteria-genera-incertae-sedis	Verrucomicrobia
Chroococcidiopsis sp. CH74-7-empty	unclassifiedBacteria	unclassifiedBacteria		bacterium Ellin502	Spartobacteria-genera-incertae-sedis	Verrucomicrobia
Candidatus Scalindua wagneri-empty	unclassifiedBacteria	unclassifiedBacteria		bacterium Ellin501	Spartobacteria-genera-incertae-sedis	Verrucomicrobia
Candidatus Phytoplasma mali-empty	unclassifiedBacteria	unclassifiedBacteria		agricultural soil bacterium SC-I-7	Spartobacteria-genera-incertae-sedis	Verrucomicrobia
Candidatus Phytoplasma aurantifolia-empty	unclassifiedBacteria	unclassifiedBacteria		agricultural soil bacterium SC-I-26	Spartobacteria-genera-incertae-sedis	Verrucomicrobia
Candidatus Mycoplasma turicensis-empty	unclassifiedBacteria	unclassifiedBacteria		Verrucomicrobia bacterium MN1-1006	Rubritalea	Verrucomicrobia
Candidatus Mycoplasma haemovis-empty	unclassifiedBacteria	unclassifiedBacteria		uncultured Verrucomicrobiae bacterium	Rubritalea	Verrucomicrobia
Candidatus Mycoplasma haemominutum-empty	unclassifiedBacteria	unclassifiedBacteria		uncultured Verrucomicrobia bacterium	Rubritalea	Verrucomicrobia
Candidatus Mycoplasma haemolamae-empty	unclassifiedBacteria	unclassifiedBacteria		uncultured Rubritalea sp	Rubritalea	Verrucomicrobia
Candidatus Mycoplasma haemodidelphidis-empty	unclassifiedBacteria	unclassifiedBacteria		uncultured organism	Rubritalea	Verrucomicrobia
Candidatus Mycoplasma haemobos-empty	unclassifiedBacteria	unclassifiedBacteria		uncultured Opitutaceae bacterium	Rubritalea	Verrucomicrobia
Candidatus Mycoplasma haematoparvum-empty	unclassifiedBacteria	unclassifiedBacteria		uncultured marine bacterium	Rubritalea	Verrucomicrobia
candidate division OP11-empty	unclassifiedBacteria	unclassifiedBacteria		uncultured bacterium	Rubritalea	Verrucomicrobia
Brinjal little leaf phytoplasma-empty	unclassifiedBacteria	unclassifiedBacteria		Rubritalea tangerina	Rubritalea	Verrucomicrobia
Brevundimonas diminuta-empty	unclassifiedBacteria	unclassifiedBacteria		Rubritalea squalenifaciens	Rubritalea	Verrucomicrobia
Bacteroidetes bacterium MA052-empty	unclassifiedBacteria	unclassifiedBacteria		Rubritalea spongiae	Rubritalea	Verrucomicrobia
bacterium Oil-MT3-9-empty	unclassifiedBacteria	unclassifiedBacteria		Rubritalea sp. YM29-130	Rubritalea	Verrucomicrobia
bacterium Kaz4-empty	unclassifiedBacteria	unclassifiedBacteria		Rubritalea sp. shu-10-MA45-1	Rubritalea	Verrucomicrobia
bacterium Kaz3-empty	unclassifiedBacteria	unclassifiedBacteria		Rubritalea sp. MN1-1054	Rubritalea	Verrucomicrobia
bacterium enrichment culture clone R4-85B-empty	unclassifiedBacteria	unclassifiedBacteria		Rubritalea sp. MN1-1042	Rubritalea	Verrucomicrobia
bacterium enrichment culture clone R4-73B-empty	unclassifiedBacteria	unclassifiedBacteria		Rubritalea sp. MN1-1030	Rubritalea	Verrucomicrobia
bacterium enrichment culture clone DGGE-19E-empty	unclassifiedBacteria	unclassifiedBacteria		Rubritalea sp. MN1-1006	Rubritalea	Verrucomicrobia
bacterium enrichment culture clone DGGE-12E-empty	unclassifiedBacteria	unclassifiedBacteria		Rubritalea sabuli	Rubritalea	Verrucomicrobia
bacterium cp04.13-empty	unclassifiedBacteria	unclassifiedBacteria		Rubritalea marina	Rubritalea	Verrucomicrobia
bacterium A6T-VP7-G3-empty	unclassifiedBacteria	unclassifiedBacteria		marine sponge bacterium plateOTU10	Rubritalea	Verrucomicrobia
bacterium A4M-VP5-B9-empty	unclassifiedBacteria	unclassifiedBacteria		marine sponge bacterium FILTER11C225m	Rubritalea	Verrucomicrobia
bacterium 25M-empty	unclassifiedBacteria	unclassifiedBacteria		uncultured Verrucomicrobia bacterium	Roseibacillus	Verrucomicrobia
Aster yellows phytoplasma-empty	unclassifiedBacteria	unclassifiedBacteria		uncultured organism	Roseibacillus	Verrucomicrobia
Alfalfa phytoplasma-empty	unclassifiedBacteria	unclassifiedBacteria		uncultured marine eubacterium HstpL71	Roseibacillus	Verrucomicrobia
Acidobacteria bacterium Ellin7246-empty	unclassifiedBacteria	unclassifiedBacteria		uncultured bacterium	Roseibacillus	Verrucomicrobia
unidentified bacterium	TM7-genera-incertae-sedis	TM7		uncultured actinobacterium	Roseibacillus	Verrucomicrobia
uncultured soil bacterium	TM7-genera-incertae-sedis	TM7		Roseibacillus ponti	Roseibacillus	Verrucomicrobia
uncultured rumen bacterium 5cARRO	TM7-genera-incertae-sedis	TM7		Roseibacillus persicicus	Roseibacillus	Verrucomicrobia
uncultured rumen bacterium	TM7-genera-incertae-sedis	TM7		Roseibacillus ishigakijimensis	Roseibacillus	Verrucomicrobia
uncultured proteobacterium	TM7-genera-incertae-sedis	TM7		unidentified bacterium	Puniceicoccus	Verrucomicrobia
uncultured microorganism	TM7-genera-incertae-sedis	TM7		uncultured Verrucomicrobia bacterium	Puniceicoccus	Verrucomicrobia
uncultured gold mine bacterium D51	TM7-genera-incertae-sedis	TM7		uncultured organism	Puniceicoccus	Verrucomicrobia
uncultured gold mine bacterium D25	TM7-genera-incertae-sedis	TM7		uncultured marine bacterium	Puniceicoccus	Verrucomicrobia
uncultured gold mine bacterium D20	TM7-genera-incertae-sedis	TM7		uncultured bacterium	Puniceicoccus	Verrucomicrobia
uncultured gamma proteobacterium	TM7-genera-incertae-sedis	TM7		Puniceicoccus vermicola	Puniceicoccus	Verrucomicrobia
uncultured Firmicutes bacterium	TM7-genera-incertae-sedis	TM7		unidentified bacterium	Prosthecobacter	Verrucomicrobia
uncultured epsilon proteobacterium	TM7-genera-incertae-sedis	TM7		uncultured verrucomicrobium DEV179	Prosthecobacter	Verrucomicrobia
uncultured earthworm cast bacterium	TM7-genera-incertae-sedis	TM7		uncultured verrucomicrobium DEV006	Prosthecobacter	Verrucomicrobia
uncultured cyanobacterium	TM7-genera-incertae-sedis	TM7		uncultured Verrucomicrobiae bacterium	Prosthecobacter	Verrucomicrobia
uncultured candidate division TM7 bacterium	TM7-genera-incertae-sedis	TM7		uncultured Verrucomicrobiaceae bacterium	Prosthecobacter	Verrucomicrobia
uncultured bacterium TM7LH21	TM7-genera-incertae-sedis	TM7		uncultured Verrucomicrobia bacterium	Prosthecobacter	Verrucomicrobia
uncultured bacterium TM7LH20	TM7-genera-incertae-sedis	TM7		uncultured bacterium FukuS27	Prosthecobacter	Verrucomicrobia
uncultured bacterium TM7LH17	TM7-genera-incertae-sedis	TM7		uncultured bacterium	Prosthecobacter	Verrucomicrobia
uncultured bacterium TM7LH15	TM7-genera-incertae-sedis	TM7		Prosthecobacter vanneervenii	Prosthecobacter	Verrucomicrobia
uncultured bacterium TM7LH12	TM7-genera-incertae-sedis	TM7		Prosthecobacter fusiformis	Prosthecobacter	Verrucomicrobia
uncultured bacterium SBR2113	TM7-genera-incertae-sedis	TM7		Prosthecobacter fluviatilis	Prosthecobacter	Verrucomicrobia
uncultured bacterium SBR2096	TM7-genera-incertae-sedis	TM7		Prosthecobacter dejongeii	Prosthecobacter	Verrucomicrobia
uncultured bacterium SBR2060	TM7-genera-incertae-sedis	TM7		Prosthecobacter debontii	Prosthecobacter	Verrucomicrobia
uncultured bacterium SBR2013	TM7-genera-incertae-sedis	TM7		uncultured Verrucomicrobiae bacterium	Persicirhabdus	Verrucomicrobia
uncultured bacterium SBR2004	TM7-genera-incertae-sedis	TM7		uncultured Verrucomicrobia bacterium	Persicirhabdus	Verrucomicrobia
uncultured bacterium SBR1071	TM7-genera-incertae-sedis	TM7		uncultured organism	Persicirhabdus	Verrucomicrobia
uncultured bacterium oral clone BS003	TM7-genera-incertae-sedis	TM7		uncultured marine bacterium	Persicirhabdus	Verrucomicrobia
uncultured bacterium oral clone BE109	TM7-genera-incertae-sedis	TM7		uncultured bacterium	Persicirhabdus	Verrucomicrobia
uncultured bacterium NoosaAW93	TM7-genera-incertae-sedis	TM7		Persicirhabdus sediminis	Persicirhabdus	Verrucomicrobia
uncultured bacterium NoosaAW91	TM7-genera-incertae-sedis	TM7		Verrucomicrobiae bacterium DG1235	Pelagicoccus	Verrucomicrobia
uncultured bacterium NoosaAW89	TM7-genera-incertae-sedis	TM7		Verrucomicrobia bacterium MN1-156	Pelagicoccus	Verrucomicrobia
uncultured bacterium NoosaAW70	TM7-genera-incertae-sedis	TM7		Verrucomicrobia bacterium H-MN48	Pelagicoccus	Verrucomicrobia
uncultured bacterium NoosaAW69	TM7-genera-incertae-sedis	TM7		uncultured gamma proteobacterium	Pelagicoccus	Verrucomicrobia
uncultured bacterium NoosaAW67	TM7-genera-incertae-sedis	TM7		Pelagicoccus mobilis	Pelagicoccus	Verrucomicrobia
uncultured bacterium NoosaAW57	TM7-genera-incertae-sedis	TM7		Pelagicoccus litoralis	Pelagicoccus	Verrucomicrobia
uncultured bacterium NoosaAW56	TM7-genera-incertae-sedis	TM7		Pelagicoccus croceus	Pelagicoccus	Verrucomicrobia
uncultured bacterium NoosaAW44	TM7-genera-incertae-sedis	TM7		Pelagicoccus albus	Pelagicoccus	Verrucomicrobia
uncultured bacterium NoosaAW40	TM7-genera-incertae-sedis	TM7		marine bacterium RS.Sph.002	Pelagicoccus	Verrucomicrobia
uncultured bacterium NoosaAW33	TM7-genera-incertae-sedis	TM7		Verrucomicrobiae bacterium pACH90	Opitutus	Verrucomicrobia
uncultured bacterium NoosaAW21	TM7-genera-incertae-sedis	TM7		unidentified eubacterium clone BSV65	Opitutus	Verrucomicrobia
uncultured bacterium NoosaAW16	TM7-genera-incertae-sedis	TM7		unidentified eubacterium clone BSV64	Opitutus	Verrucomicrobia
uncultured bacterium NoosaAW13	TM7-genera-incertae-sedis	TM7		uncultured Verrucomicrobium sp	Opitutus	Verrucomicrobia
uncultured bacterium NoosaAW07	TM7-genera-incertae-sedis	TM7		uncultured Verrucomicrobiales bacterium	Opitutus	Verrucomicrobia
uncultured bacterium I025	TM7-genera-incertae-sedis	TM7		uncultured Verrucomicrobia bacterium	Opitutus	Verrucomicrobia
uncultured bacterium GC1	TM7-genera-incertae-sedis	TM7		uncultured soil bacterium	Opitutus	Verrucomicrobia
uncultured bacterium F061	TM7-genera-incertae-sedis	TM7		uncultured proteobacterium	Opitutus	Verrucomicrobia
uncultured bacterium AH040	TM7-genera-incertae-sedis	TM7		uncultured organism	Opitutus	Verrucomicrobia
uncultured bacterium 187	TM7-genera-incertae-sedis	TM7		uncultured Opitutus sp	Opitutus	Verrucomicrobia
uncultured bacterium 186	TM7-genera-incertae-sedis	TM7		uncultured Opitutales bacterium	Opitutus	Verrucomicrobia
uncultured bacterium	TM7-genera-incertae-sedis	TM7		uncultured Opitutae bacterium	Opitutus	Verrucomicrobia
uncultured archaeon	TM7-genera-incertae-sedis	TM7		uncultured Opitutaceae bacterium	Opitutus	Verrucomicrobia
uncultured actinobacterium	TM7-genera-incertae-sedis	TM7		uncultured Gram-positive bacterium	Opitutus	Verrucomicrobia
TM7 phylum sp. oral taxon 437	TM7-genera-incertae-sedis	TM7		uncultured gamma proteobacterium	Opitutus	Verrucomicrobia
TM7 phylum sp. oral taxon 356	TM7-genera-incertae-sedis	TM7		uncultured Enterobacteriaceae bacterium	Opitutus	Verrucomicrobia
TM7 phylum sp. oral taxon 355	TM7-genera-incertae-sedis	TM7		uncultured bacterium FukuN111	Opitutus	Verrucomicrobia
TM7 phylum sp. oral taxon 349	TM7-genera-incertae-sedis	TM7		uncultured bacterium	Opitutus	Verrucomicrobia
TM7 phylum sp. oral taxon 348	TM7-genera-incertae-sedis	TM7		rhizosphere soil bacterium RSC-II-64	Opitutus	Verrucomicrobia
TM7 phylum sp. oral clone FR058	TM7-genera-incertae-sedis	TM7		Opitutus terrae PB90-1	Opitutus	Verrucomicrobia
TM7 phylum sp. oral clone EW055	TM7-genera-incertae-sedis	TM7		Opitutus terrae	Opitutus	Verrucomicrobia
TM7 phylum sp. oral clone DR034	TM7-genera-incertae-sedis	TM7		Opitutus sp. VeSm13	Opitutus	Verrucomicrobia
TM7 phylum sp. oral clone CW040	TM7-genera-incertae-sedis	TM7		Opitutus sp. VeGlc2	Opitutus	Verrucomicrobia
TM7 phylum sp. oral clone BU080	TM7-genera-incertae-sedis	TM7		Opitutus sp. VeCb1	Opitutus	Verrucomicrobia
potato plant root bacterium RC-III-8	TM7-genera-incertae-sedis	TM7		Opitutaceae bacterium TAV4	Opitutus	Verrucomicrobia
metal-contaminated soil clone K20-27	TM7-genera-incertae-sedis	TM7		Opitutaceae bacterium TAV3	Opitutus	Verrucomicrobia
metal-contaminated soil clone K20-12	TM7-genera-incertae-sedis	TM7		Opitutaceae bacterium TAV2	Opitutus	Verrucomicrobia
metal-contaminated soil clone K20-03	TM7-genera-incertae-sedis	TM7		Opitutaceae bacterium TAV1	Opitutus	Verrucomicrobia
candidate division TM7 oral clone 1de-1	TM7-genera-incertae-sedis	TM7		Verrucomicrobiaceae bacterium ONA9	Luteolibacter	Verrucomicrobia
candidate division TM7 genomosp. P1	TM7-genera-incertae-sedis	TM7		Verrucomicrobiaceae bacterium C20 UNDR-2009	Luteolibacter	Verrucomicrobia
candidate division TM7 enrichment culture clone hao21	TM7-genera-incertae-sedis	TM7		uncultured verrucomicrobium DEV031	Luteolibacter	Verrucomicrobia
uncultured archaeon	unclassifiedThermotogaceae	Thermotogae		uncultured verrucomicrobium DEV005	Luteolibacter	Verrucomicrobia
uncultured Petrotoga sp	Petrotoga	Thermotogae		uncultured Verrucomicrobiales bacterium	Luteolibacter	Verrucomicrobia
bacterium enrichment culture clone EB4.2	Petrotoga	Thermotogae		uncultured Verrucomicrobiae bacterium	Luteolibacter	Verrucomicrobia
bacterium enrichment culture clone Dan60S-34E	Petrotoga	Thermotogae		uncultured Verrucomicrobiaceae bacterium	Luteolibacter	Verrucomicrobia
Thermotogales bacterium T17b-19	Marinitoga	Thermotogae		uncultured Verrucomicrobia bacterium	Luteolibacter	Verrucomicrobia
Thermotogales bacterium Apb9	Marinitoga	Thermotogae		uncultured prokaryote	Luteolibacter	Verrucomicrobia
uncultured Thermotogales bacterium	Geotoga	Thermotogae		uncultured organism	Luteolibacter	Verrucomicrobia
uncultured Thermodesulfobacterium sp	Caldimicrobium	Thermodesulfobacteria		uncultured Luteolibacter sp	Luteolibacter	Verrucomicrobia
Sweet potato witches'-broom phytoplasma	unclassifiedMollicutes	Tenericutes		uncultured Kocuria sp	Luteolibacter	Verrucomicrobia
Rose phytoplasma	unclassifiedMollicutes	Tenericutes		uncultured Crater Lake bacterium CL500-85	Luteolibacter	Verrucomicrobia
Rhododendron phytoplasma w10767	unclassifiedMollicutes	Tenericutes		uncultured bacterium	Luteolibacter	Verrucomicrobia
Peruvian potato phytoplasma	unclassifiedMollicutes	Tenericutes		Luteolibacter pohnpeiensis	Luteolibacter	Verrucomicrobia
Nivun-Haamir die-back phytoplasma	unclassifiedMollicutes	Tenericutes		Luteolibacter algae	Luteolibacter	Verrucomicrobia
Nicaragua neem phytoplasma	unclassifiedMollicutes	Tenericutes		Verrucomicrobium sp. IRVE	Haloferula	Verrucomicrobia
Marigold phytoplasma Pantnagar	unclassifiedMollicutes	Tenericutes		Verrucomicrobia bacterium YC6886	Haloferula	Verrucomicrobia
Manilkara zapota' phytoplasma	unclassifiedMollicutes	Tenericutes		unidentified bacterium	Haloferula	Verrucomicrobia
French bean phytoplasma Pantnagar	unclassifiedMollicutes	Tenericutes		uncultured Verrucomicrobiae bacterium	Haloferula	Verrucomicrobia
Fennel phyllody phytoplasma	unclassifiedMollicutes	Tenericutes		uncultured Verrucomicrobiaceae bacterium	Haloferula	Verrucomicrobia
Fallopia japonica' phytoplasma	unclassifiedMollicutes	Tenericutes		uncultured Verrucomicrobia bacterium	Haloferula	Verrucomicrobia
Empoasca papaya phytoplasma	unclassifiedMollicutes	Tenericutes		uncultured marine eubacterium HstpL102	Haloferula	Verrucomicrobia
Daucus carota' phytoplasma Pantnagar	unclassifiedMollicutes	Tenericutes		uncultured marine bacterium	Haloferula	Verrucomicrobia
Cuban papaya phytoplasma	unclassifiedMollicutes	Tenericutes		uncultured bacterium	Haloferula	Verrucomicrobia
Amaranthus sp.' phytoplasma Pantnagar	unclassifiedMollicutes	Tenericutes		Haloferula sargassicola	Haloferula	Verrucomicrobia
Almond witches'-broom phytoplasma	unclassifiedMollicutes	Tenericutes		Haloferula rosea	Haloferula	Verrucomicrobia
Spiroplasma sp. CRW-1	Spiroplasma	Tenericutes		Haloferula phyci	Haloferula	Verrucomicrobia
Spiroplasma phoeniceum	Spiroplasma	Tenericutes		Haloferula helveola	Haloferula	Verrucomicrobia
uncultured Mollicutes bacterium	Mycoplasma	Tenericutes		Haloferula harenae	Haloferula	Verrucomicrobia
Mycoplasma testudinis	Mycoplasma	Tenericutes		uncultured Verrucomicrobiales bacterium	Coraliomargarita	Verrucomicrobia
Mycoplasma sp. Saa1e	Mycoplasma	Tenericutes		uncultured Verrucomicrobia bacterium	Coraliomargarita	Verrucomicrobia
Mycoplasma sp. Saa1c	Mycoplasma	Tenericutes		uncultured rumen bacterium	Coraliomargarita	Verrucomicrobia
Mycoplasma sp. 27635	Mycoplasma	Tenericutes		uncultured Opitutus sp	Coraliomargarita	Verrucomicrobia
Mycoplasma pullorum	Mycoplasma	Tenericutes		uncultured marine eubacterium HstpL65	Coraliomargarita	Verrucomicrobia
Mycoplasma pneumoniae M129	Mycoplasma	Tenericutes		uncultured marine eubacterium HstpL53	Coraliomargarita	Verrucomicrobia
Mycoplasma pneumoniae	Mycoplasma	Tenericutes		uncultured marine eubacterium HstpL20	Coraliomargarita	Verrucomicrobia
Mycoplasma pirum	Mycoplasma	Tenericutes		uncultured marine eubacterium HstpL11	Coraliomargarita	Verrucomicrobia
Mycoplasma lipophilum	Mycoplasma	Tenericutes		uncultured marine bacterium	Coraliomargarita	Verrucomicrobia
Mycoplasma imitans	Mycoplasma	Tenericutes		uncultured gamma proteobacterium	Coraliomargarita	Verrucomicrobia
Mycoplasma genitalium G37	Mycoplasma	Tenericutes		uncultured bacterium CHAB-II-49	Coraliomargarita	Verrucomicrobia
Mycoplasma genitalium	Mycoplasma	Tenericutes		uncultured bacterium	Coraliomargarita	Verrucomicrobia
Mycoplasma gallisepticum str. R(low)	Mycoplasma	Tenericutes		Lentimonas marisflavi	Coraliomargarita	Verrucomicrobia
Mycoplasma gallisepticum str. R(high)	Mycoplasma	Tenericutes		Fucophilus fucoidanolyticus	Coraliomargarita	Verrucomicrobia
Mycoplasma gallisepticum str. F	Mycoplasma	Tenericutes		Coraliomargarita akajimensis DSM 45221	Coraliomargarita	Verrucomicrobia
Mycoplasma gallisepticum	Mycoplasma	Tenericutes		Coraliomargarita akajimensis	Coraliomargarita	Verrucomicrobia
Mycoplasma fermentans	Mycoplasma	Tenericutes		Verrucomicrobia bacterium YM31-114	Cerasicoccus	Verrucomicrobia
Mycoplasma amphoriforme	Mycoplasma	Tenericutes		Verrucomicrobia bacterium YM31-067	Cerasicoccus	Verrucomicrobia
Mycoplasma alvi	Mycoplasma	Tenericutes		Verrucomicrobia bacterium YM31-066	Cerasicoccus	Verrucomicrobia
Mycoplasma mycoides	Entomoplasma	Tenericutes		uncultured Verrucomicrobia bacterium	Cerasicoccus	Verrucomicrobia
uncultured Asteroleplasma sp	Asteroleplasma	Tenericutes		uncultured organism	Cerasicoccus	Verrucomicrobia
Asteroleplasma anaerobium	Asteroleplasma	Tenericutes		uncultured Opitutus sp	Cerasicoccus	Verrucomicrobia
Yucatan papaya X phytoplasma	Acholeplasma	Tenericutes		uncultured bacterium	Cerasicoccus	Verrucomicrobia
Weligama coconut wilt phytoplasma	Acholeplasma	Tenericutes		Cerasicoccus arenae	Cerasicoccus	Verrucomicrobia
uncultured Tenericutes bacterium	Acholeplasma	Tenericutes		uncultured Verrucomicrobiales bacterium	Alterococcus	Verrucomicrobia
Tomatillo phytoplasma	Acholeplasma	Tenericutes		uncultured bacterium	Alterococcus	Verrucomicrobia
Spondias purpurea phytoplasma	Acholeplasma	Tenericutes		Alterococcus agarolyticus	Alterococcus	Verrucomicrobia
Serjania little leaf phytoplasma	Acholeplasma	Tenericutes		uncultured Verrucomicrobiaceae bacterium	Akkermansia	Verrucomicrobia
Schinus molle phytoplasma	Acholeplasma	Tenericutes		uncultured Bacteroidetes bacterium	Akkermansia	Verrucomicrobia
Salt cedar witches'-broom phytoplasma	Acholeplasma	Tenericutes		uncultured Bacteroidaceae bacterium	Akkermansia	Verrucomicrobia
Saccharum officinarum' phytoplasma	Acholeplasma	Tenericutes		uncultured bacterium	Akkermansia	Verrucomicrobia
Saccharosydne phytoplasma	Acholeplasma	Tenericutes		uncultured Akkermansia sp	Akkermansia	Verrucomicrobia
Rubus sp. phytoplasma	Acholeplasma	Tenericutes		Akkermansia muciniphila ATCC BAA-835	Akkermansia	Verrucomicrobia
Rose phytoplasma Pantnagar	Acholeplasma	Tenericutes		Akkermansia muciniphila	Akkermansia	Verrucomicrobia
Rose MI2 phytoplasma	Acholeplasma	Tenericutes		Enterobacter amni		unclassifiedEnterobacteriaceae
Rhododendron phytoplasma w10774	Acholeplasma	Tenericutes		unidentified Thermotogales OPB7-empty	unclassifiedBacteria	unclassifiedBacteria
Rhododendron phytoplasma w10773	Acholeplasma	Tenericutes		unidentified rumen bacterium RFN82-empty	unclassifiedBacteria	unclassifiedBacteria
Rhododendron phytoplasma w10772	Acholeplasma	Tenericutes		unidentified rumen bacterium RFN74-empty	unclassifiedBacteria	unclassifiedBacteria
Raddish phytoplasma	Acholeplasma	Tenericutes		unidentified rumen bacterium RFN20-empty	unclassifiedBacteria	unclassifiedBacteria
Prunus persica' phytoplasma	Acholeplasma	Tenericutes		unidentified proteobacterium-empty	unclassifiedBacteria	unclassifiedBacteria
Potato Brotes big bud phytoplasma	Acholeplasma	Tenericutes		unidentified Nitrospira group OPB67A-empty	unclassifiedBacteria	unclassifiedBacteria
Podocarpus phytoplasma	Acholeplasma	Tenericutes		unidentified eubacterium clone SAR307-empty	unclassifiedBacteria	unclassifiedBacteria
Pistacia vera' witches'-broom phytoplasma	Acholeplasma	Tenericutes		unidentified eubacterium clone OctSpA1-106-empty	unclassifiedBacteria	unclassifiedBacteria
Phytoplasma sp. BN-Op123	Acholeplasma	Tenericutes		unidentified eubacterium clone BSV40-empty	unclassifiedBacteria	unclassifiedBacteria
Peruvian tomato phytoplasma	Acholeplasma	Tenericutes		unidentified eubacterium clone BSV26-empty	unclassifiedBacteria	unclassifiedBacteria
Peruvian Taraxacum phytoplasma	Acholeplasma	Tenericutes		unidentified eubacterium clone BSV19-empty	unclassifiedBacteria	unclassifiedBacteria
Peruvian papaya phytoplasma	Acholeplasma	Tenericutes		unidentified Cytophagales/green sulfur bacterium OPB56-empty	unclassifiedBacteria	unclassifiedBacteria
Peruvian carrot phytoplasma	Acholeplasma	Tenericutes		unidentified Cytophagales OPB88-empty	unclassifiedBacteria	unclassifiedBacteria
Peruvian Avena sativa phytoplasma	Acholeplasma	Tenericutes		unidentified bacterium-empty	unclassifiedBacteria	unclassifiedBacteria
Peruvian (Andahuaylas) potato phytoplasma	Acholeplasma	Tenericutes		unidentified bacterium wb1-H11-empty	unclassifiedBacteria	unclassifiedBacteria
Periwinkle phytoplasma	Acholeplasma	Tenericutes		unidentified bacterium wb1-B24-empty	unclassifiedBacteria	unclassifiedBacteria
Periploca aphylla' witches'-broom phytoplasma	Acholeplasma	Tenericutes		unidentified bacterium wb1-A23-empty	unclassifiedBacteria	unclassifiedBacteria
Pepper phytoplasma	Acholeplasma	Tenericutes		unidentified bacterium wb1-A18-empty	unclassifiedBacteria	unclassifiedBacteria
Peach yellow leafroll phytoplasma	Acholeplasma	Tenericutes		unidentified Actinomycete OPB41-empty	unclassifiedBacteria	unclassifiedBacteria
Nicaragua mango little leaf phytoplasma	Acholeplasma	Tenericutes		uncultured verrucomicrobium DEV045-empty	unclassifiedBacteria	unclassifiedBacteria
Nicaragua citrus phytoplasma	Acholeplasma	Tenericutes		uncultured Verrucomicrobiales Sva0821-empty	unclassifiedBacteria	unclassifiedBacteria
Mimosa pudica' phytoplasma (Indonesia)	Acholeplasma	Tenericutes		uncultured Verrucomicrobiales Sva0585-empty	unclassifiedBacteria	unclassifiedBacteria
Melia azedarach' phytoplasma	Acholeplasma	Tenericutes		uncultured Verrucomicrobiales bacterium-empty	unclassifiedBacteria	unclassifiedBacteria
Marigold witches'-broom phytoplasma	Acholeplasma	Tenericutes		uncultured Verrucomicrobia bacterium-empty	unclassifiedBacteria	unclassifiedBacteria
Mango phytoplasma	Acholeplasma	Tenericutes		uncultured Thermus sp-empty	unclassifiedBacteria	unclassifiedBacteria
Macroptilium lathyrvides phytoplasma	Acholeplasma	Tenericutes		uncultured Thermotogales bacterium-empty	unclassifiedBacteria	unclassifiedBacteria
Loquat phytoplasma	Acholeplasma	Tenericutes		uncultured Thermotogae bacterium-empty	unclassifiedBacteria	unclassifiedBacteria
Little peach phytoplasma	Acholeplasma	Tenericutes		uncultured Thermotoga sp-empty	unclassifiedBacteria	unclassifiedBacteria
India Crotalaria witches'-broom phytoplasma	Acholeplasma	Tenericutes		uncultured Thermomicrobium sp-empty	unclassifiedBacteria	unclassifiedBacteria
Glycine tomentella witches'-broom phytoplasma	Acholeplasma	Tenericutes		uncultured Thermomicrobia bacterium-empty	unclassifiedBacteria	unclassifiedBacteria
Geranium phytoplasma	Acholeplasma	Tenericutes		uncultured Thermodesulfovibrio sp-empty	unclassifiedBacteria	unclassifiedBacteria
Garlic decline phytoplasma	Acholeplasma	Tenericutes		uncultured Thermodesulfobacteriaceae bacterium-empty	unclassifiedBacteria	unclassifiedBacteria
Frutilla phytoplasma	Acholeplasma	Tenericutes		uncultured Thermodesulfobacteria bacterium-empty	unclassifiedBacteria	unclassifiedBacteria
Estahban(Iran) pear decline phytoplasma	Acholeplasma	Tenericutes		uncultured Thermoanaerobacteriaceae bacterium-empty	unclassifiedBacteria	unclassifiedBacteria
Empoasca papaya phytoplasma	Acholeplasma	Tenericutes		uncultured Thermacetogenium sp-empty	unclassifiedBacteria	unclassifiedBacteria
El Salvador tomato phytoplasma	Acholeplasma	Tenericutes		uncultured Termite group 1 bacterium-empty	unclassifiedBacteria	unclassifiedBacteria
El Salvador potato phytoplasma	Acholeplasma	Tenericutes		uncultured Termite group 1 bacterium phylotype Rs-D17-empty	unclassifiedBacteria	unclassifiedBacteria
Cuban cassava phytoplasma	Acholeplasma	Tenericutes		uncultured Tenericutes bacterium-empty	unclassifiedBacteria	unclassifiedBacteria
Cuban carrot phytoplasma	Acholeplasma	Tenericutes		uncultured Syntrophobacterales bacterium-empty	unclassifiedBacteria	unclassifiedBacteria
Cuban cabbage phytoplasma	Acholeplasma	Tenericutes		uncultured Syntrophaceae bacterium-empty	unclassifiedBacteria	unclassifiedBacteria
Cuban beetroot phytoplasma	Acholeplasma	Tenericutes		uncultured Symbiobacterium sp-empty	unclassifiedBacteria	unclassifiedBacteria
Cocky apple witches'-broom phytoplasma	Acholeplasma	Tenericutes		uncultured Streptomyces sp-empty	unclassifiedBacteria	unclassifiedBacteria
Citrus phytoplasma	Acholeplasma	Tenericutes		uncultured Sporichthya sp-empty	unclassifiedBacteria	unclassifiedBacteria
Chinese Huanglongbing disease-associated phytoplasma	Acholeplasma	Tenericutes		uncultured sponge symbiont PAWS52f-empty	unclassifiedBacteria	unclassifiedBacteria
Capsicum annuum cv. Ixtapa' phytoplasma	Acholeplasma	Tenericutes		uncultured sponge symbiont PAUC43f-empty	unclassifiedBacteria	unclassifiedBacteria
Candidatus Phytoplasma pyri	Acholeplasma	Tenericutes		uncultured Spiroplasma sp-empty	unclassifiedBacteria	unclassifiedBacteria
Candidatus Phytoplasma prunorum	Acholeplasma	Tenericutes		uncultured spirochete-empty	unclassifiedBacteria	unclassifiedBacteria
Candidatus Phytoplasma mali	Acholeplasma	Tenericutes		uncultured Spirochaetes bacterium-empty	unclassifiedBacteria	unclassifiedBacteria
Candidatus Phytoplasma graminis	Acholeplasma	Tenericutes		uncultured Spirochaetales bacterium-empty	unclassifiedBacteria	unclassifiedBacteria
Candidatus Phytoplasma allocasuarinae	Acholeplasma	Tenericutes		uncultured Sphingobacteriales bacterium-empty	unclassifiedBacteria	unclassifiedBacteria
Bolivia alfalfa phytoplasma	Acholeplasma	Tenericutes		uncultured Sphaerobacter sp-empty	unclassifiedBacteria	unclassifiedBacteria
Blackberry phytoplasma	Acholeplasma	Tenericutes		uncultured soil bacterium-empty	unclassifiedBacteria	unclassifiedBacteria
Bangladesh Mikania phytoplasma	Acholeplasma	Tenericutes		uncultured soil bacterium PRR-1D-empty	unclassifiedBacteria	unclassifiedBacteria
Bangladesh eggplant phytoplasma	Acholeplasma	Tenericutes		uncultured soil bacterium PBS-III-20-empty	unclassifiedBacteria	unclassifiedBacteria
Aster yellows phytoplasma D2	Acholeplasma	Tenericutes		uncultured soil bacterium PBS-87-empty	unclassifiedBacteria	unclassifiedBacteria
Arracacha phytoplasma	Acholeplasma	Tenericutes		uncultured soil bacterium PBS-37-empty	unclassifiedBacteria	unclassifiedBacteria
Acholeplasma modicum	Acholeplasma	Tenericutes		uncultured soil bacterium PBS-25-empty	unclassifiedBacteria	unclassifiedBacteria
unidentified oil field bacterium SYNE4	unclassifiedSynergistaceae	Synergistetes		uncultured soil bacterium PBS-22-empty	unclassifiedBacteria	unclassifiedBacteria
uncultured firmicute	unclassifiedSynergistaceae	Synergistetes		uncultured SB1 group bacterium-empty	unclassifiedBacteria	unclassifiedBacteria
uncultured delta proteobacterium	Thermovirga	Synergistetes		uncultured SAR406 cluster bacterium-empty	unclassifiedBacteria	unclassifiedBacteria
uncultured Clostridiales bacterium	Thermovirga	Synergistetes		uncultured SAR324 cluster bacterium-empty	unclassifiedBacteria	unclassifiedBacteria
Synergistes jonesii	Synergistes	Synergistetes		uncultured rumen bacterium-empty	unclassifiedBacteria	unclassifiedBacteria
uncultured archaeon	Pyramidobacter	Synergistetes		uncultured rumen bacterium 4C0d-2-empty	unclassifiedBacteria	unclassifiedBacteria
Dethiosulfovibrio peptidovorans	Dethiosulfovibrio	Synergistetes		uncultured Rubrobacteridae bacterium-empty	unclassifiedBacteria	unclassifiedBacteria
uncultured Synergistetes bacterium	Cloacibacillus	Synergistetes		uncultured Rubrobacteraceae bacterium-empty	unclassifiedBacteria	unclassifiedBacteria
uncultured Deferribacteres bacterium	Cloacibacillus	Synergistetes		uncultured Rubrobacter sp-empty	unclassifiedBacteria	unclassifiedBacteria
uncultured Clostridiales bacterium	Cloacibacillus	Synergistetes		uncultured Roseiflexus sp-empty	unclassifiedBacteria	unclassifiedBacteria
Candidatus Tammella caduceiae	Cloacibacillus	Synergistetes		uncultured Rhodothermus sp-empty	unclassifiedBacteria	unclassifiedBacteria
bacterium DCE29	Cloacibacillus	Synergistetes		uncultured rape rhizosphere bacterium wr0198-empty	unclassifiedBacteria	unclassifiedBacteria
uncultured archaeon	Anaerobaculum	Synergistetes		uncultured proteobacterium-empty	unclassifiedBacteria	unclassifiedBacteria
uncultured bacterium	Aminomonas	Synergistetes		uncultured prokaryote-empty	unclassifiedBacteria	unclassifiedBacteria
Thermanaerovibrio velox	Aminomonas	Synergistetes		uncultured planctomycete-empty	unclassifiedBacteria	unclassifiedBacteria
Thermanaerovibrio sp. Gela	Aminomonas	Synergistetes		uncultured Planctomycetales bacterium-empty	unclassifiedBacteria	unclassifiedBacteria
uncultured Firmicutes bacterium	Aminobacterium	Synergistetes		uncultured Planctomycetacia bacterium-empty	unclassifiedBacteria	unclassifiedBacteria
uncultured bacterium	Aminiphilus	Synergistetes		uncultured phototrophic eukaryote-empty	unclassifiedBacteria	unclassifiedBacteria
uncultured Spirochaetaceae bacterium	unclassifiedSpirochaetales	Spirochaetes		uncultured Petrimonas sp-empty	unclassifiedBacteria	unclassifiedBacteria
uncultured spirochete	unclassifiedSpirochaetaceae	Spirochaetes		uncultured Pelotomaculum sp-empty	unclassifiedBacteria	unclassifiedBacteria
uncultured Treponema clone RFS64	Treponema	Spirochaetes		uncultured Pelobacter sp-empty	unclassifiedBacteria	unclassifiedBacteria
uncultured Treponema clone RFS52	Treponema	Spirochaetes		uncultured Pedomicrobium sp-empty	unclassifiedBacteria	unclassifiedBacteria
Treponema succinifaciens	Treponema	Spirochaetes		uncultured Oxalophagus sp-empty	unclassifiedBacteria	unclassifiedBacteria
Treponema sp. oral taxon G85	Treponema	Spirochaetes		uncultured organism-empty	unclassifiedBacteria	unclassifiedBacteria
Treponema sp. oral taxon 264	Treponema	Spirochaetes		uncultured Nitrospirales bacterium-empty	unclassifiedBacteria	unclassifiedBacteria
Treponema sp. oral taxon 258	Treponema	Spirochaetes		uncultured Nitrospirae bacterium-empty	unclassifiedBacteria	unclassifiedBacteria
Treponema sp. oral taxon 252	Treponema	Spirochaetes		uncultured Nitrospiraceae bacterium-empty	unclassifiedBacteria	unclassifiedBacteria
Treponema sp. IV:18:C9	Treponema	Spirochaetes		uncultured Nitrospira sp-empty	unclassifiedBacteria	unclassifiedBacteria
Treponema sp. I:S:AT39	Treponema	Spirochaetes		uncultured Nitrospinaceae bacterium-empty	unclassifiedBacteria	unclassifiedBacteria
Treponema saccharophilum	Treponema	Spirochaetes		uncultured Nitrospina sp-empty	unclassifiedBacteria	unclassifiedBacteria
Treponema pectinovorum 8:A:33768	Treponema	Spirochaetes		uncultured Natronoanaerobium sp-empty	unclassifiedBacteria	unclassifiedBacteria
Treponema azotonutricium	Treponema	Spirochaetes		uncultured Mycoplasma sp-empty	unclassifiedBacteria	unclassifiedBacteria
Spirochetales bacterium enrichment culture clone D2CL-Bac-16S-Clone1	Treponema	Spirochaetes		uncultured Mollicutes bacterium-empty	unclassifiedBacteria	unclassifiedBacteria
wall-less spirochete	Spirochaeta	Spirochaetes		uncultured Methylothermus sp-empty	unclassifiedBacteria	unclassifiedBacteria
uncultured spirochete MT9	Spirochaeta	Spirochaetes		uncultured Methylococcus sp-empty	unclassifiedBacteria	unclassifiedBacteria
uncultured spirochete MT6	Spirochaeta	Spirochaetes		uncultured Marinobacter sp-empty	unclassifiedBacteria	unclassifiedBacteria
uncultured spirochete MT4	Spirochaeta	Spirochaetes		uncultured marine microorganism-empty	unclassifiedBacteria	unclassifiedBacteria
uncultured spirochete MT10	Spirochaeta	Spirochaetes		uncultured marine eubacterium HstpL33-empty	unclassifiedBacteria	unclassifiedBacteria
Spirochaeta sp. MET-E	Spirochaeta	Spirochaetes		uncultured marine bacterium-empty	unclassifiedBacteria	unclassifiedBacteria
Spirochaeta sp. Grapes	Spirochaeta	Spirochaetes		uncultured marine bacterium Ant4D5-empty	unclassifiedBacteria	unclassifiedBacteria
Spirochaeta sp. Buddy	Spirochaeta	Spirochaetes		uncultured marine bacterium 159-empty	unclassifiedBacteria	unclassifiedBacteria
Spirochaeta coccoides	Spirochaeta	Spirochaetes		uncultured Magnetococcus sp-empty	unclassifiedBacteria	unclassifiedBacteria
Sphaerochaeta sp. TQ1	Spirochaeta	Spirochaetes		uncultured Magnetobacterium sp-empty	unclassifiedBacteria	unclassifiedBacteria
Sphaerochaeta sp. RCcp2	Spirochaeta	Spirochaetes		uncultured low G+C Gram-positive bacterium-empty	unclassifiedBacteria	unclassifiedBacteria
Sphaerochaeta sp. Jel1-T	Spirochaeta	Spirochaetes		uncultured Leptospiraceae bacterium-empty	unclassifiedBacteria	unclassifiedBacteria
Sphaerochaeta sp. Jel1-C	Spirochaeta	Spirochaetes		uncultured Leptospira sp-empty	unclassifiedBacteria	unclassifiedBacteria
Sphaerochaeta sp. Jel1	Spirochaeta	Spirochaetes		uncultured Leptolyngbya sp-empty	unclassifiedBacteria	unclassifiedBacteria
Sphaerochaeta sp. 'Grapes TMB5'	Spirochaeta	Spirochaetes		uncultured Lentisphaerae bacterium-empty	unclassifiedBacteria	unclassifiedBacteria
Sphaerochaeta sp. 'Grapes TMA5'	Spirochaeta	Spirochaetes		uncultured Lactobacillus sp-empty	unclassifiedBacteria	unclassifiedBacteria
Sphaerochaeta sp. 'Grapes TMA14'	Spirochaeta	Spirochaetes		uncultured Klebsormidium sp-empty	unclassifiedBacteria	unclassifiedBacteria
Cytophaga sp. BHI80-86	Spirochaeta	Spirochaetes		uncultured KB1 group bacterium-empty	unclassifiedBacteria	unclassifiedBacteria
bacterium Oil-MT1-8	Spirochaeta	Spirochaetes		uncultured Hydrogenobacter sp-empty	unclassifiedBacteria	unclassifiedBacteria
bacterium enrichment culture clone DPF05	Spirochaeta	Spirochaetes		uncultured hydrocarbon seep bacterium GCA018-empty	unclassifiedBacteria	unclassifiedBacteria
bacterium enrichment culture clone BBMC-7	Spirochaeta	Spirochaetes		uncultured Holophaga sp-empty	unclassifiedBacteria	unclassifiedBacteria
bacterium enrichment culture clone BBMC-16	Spirochaeta	Spirochaetes		uncultured Heliobacterium sp-empty	unclassifiedBacteria	unclassifiedBacteria
bacterium DCE25	Spirochaeta	Spirochaetes		uncultured green sulfur bacterium GR-296.II.73-empty	unclassifiedBacteria	unclassifiedBacteria
uncultured Brachyspira sp	Brachyspira	Spirochaetes		uncultured Gram-positive bacterium-empty	unclassifiedBacteria	unclassifiedBacteria
uncultured bacterium adhucomuTvb72	Brachyspira	Spirochaetes		uncultured Gloeocapsa sp-empty	unclassifiedBacteria	unclassifiedBacteria
uncultured bacterium adhucomuTvb40	Brachyspira	Spirochaetes		uncultured Geobacteraceae bacterium-empty	unclassifiedBacteria	unclassifiedBacteria
uncultured bacterium adhucomuTvb21	Brachyspira	Spirochaetes		uncultured Geobacter sp-empty	unclassifiedBacteria	unclassifiedBacteria
uncultured bacterium adhucomuTvb03	Brachyspira	Spirochaetes		uncultured Gemmatimonas sp-empty	unclassifiedBacteria	unclassifiedBacteria
uncultured bacterium adhucomuTva35	Brachyspira	Spirochaetes		uncultured Gemmatimonadetes bacterium-empty	unclassifiedBacteria	unclassifiedBacteria
uncultured bacterium adhucomuTva17	Brachyspira	Spirochaetes		uncultured Gemmatimonadales bacterium-empty	unclassifiedBacteria	unclassifiedBacteria
uncultured bacterium adhucomuHcc39	Brachyspira	Spirochaetes		uncultured Gemmatimonadaceae bacterium-empty	unclassifiedBacteria	unclassifiedBacteria
uncultured bacterium adhucomuHcc36	Brachyspira	Spirochaetes		uncultured gamma proteobacterium-empty	unclassifiedBacteria	unclassifiedBacteria
uncultured bacterium adhucomuHcc35	Brachyspira	Spirochaetes		uncultured Fusobacterium sp-empty	unclassifiedBacteria	unclassifiedBacteria
uncultured bacterium adhucomuHcc33	Brachyspira	Spirochaetes		uncultured Fusobacteria bacterium-empty	unclassifiedBacteria	unclassifiedBacteria
uncultured bacterium adhucomuHcc07	Brachyspira	Spirochaetes		uncultured forest soil bacterium-empty	unclassifiedBacteria	unclassifiedBacteria
uncultured bacterium adhucomuHca76	Brachyspira	Spirochaetes		uncultured Firmicutes bacterium-empty	unclassifiedBacteria	unclassifiedBacteria
uncultured bacterium adhucomuHca61	Brachyspira	Spirochaetes		uncultured firmicute-empty	unclassifiedBacteria	unclassifiedBacteria
uncultured bacterium adhucomuHca41	Brachyspira	Spirochaetes		uncultured Fibrobacteres/Acidobacteria group bacterium-empty	unclassifiedBacteria	unclassifiedBacteria
uncultured bacterium adhucomuHca25	Brachyspira	Spirochaetes		uncultured Fibrobacteres bacterium-empty	unclassifiedBacteria	unclassifiedBacteria
uncultured bacterium adhucomuHca20	Brachyspira	Spirochaetes		uncultured Fibrobacter sp-empty	unclassifiedBacteria	unclassifiedBacteria
uncultured bacterium adhucomuHca09	Brachyspira	Spirochaetes		uncultured eukaryote-empty	unclassifiedBacteria	unclassifiedBacteria
uncultured bacterium	Brachyspira	Spirochaetes		uncultured euglenid-empty	unclassifiedBacteria	unclassifiedBacteria
swine intestinal spirochete	Brachyspira	Spirochaetes		uncultured eubacterium-empty	unclassifiedBacteria	unclassifiedBacteria
human intestinal spirochete	Brachyspira	Spirochaetes		uncultured eubacterium WD294-empty	unclassifiedBacteria	unclassifiedBacteria
Brachyspira suanatina	Brachyspira	Spirochaetes		uncultured eubacterium WCHB1-81-empty	unclassifiedBacteria	unclassifiedBacteria
Brachyspira sp. Zoo17	Brachyspira	Spirochaetes		uncultured eubacterium SAR406-empty	unclassifiedBacteria	unclassifiedBacteria
Brachyspira sp. Zoo12	Brachyspira	Spirochaetes		uncultured eubacterium OCS307-empty	unclassifiedBacteria	unclassifiedBacteria
Brachyspira sp. W2f	Brachyspira	Spirochaetes		uncultured eubacterium H1.2.f-empty	unclassifiedBacteria	unclassifiedBacteria
Brachyspira sp. MMM-5	Brachyspira	Spirochaetes		uncultured eubacterium AB16-empty	unclassifiedBacteria	unclassifiedBacteria
Brachyspira sp. MMM-29	Brachyspira	Spirochaetes		uncultured epsilon proteobacterium-empty	unclassifiedBacteria	unclassifiedBacteria
Brachyspira sp. MMM-20	Brachyspira	Spirochaetes		uncultured Entotheonella sp-empty	unclassifiedBacteria	unclassifiedBacteria
Brachyspira sp. MMM-17	Brachyspira	Spirochaetes		uncultured Entomoplasmatales bacterium-empty	unclassifiedBacteria	unclassifiedBacteria
Brachyspira sp. MMM-13	Brachyspira	Spirochaetes		uncultured endosymbiont of Pyrsonympha vertens-empty	unclassifiedBacteria	unclassifiedBacteria
Brachyspira sp. HIS5	Brachyspira	Spirochaetes		uncultured Endomicrobia bacterium-empty	unclassifiedBacteria	unclassifiedBacteria
Brachyspira sp. HIS4	Brachyspira	Spirochaetes		uncultured endolithic bacterium-empty	unclassifiedBacteria	unclassifiedBacteria
Brachyspira sp. HIS3	Brachyspira	Spirochaetes		uncultured Elusimicrobium sp-empty	unclassifiedBacteria	unclassifiedBacteria
Brachyspira sp. Cb104:95	Brachyspira	Spirochaetes		uncultured Dictyoglomi bacterium-empty	unclassifiedBacteria	unclassifiedBacteria
Brachyspira sp. BT7.4.12	Brachyspira	Spirochaetes		uncultured Devosia sp-empty	unclassifiedBacteria	unclassifiedBacteria
Brachyspira sp. AT1.8.8	Brachyspira	Spirochaetes		uncultured Desulfuromonadales bacterium-empty	unclassifiedBacteria	unclassifiedBacteria
Brachyspira sp. AN883:98	Brachyspira	Spirochaetes		uncultured Desulfovibrionales bacterium-empty	unclassifiedBacteria	unclassifiedBacteria
Brachyspira sp. AN3491:1/1/02	Brachyspira	Spirochaetes		uncultured Desulfomicrobium sp-empty	unclassifiedBacteria	unclassifiedBacteria
Brachyspira sp. AN3172/1/03	Brachyspira	Spirochaetes		uncultured Desulfohalobiaceae bacterium-empty	unclassifiedBacteria	unclassifiedBacteria
Brachyspira sp. AN2608/97	Brachyspira	Spirochaetes		uncultured Desulfobulbus sp-empty	unclassifiedBacteria	unclassifiedBacteria
Brachyspira sp. AN1831/03	Brachyspira	Spirochaetes		uncultured Desulfobacterales bacterium-empty	unclassifiedBacteria	unclassifiedBacteria
Brachyspira sp. AN1828/03	Brachyspira	Spirochaetes		uncultured delta proteobacterium-empty	unclassifiedBacteria	unclassifiedBacteria
Brachyspira sp. AN1268/7/04	Brachyspira	Spirochaetes		uncultured delta proteobacterium GR-296.I.93-empty	unclassifiedBacteria	unclassifiedBacteria
Brachyspira sp. AN 4578/01	Brachyspira	Spirochaetes		uncultured Dehalococcoides sp-empty	unclassifiedBacteria	unclassifiedBacteria
Brachyspira sp. AN 3931/02	Brachyspira	Spirochaetes		uncultured Deferribacteres bacterium-empty	unclassifiedBacteria	unclassifiedBacteria
Brachyspira sp. AN 3930/02	Brachyspira	Spirochaetes		uncultured Deferribacterales bacterium-empty	unclassifiedBacteria	unclassifiedBacteria
Brachyspira sp. AN 3902/02	Brachyspira	Spirochaetes		uncultured cyanobacterium-empty	unclassifiedBacteria	unclassifiedBacteria
Brachyspira sp. AN 3886/02	Brachyspira	Spirochaetes		uncultured Crater Lake bacterium CL500-9-empty	unclassifiedBacteria	unclassifiedBacteria
Brachyspira sp. AN 3624/02	Brachyspira	Spirochaetes		uncultured Crater Lake bacterium CL500-10-empty	unclassifiedBacteria	unclassifiedBacteria
Brachyspira sp. AN 3599/02	Brachyspira	Spirochaetes		uncultured compost bacterium-empty	unclassifiedBacteria	unclassifiedBacteria
Brachyspira sp. AN 1788/01	Brachyspira	Spirochaetes		uncultured Clostridium sp-empty	unclassifiedBacteria	unclassifiedBacteria
Brachyspira sp. A3077	Brachyspira	Spirochaetes		uncultured Clostridiales bacterium-empty	unclassifiedBacteria	unclassifiedBacteria
Brachyspira pulli	Brachyspira	Spirochaetes		uncultured Clostridiaceae bacterium-empty	unclassifiedBacteria	unclassifiedBacteria
Brachyspira pilosicoli	Brachyspira	Spirochaetes		uncultured Clostridia bacterium-empty	unclassifiedBacteria	unclassifiedBacteria
Brachyspira murdochii	Brachyspira	Spirochaetes		uncultured Chloroflexus sp-empty	unclassifiedBacteria	unclassifiedBacteria
Brachyspira intermedia	Brachyspira	Spirochaetes		uncultured Chloroflexi bacterium-empty	unclassifiedBacteria	unclassifiedBacteria
Brachyspira innocens	Brachyspira	Spirochaetes		uncultured Chloroflexaceae bacterium-empty	unclassifiedBacteria	unclassifiedBacteria
Brachyspira ibaraki	Brachyspira	Spirochaetes		uncultured Chlorobium sp-empty	unclassifiedBacteria	unclassifiedBacteria
Brachyspira hyodysenteriae WA1	Brachyspira	Spirochaetes		uncultured Chlorobi bacterium-empty	unclassifiedBacteria	unclassifiedBacteria
Brachyspira hyodysenteriae	Brachyspira	Spirochaetes		uncultured Chlamydiales bacterium-empty	unclassifiedBacteria	unclassifiedBacteria
Brachyspira corvi	Brachyspira	Spirochaetes		uncultured Carnobacterium sp-empty	unclassifiedBacteria	unclassifiedBacteria
Brachyspira canis	Brachyspira	Spirochaetes		uncultured Candidatus Scalindua sp-empty	unclassifiedBacteria	unclassifiedBacteria
Brachyspira alvinipulli	Brachyspira	Spirochaetes		uncultured candidate division ZB3 bacterium-empty	unclassifiedBacteria	unclassifiedBacteria
Brachyspira aalborgi	Brachyspira	Spirochaetes		uncultured candidate division WYO bacterium-empty	unclassifiedBacteria	unclassifiedBacteria
uncultured eubacterium ZI-13	Borrelia	Spirochaetes		uncultured candidate division WS3 bacterium-empty	unclassifiedBacteria	unclassifiedBacteria
Zoogloea sp. EMB 108	Zoogloea	Proteobacteria		uncultured candidate division WS1 bacterium-empty	unclassifiedBacteria	unclassifiedBacteria
uncultured sludge bacterium H40	Zoogloea	Proteobacteria		uncultured candidate division TM7 bacterium-empty	unclassifiedBacteria	unclassifiedBacteria
Yersinia sp. HB6	Yersinia	Proteobacteria		uncultured candidate division TM6 bacterium-empty	unclassifiedBacteria	unclassifiedBacteria
uncultured Roseobacter sp	Yangia	Proteobacteria		uncultured candidate division TG3 bacterium-empty	unclassifiedBacteria	unclassifiedBacteria
Thalassococcus sp. CK-I3-19	Yangia	Proteobacteria		uncultured candidate division TG2 bacterium-empty	unclassifiedBacteria	unclassifiedBacteria
Roseobacter sp. LZXC29	Yangia	Proteobacteria		uncultured candidate division SR1 bacterium-empty	unclassifiedBacteria	unclassifiedBacteria
Roseobacter sp. D15-8L	Yangia	Proteobacteria		uncultured candidate division SPAM bacterium-empty	unclassifiedBacteria	unclassifiedBacteria
Roseobacter sp. 29-M-14	Yangia	Proteobacteria		uncultured candidate division SBR1093 bacterium-empty	unclassifiedBacteria	unclassifiedBacteria
hydrothermal vent strain NF18	Yangia	Proteobacteria		uncultured candidate division SAM bacterium-empty	unclassifiedBacteria	unclassifiedBacteria
Xenorhabdus sp. KB-3	Xenorhabdus	Proteobacteria		uncultured candidate division OP9 bacterium-empty	unclassifiedBacteria	unclassifiedBacteria
Xenophilus sp. PG-05	Xenophilus	Proteobacteria		uncultured candidate division OP8 bacterium-empty	unclassifiedBacteria	unclassifiedBacteria
Xanthomonas sp. Pd-S-(s)-l-D-10(3)	Xanthomonas	Proteobacteria		uncultured candidate division OP3 bacterium-empty	unclassifiedBacteria	unclassifiedBacteria
Xanthomonas sp. Pd-S-(l)-e-D-7(6)	Xanthomonas	Proteobacteria		uncultured candidate division OP11 bacterium-empty	unclassifiedBacteria	unclassifiedBacteria
Xanthomonas sp. Pd-E-(s)-l-D-7(6)	Xanthomonas	Proteobacteria		uncultured candidate division OP10 bacterium-empty	unclassifiedBacteria	unclassifiedBacteria
Xanthomonas sp. FeL06	Xanthomonas	Proteobacteria		uncultured candidate division OP1 bacterium-empty	unclassifiedBacteria	unclassifiedBacteria
uncultured alpha proteobacterium	Xanthobacter	Proteobacteria		uncultured candidate division OD1 bacterium-empty	unclassifiedBacteria	unclassifiedBacteria
Rhizobiales bacterium TP410	Xanthobacter	Proteobacteria		uncultured candidate division NKB19 bacterium-empty	unclassifiedBacteria	unclassifiedBacteria
Pasteurellaceae bacterium 62Hinz	Volucribacter	Proteobacteria		uncultured candidate division KSB1 bacterium-empty	unclassifiedBacteria	unclassifiedBacteria
Vitreoscilla stercoraria	Vitreoscilla	Proteobacteria		uncultured candidate division JS1 bacterium-empty	unclassifiedBacteria	unclassifiedBacteria
Vibrionaceae bacterium LS8	Vibrio	Proteobacteria		uncultured candidate division GN11 bacterium-empty	unclassifiedBacteria	unclassifiedBacteria
Vibrionaceae bacterium GAS3	Vibrio	Proteobacteria		uncultured candidate division GN10 bacterium-empty	unclassifiedBacteria	unclassifiedBacteria
Vibrionaceae bacterium DS7	Vibrio	Proteobacteria		uncultured candidate division GN09 bacterium-empty	unclassifiedBacteria	unclassifiedBacteria
Vibrionaceae bacterium DS3	Vibrio	Proteobacteria		uncultured candidate division GN06 bacterium-empty	unclassifiedBacteria	unclassifiedBacteria
Vibrionaceae bacterium ACEMC 5-9	Vibrio	Proteobacteria		uncultured candidate division GN05 bacterium-empty	unclassifiedBacteria	unclassifiedBacteria
Vibrionaceae bacterium ACEMC 3F-5	Vibrio	Proteobacteria		uncultured candidate division GN04 bacterium-empty	unclassifiedBacteria	unclassifiedBacteria
Vibrionaceae bacterium ACEMC 17-5	Vibrio	Proteobacteria		uncultured candidate division GN02 bacterium-empty	unclassifiedBacteria	unclassifiedBacteria
Vibrio sp. Zp18	Vibrio	Proteobacteria		uncultured candidate division BRC1 bacterium-empty	unclassifiedBacteria	unclassifiedBacteria
Vibrio sp. YCWB26	Vibrio	Proteobacteria		uncultured candidate division AC1 bacterium-empty	unclassifiedBacteria	unclassifiedBacteria
Vibrio sp. YCSD77	Vibrio	Proteobacteria		uncultured Caldithrix sp-empty	unclassifiedBacteria	unclassifiedBacteria
Vibrio sp. YCSC4	Vibrio	Proteobacteria		uncultured Caldiserica bacterium-empty	unclassifiedBacteria	unclassifiedBacteria
Vibrio sp. YASM-26	Vibrio	Proteobacteria		uncultured Brocadia sp-empty	unclassifiedBacteria	unclassifiedBacteria
Vibrio sp. YASM-25	Vibrio	Proteobacteria		uncultured Brasilonema sp-empty	unclassifiedBacteria	unclassifiedBacteria
Vibrio sp. YASM-23	Vibrio	Proteobacteria		uncultured beta proteobacterium-empty	unclassifiedBacteria	unclassifiedBacteria
Vibrio sp. YASM-22	Vibrio	Proteobacteria		uncultured Bellilinea sp-empty	unclassifiedBacteria	unclassifiedBacteria
Vibrio sp. YACN1	Vibrio	Proteobacteria		uncultured Banisveld landfill bacterium BVC56-empty	unclassifiedBacteria	unclassifiedBacteria
Vibrio sp. YACN-4	Vibrio	Proteobacteria		uncultured Bacteroidetes/Chlorobi group bacterium-empty	unclassifiedBacteria	unclassifiedBacteria
Vibrio sp. VS6	Vibrio	Proteobacteria		uncultured Bacteroidetes bacterium-empty	unclassifiedBacteria	unclassifiedBacteria
Vibrio sp. VPSYS2	Vibrio	Proteobacteria		uncultured bacterium-empty	unclassifiedBacteria	unclassifiedBacteria
Vibrio sp. Vpar66	Vibrio	Proteobacteria		uncultured bacterium VC2.1 Bac47-empty	unclassifiedBacteria	unclassifiedBacteria
Vibrio sp. Vpar61	Vibrio	Proteobacteria		uncultured bacterium VC2.1 Bac35-empty	unclassifiedBacteria	unclassifiedBacteria
Vibrio sp. Vpar175	Vibrio	Proteobacteria		uncultured bacterium TA06-empty	unclassifiedBacteria	unclassifiedBacteria
Vibrio sp. UST991130-040	Vibrio	Proteobacteria		uncultured bacterium SRI-24-empty	unclassifiedBacteria	unclassifiedBacteria
Vibrio sp. UST991130-034	Vibrio	Proteobacteria		uncultured bacterium SJP-3-empty	unclassifiedBacteria	unclassifiedBacteria
Vibrio sp. UST991130-033	Vibrio	Proteobacteria		uncultured bacterium SJP-2-empty	unclassifiedBacteria	unclassifiedBacteria
Vibrio sp. UST991130-031	Vibrio	Proteobacteria		uncultured bacterium SJA-88-empty	unclassifiedBacteria	unclassifiedBacteria
Vibrio sp. UST991130-029	Vibrio	Proteobacteria		uncultured bacterium SJA-43-empty	unclassifiedBacteria	unclassifiedBacteria
Vibrio sp. UST991130-025	Vibrio	Proteobacteria		uncultured bacterium SJA-4-empty	unclassifiedBacteria	unclassifiedBacteria
Vibrio sp. UST991130-024	Vibrio	Proteobacteria		uncultured bacterium SJA-28-empty	unclassifiedBacteria	unclassifiedBacteria
Vibrio sp. UST991130-020	Vibrio	Proteobacteria		uncultured bacterium SHA-89-empty	unclassifiedBacteria	unclassifiedBacteria
Vibrio sp. UST991130-014	Vibrio	Proteobacteria		uncultured bacterium SHA-114-empty	unclassifiedBacteria	unclassifiedBacteria
Vibrio sp. UST991130-011	Vibrio	Proteobacteria		uncultured bacterium SBRH70-empty	unclassifiedBacteria	unclassifiedBacteria
Vibrio sp. UST991130-007	Vibrio	Proteobacteria		uncultured bacterium SBRH58-empty	unclassifiedBacteria	unclassifiedBacteria
Vibrio sp. UST020129-034	Vibrio	Proteobacteria		uncultured bacterium SBR2095-empty	unclassifiedBacteria	unclassifiedBacteria
Vibrio sp. UST020129-032	Vibrio	Proteobacteria		uncultured bacterium SBR1093-empty	unclassifiedBacteria	unclassifiedBacteria
Vibrio sp. UST020129-024	Vibrio	Proteobacteria		uncultured bacterium PHOS-HE36-empty	unclassifiedBacteria	unclassifiedBacteria
Vibrio sp. UST020129-023	Vibrio	Proteobacteria		uncultured bacterium MS9-empty	unclassifiedBacteria	unclassifiedBacteria
Vibrio sp. UST020129-015	Vibrio	Proteobacteria		uncultured bacterium MB13C05-empty	unclassifiedBacteria	unclassifiedBacteria
Vibrio sp. UST020129-010	Vibrio	Proteobacteria		uncultured bacterium KF-JG30-B11-empty	unclassifiedBacteria	unclassifiedBacteria
Vibrio sp. UST020129-008	Vibrio	Proteobacteria		uncultured bacterium GR-296.II.45-empty	unclassifiedBacteria	unclassifiedBacteria
Vibrio sp. UST010723-001	Vibrio	Proteobacteria		uncultured bacterium GR-296.II.11-empty	unclassifiedBacteria	unclassifiedBacteria
Vibrio sp. UST001026-0032	Vibrio	Proteobacteria		uncultured bacterium GR-296.I.52-empty	unclassifiedBacteria	unclassifiedBacteria
Vibrio sp. TN1Y	Vibrio	Proteobacteria		uncultured bacterium GKS2-30-empty	unclassifiedBacteria	unclassifiedBacteria
Vibrio sp. SRB-6-17	Vibrio	Proteobacteria		uncultured bacterium #0425-2M17-empty	unclassifiedBacteria	unclassifiedBacteria
Vibrio sp. SRB-12-25	Vibrio	Proteobacteria		uncultured bacterium #0319-7H7-empty	unclassifiedBacteria	unclassifiedBacteria
Vibrio sp. SPR5257	Vibrio	Proteobacteria		uncultured bacterium #0319-6G9-empty	unclassifiedBacteria	unclassifiedBacteria
Vibrio sp. SPR5230	Vibrio	Proteobacteria		uncultured bacterium #0319-6E22-empty	unclassifiedBacteria	unclassifiedBacteria
Vibrio sp. SOMBO39	Vibrio	Proteobacteria		uncultured bacterium #0319-6E2-empty	unclassifiedBacteria	unclassifiedBacteria
Vibrio sp. SB-G4	Vibrio	Proteobacteria		uncultured bacterium #0319-6C24-empty	unclassifiedBacteria	unclassifiedBacteria
Vibrio sp. S-9801	Vibrio	Proteobacteria		uncultured bacterium #0319-6A21-empty	unclassifiedBacteria	unclassifiedBacteria
Vibrio sp. RM40	Vibrio	Proteobacteria		uncultured bacterium #0319-6A14-empty	unclassifiedBacteria	unclassifiedBacteria
Vibrio sp. RM35	Vibrio	Proteobacteria		uncultured bacterium 'KTK 41'-empty	unclassifiedBacteria	unclassifiedBacteria
Vibrio sp. RM34	Vibrio	Proteobacteria		uncultured bacterium 'KTK 36'-empty	unclassifiedBacteria	unclassifiedBacteria
Vibrio sp. RM2	Vibrio	Proteobacteria		uncultured bacterium 'KTK 32'-empty	unclassifiedBacteria	unclassifiedBacteria
Vibrio sp. RM10	Vibrio	Proteobacteria		uncultured bacterium 'KTK 27'-empty	unclassifiedBacteria	unclassifiedBacteria
Vibrio sp. R614C6	Vibrio	Proteobacteria		uncultured bacterium 'KTK 14'-empty	unclassifiedBacteria	unclassifiedBacteria
Vibrio sp. PY145G	Vibrio	Proteobacteria		uncultured bacterium 'eubacterium sp.'-empty	unclassifiedBacteria	unclassifiedBacteria
Vibrio sp. PY145C	Vibrio	Proteobacteria		uncultured archaeon-empty	unclassifiedBacteria	unclassifiedBacteria
Vibrio sp. PB2003	Vibrio	Proteobacteria		uncultured Aquificae bacterium-empty	unclassifiedBacteria	unclassifiedBacteria
Vibrio sp. P082	Vibrio	Proteobacteria		uncultured Antithamnion sp-empty	unclassifiedBacteria	unclassifiedBacteria
Vibrio sp. NJSX66	Vibrio	Proteobacteria		uncultured Antarctic bacterium LB3-147-empty	unclassifiedBacteria	unclassifiedBacteria
Vibrio sp. NJSN29	Vibrio	Proteobacteria		uncultured anoxic sludge bacterium KU2-empty	unclassifiedBacteria	unclassifiedBacteria
Vibrio sp. NA2584	Vibrio	Proteobacteria		uncultured Anaerolineae bacterium-empty	unclassifiedBacteria	unclassifiedBacteria
Vibrio sp. N05IS8	Vibrio	Proteobacteria		uncultured anaerobic bacterium-empty	unclassifiedBacteria	unclassifiedBacteria
Vibrio sp. MOLA 416	Vibrio	Proteobacteria		uncultured anaerobic ammonium-oxidizing bacterium-empty	unclassifiedBacteria	unclassifiedBacteria
Vibrio sp. MED535	Vibrio	Proteobacteria		uncultured ammonia-oxidizing bacterium-empty	unclassifiedBacteria	unclassifiedBacteria
Vibrio sp. MED222	Vibrio	Proteobacteria		uncultured alpha proteobacterium-empty	unclassifiedBacteria	unclassifiedBacteria
Vibrio sp. MED181	Vibrio	Proteobacteria		uncultured actinomycete-empty	unclassifiedBacteria	unclassifiedBacteria
Vibrio sp. LZXC5	Vibrio	Proteobacteria		uncultured Actinomycetales bacterium-empty	unclassifiedBacteria	unclassifiedBacteria
Vibrio sp. LZXC3	Vibrio	Proteobacteria		uncultured actinobacterium-empty	unclassifiedBacteria	unclassifiedBacteria
Vibrio sp. LT73	Vibrio	Proteobacteria		uncultured actinobacterium SAR432-empty	unclassifiedBacteria	unclassifiedBacteria
Vibrio sp. LT06	Vibrio	Proteobacteria		uncultured actinobacterium MB11C06-empty	unclassifiedBacteria	unclassifiedBacteria
Vibrio sp. LMG 20023	Vibrio	Proteobacteria		uncultured actinobacterium MB11A03-empty	unclassifiedBacteria	unclassifiedBacteria
Vibrio sp. LJSD1	Vibrio	Proteobacteria		uncultured Actinobacteridae bacterium-empty	unclassifiedBacteria	unclassifiedBacteria
Vibrio sp. LC4a	Vibrio	Proteobacteria		uncultured Acidobacterium sp-empty	unclassifiedBacteria	unclassifiedBacteria
Vibrio sp. JZHS41	Vibrio	Proteobacteria		uncultured Acidobacteriales bacterium-empty	unclassifiedBacteria	unclassifiedBacteria
Vibrio sp. JZHS40	Vibrio	Proteobacteria		uncultured Acidobacteriaceae bacterium-empty	unclassifiedBacteria	unclassifiedBacteria
Vibrio sp. JZHS38	Vibrio	Proteobacteria		uncultured Acidobacteria bacterium-empty	unclassifiedBacteria	unclassifiedBacteria
Vibrio sp. JZDN8	Vibrio	Proteobacteria		Treponema sp. oral taxon G45-empty	unclassifiedBacteria	unclassifiedBacteria
Vibrio sp. JZDN6	Vibrio	Proteobacteria		Trachelomonas volvocina-empty	unclassifiedBacteria	unclassifiedBacteria
Vibrio sp. JZDN53	Vibrio	Proteobacteria		Trachelomonas similis-empty	unclassifiedBacteria	unclassifiedBacteria
Vibrio sp. JKW	Vibrio	Proteobacteria		Thermotogales str. SRI-15-empty	unclassifiedBacteria	unclassifiedBacteria
Vibrio sp. I4	Vibrio	Proteobacteria		Tenericutes bacterium oral taxon 504-empty	unclassifiedBacteria	unclassifiedBacteria
Vibrio sp. I1	Vibrio	Proteobacteria		Spiroplasma sp. SM-empty	unclassifiedBacteria	unclassifiedBacteria
Vibrio sp. HZDC15	Vibrio	Proteobacteria		Spiroplasma sp-empty	unclassifiedBacteria	unclassifiedBacteria
Vibrio sp. HZBN12	Vibrio	Proteobacteria		Spiroplasma platyhelix-empty	unclassifiedBacteria	unclassifiedBacteria
Vibrio sp. HZBN11	Vibrio	Proteobacteria		Spiroplasma ixodetis-empty	unclassifiedBacteria	unclassifiedBacteria
Vibrio sp. HTTC9	Vibrio	Proteobacteria		Spiroplasma endosymbiont of Drosophila tenebrosa-empty	unclassifiedBacteria	unclassifiedBacteria
Vibrio sp. HT5	Vibrio	Proteobacteria		Spiroplasma endosymbiont of Drosophila atripex-empty	unclassifiedBacteria	unclassifiedBacteria
Vibrio sp. HJ1	Vibrio	Proteobacteria		Spiroplasma endosymbiont of Drosophila ananassae-empty	unclassifiedBacteria	unclassifiedBacteria
Vibrio sp. HE8	Vibrio	Proteobacteria		Spironema culicis-empty	unclassifiedBacteria	unclassifiedBacteria
Vibrio sp. HDP9	Vibrio	Proteobacteria		Spirochaeta thermophila-empty	unclassifiedBacteria	unclassifiedBacteria
Vibrio sp. HDP8	Vibrio	Proteobacteria		rumen bacterium YS2-empty	unclassifiedBacteria	unclassifiedBacteria
Vibrio sp. HDP7	Vibrio	Proteobacteria		rhizosphere soil bacterium RSC-II-71-empty	unclassifiedBacteria	unclassifiedBacteria
Vibrio sp. HDP13	Vibrio	Proteobacteria		rhizosphere soil bacterium RSC-II-6-empty	unclassifiedBacteria	unclassifiedBacteria
Vibrio sp. HDEP7	Vibrio	Proteobacteria		Potato purple top phytoplasma-empty	unclassifiedBacteria	unclassifiedBacteria
Vibrio sp. HDEP6	Vibrio	Proteobacteria		planctomycete KSU-1-empty	unclassifiedBacteria	unclassifiedBacteria
Vibrio sp. HDEP5	Vibrio	Proteobacteria		Phytoplasma sp. pathovar mosaic-inducing-empty	unclassifiedBacteria	unclassifiedBacteria
Vibrio sp. HDEP39	Vibrio	Proteobacteria		Phytoplasma sp. Guerrero LY-P2-empty	unclassifiedBacteria	unclassifiedBacteria
Vibrio sp. HDEP35	Vibrio	Proteobacteria		Phytoplasma sp-empty	unclassifiedBacteria	unclassifiedBacteria
Vibrio sp. HDEP33	Vibrio	Proteobacteria		Phytophthora infestans-empty	unclassifiedBacteria	unclassifiedBacteria
Vibrio sp. HDEP32	Vibrio	Proteobacteria		Omani alfalfa witches'-broom phytoplasma-empty	unclassifiedBacteria	unclassifiedBacteria
Vibrio sp. HDEP31	Vibrio	Proteobacteria		Olavius algarvensis spirochete endosymbiont-empty	unclassifiedBacteria	unclassifiedBacteria
Vibrio sp. HDEP29	Vibrio	Proteobacteria		NC10 bacterium enrichment culture clone Ino-Rb4-empty	unclassifiedBacteria	unclassifiedBacteria
Vibrio sp. HDEP28	Vibrio	Proteobacteria		NC10 bacterium enrichment culture clone Ino-Rb1-empty	unclassifiedBacteria	unclassifiedBacteria
Vibrio sp. HDEP27	Vibrio	Proteobacteria		NC10 bacterium enrichment culture clone Enr-Rb8-empty	unclassifiedBacteria	unclassifiedBacteria
Vibrio sp. HDEP22	Vibrio	Proteobacteria		NC10 bacterium enrichment culture clone Enr-Rb12-empty	unclassifiedBacteria	unclassifiedBacteria
Vibrio sp. HDEP21	Vibrio	Proteobacteria		NC10 bacterium enrichment culture clone Enr-Rb10-empty	unclassifiedBacteria	unclassifiedBacteria
Vibrio sp. HDEP20	Vibrio	Proteobacteria		NC10 bacterium enrichment culture clone Enr-Rb1-empty	unclassifiedBacteria	unclassifiedBacteria
Vibrio sp. HDEP2	Vibrio	Proteobacteria		NC10 bacterium 'Dutch sediment'-empty	unclassifiedBacteria	unclassifiedBacteria
Vibrio sp. HDEP19	Vibrio	Proteobacteria		Mycoplasmataceae genomosp. P1 oral clone MB1-G23-empty	unclassifiedBacteria	unclassifiedBacteria
Vibrio sp. HDEP18	Vibrio	Proteobacteria		Mycoplasma sp-empty	unclassifiedBacteria	unclassifiedBacteria
Vibrio sp. HDEP17	Vibrio	Proteobacteria		Magnetobacterium sp. enrichment culture clone D2CL-Bac-16S-Clone7-empty	unclassifiedBacteria	unclassifiedBacteria
Vibrio sp. HDEP16	Vibrio	Proteobacteria		Lethal yellowing phytoplasma-empty	unclassifiedBacteria	unclassifiedBacteria
Vibrio sp. HDEP14	Vibrio	Proteobacteria		Leptospira interrogans-empty	unclassifiedBacteria	unclassifiedBacteria
Vibrio sp. HDEP13	Vibrio	Proteobacteria		Lepocinclis ovum-empty	unclassifiedBacteria	unclassifiedBacteria
Vibrio sp. HDEP10	Vibrio	Proteobacteria		Hydrogenobacter sp. GV4-1-empty	unclassifiedBacteria	unclassifiedBacteria
Vibrio sp. HDEN29	Vibrio	Proteobacteria		Hydrogenobacter sp. GV2-1C3-empty	unclassifiedBacteria	unclassifiedBacteria
Vibrio sp. HDEN27	Vibrio	Proteobacteria		Hydrogenobacter sp. GV1-4-empty	unclassifiedBacteria	unclassifiedBacteria
Vibrio sp. HDEN20	Vibrio	Proteobacteria		Hydrogenobacter sp. BB4L1B-empty	unclassifiedBacteria	unclassifiedBacteria
Vibrio sp. HDEN18	Vibrio	Proteobacteria		Gram-positive bacteria SOGA31-empty	unclassifiedBacteria	unclassifiedBacteria
Vibrio sp. HDC9	Vibrio	Proteobacteria		Firmicutes bacterium WSF2-15-empty	unclassifiedBacteria	unclassifiedBacteria
Vibrio sp. HDC8	Vibrio	Proteobacteria		Euglena tripteris-empty	unclassifiedBacteria	unclassifiedBacteria
Vibrio sp. HDC52	Vibrio	Proteobacteria		Euglena proxima-empty	unclassifiedBacteria	unclassifiedBacteria
Vibrio sp. HDC4	Vibrio	Proteobacteria		Euglena mutabilis-empty	unclassifiedBacteria	unclassifiedBacteria
Vibrio sp. HDC38	Vibrio	Proteobacteria		Euglena geniculata-empty	unclassifiedBacteria	unclassifiedBacteria
Vibrio sp. HDC3	Vibrio	Proteobacteria		Erythrina witches'-broom phytoplasma-empty	unclassifiedBacteria	unclassifiedBacteria
Vibrio sp. HDC27	Vibrio	Proteobacteria		empty-empty	unclassifiedBacteria	unclassifiedBacteria
Vibrio sp. FB2	Vibrio	Proteobacteria		Elusimicrobium minutum-empty	unclassifiedBacteria	unclassifiedBacteria
Vibrio sp. FALF109	Vibrio	Proteobacteria		Elusimicrobium minutum Pei191-empty	unclassifiedBacteria	unclassifiedBacteria
Vibrio sp. enrichment culture clone OGS109	Vibrio	Proteobacteria		denitrifying bacterium enrichment culture clone NOB-3-F2-empty	unclassifiedBacteria	unclassifiedBacteria
Vibrio sp. Do-196	Vibrio	Proteobacteria		denitrifying bacterium enrichment culture clone NOB-3-D2-empty	unclassifiedBacteria	unclassifiedBacteria
Vibrio sp. Do-154	Vibrio	Proteobacteria		denitrifying bacterium enrichment culture clone NOB-2-H9-empty	unclassifiedBacteria	unclassifiedBacteria
Vibrio sp. DJQM5	Vibrio	Proteobacteria		denitrifying bacterium enrichment culture clone NOB-2-G8-empty	unclassifiedBacteria	unclassifiedBacteria
Vibrio sp. DJLY9	Vibrio	Proteobacteria		denitrifying bacterium enrichment culture clone NOB-2-D10-empty	unclassifiedBacteria	unclassifiedBacteria
Vibrio sp. DJLY7	Vibrio	Proteobacteria		denitrifying bacterium enrichment culture clone NOA-1-E12-empty	unclassifiedBacteria	unclassifiedBacteria
Vibrio sp. DJCJ30-1	Vibrio	Proteobacteria		denitrifying bacterium enrichment culture clone NOA-1-C11-empty	unclassifiedBacteria	unclassifiedBacteria
Vibrio sp. DJCJ2	Vibrio	Proteobacteria		denitrifying bacterium enrichment culture clone NOA-1-C10-empty	unclassifiedBacteria	unclassifiedBacteria
Vibrio sp. DJCJ15	Vibrio	Proteobacteria		denitrifying bacterium enrichment culture clone NOA-1-B10-empty	unclassifiedBacteria	unclassifiedBacteria
Vibrio sp. DHHS8	Vibrio	Proteobacteria		denitrifying bacterium enrichment culture clone NOA-0-G5-empty	unclassifiedBacteria	unclassifiedBacteria
Vibrio sp. DHHS6	Vibrio	Proteobacteria		delta proteobacterium BABL1-empty	unclassifiedBacteria	unclassifiedBacteria
Vibrio sp. DHHS14	Vibrio	Proteobacteria		Cyclohexane degrading bacterium enrichment culture clone type II-empty	unclassifiedBacteria	unclassifiedBacteria
Vibrio sp. Dec07-MA-4BB-5	Vibrio	Proteobacteria		Cryptoglena pigra-empty	unclassifiedBacteria	unclassifiedBacteria
Vibrio sp. Dec07-MA-4BB-1	Vibrio	Proteobacteria		Crotalaria witches'-broom phytoplasma-empty	unclassifiedBacteria	unclassifiedBacteria
Vibrio sp. Dec07-MA-3BB-8	Vibrio	Proteobacteria		Coprothermobacter sp. Dex80-4-empty	unclassifiedBacteria	unclassifiedBacteria
Vibrio sp. BWDY-65	Vibrio	Proteobacteria		Coprothermobacter sp. Dex80-3-empty	unclassifiedBacteria	unclassifiedBacteria
Vibrio sp. BS11	Vibrio	Proteobacteria		Coprothermobacter sp. BHI60-2-empty	unclassifiedBacteria	unclassifiedBacteria
Vibrio sp. BR9	Vibrio	Proteobacteria		Coprothermobacter sp. BHI60-1-empty	unclassifiedBacteria	unclassifiedBacteria
Vibrio sp. AS-32	Vibrio	Proteobacteria		Chloroflexi bacterium T81-empty	unclassifiedBacteria	unclassifiedBacteria
Vibrio sp. a167	Vibrio	Proteobacteria		Chloroflexi bacterium T104-empty	unclassifiedBacteria	unclassifiedBacteria
Vibrio sp. 4.5.0412MS7	Vibrio	Proteobacteria		Chloroflexi bacterium P352-empty	unclassifiedBacteria	unclassifiedBacteria
Vibrio sp. 4.5.0412HS1	Vibrio	Proteobacteria		Chlorobi bacterium Mat9-16-empty	unclassifiedBacteria	unclassifiedBacteria
Vibrio sp. 4.5.0412DS4	Vibrio	Proteobacteria		Candidauts Magnetobacterium bavaricum-empty	unclassifiedBacteria	unclassifiedBacteria
uncultured Vibrionales bacterium	Vibrio	Proteobacteria		Candidatus Scalindua marina-empty	unclassifiedBacteria	unclassifiedBacteria
uncultured marine eubacterium HstpL18	Vibrio	Proteobacteria		Candidatus Scalindua brodae-empty	unclassifiedBacteria	unclassifiedBacteria
mucus bacterium 27	Vibrio	Proteobacteria		Candidatus Lumbricincola sp. Lt-A1-empty	unclassifiedBacteria	unclassifiedBacteria
marine gamma proteobacterium S5	Vibrio	Proteobacteria		Candidatus Lumbricincola sp. Lr-C2-empty	unclassifiedBacteria	unclassifiedBacteria
marine bacterium SIMO-2526	Vibrio	Proteobacteria		Candidatus Lumbricincola sp. Lr-B2-empty	unclassifiedBacteria	unclassifiedBacteria
gamma proteobacterium UST991130-027	Vibrio	Proteobacteria		Candidatus Jettenia asiatica-empty	unclassifiedBacteria	unclassifiedBacteria
gamma proteobacterium UST991130-001	Vibrio	Proteobacteria		Candidatus Entotheonella palauensis-empty	unclassifiedBacteria	unclassifiedBacteria
gamma proteobacterium S2	Vibrio	Proteobacteria		Candidatus Brocadia sp. 40-empty	unclassifiedBacteria	unclassifiedBacteria
gamma proteobacterium I-15	Vibrio	Proteobacteria		Candidatus Brocadia fulgida-empty	unclassifiedBacteria	unclassifiedBacteria
gamma proteobacterium I-14	Vibrio	Proteobacteria		Candidatus Anammoxoglobus propionicus-empty	unclassifiedBacteria	unclassifiedBacteria
gamma proteobacterium B38	Vibrio	Proteobacteria		candidate division OP9 clone OPB72-empty	unclassifiedBacteria	unclassifiedBacteria
endocytic bacterium Noc4	Vibrio	Proteobacteria		candidate division OP9 clone OPB46-empty	unclassifiedBacteria	unclassifiedBacteria
DMSP-degrading marine bacterium JA35	Vibrio	Proteobacteria		candidate division OP8 clone OPB95-empty	unclassifiedBacteria	unclassifiedBacteria
DMSP-degrading marine bacterium JA1	Vibrio	Proteobacteria		candidate division OP8 clone OPB5-empty	unclassifiedBacteria	unclassifiedBacteria
bacterium WP1ISO17	Vibrio	Proteobacteria		candidate division OP8 clone OPB23-empty	unclassifiedBacteria	unclassifiedBacteria
bacterium DZY-X1	Vibrio	Proteobacteria		candidate division OP4 clone OPB40-empty	unclassifiedBacteria	unclassifiedBacteria
bacterium A6M-VP8-E11	Vibrio	Proteobacteria		candidate division OP2 clone OPB25-empty	unclassifiedBacteria	unclassifiedBacteria
bacterium A4M-VP5-G10	Vibrio	Proteobacteria		candidate division OP10 bacterium T49-empty	unclassifiedBacteria	unclassifiedBacteria
bacterium A4M-VP5-C10	Vibrio	Proteobacteria		candidate division OP10 bacterium P488-empty	unclassifiedBacteria	unclassifiedBacteria
uncultured bacterium	Verminephrobacter	Proteobacteria		candidate division OP1 clone OPB14-empty	unclassifiedBacteria	unclassifiedBacteria
Variovorax sp. TES1	Variovorax	Proteobacteria		Brevinema andersonii-empty	unclassifiedBacteria	unclassifiedBacteria
Variovorax sp. R199	Variovorax	Proteobacteria		bacterium Kaz2-empty	unclassifiedBacteria	unclassifiedBacteria
Variovorax sp. JPPB A8	Variovorax	Proteobacteria		bacterium JRI27-empty	unclassifiedBacteria	unclassifiedBacteria
Variovorax sp. HAB-21	Variovorax	Proteobacteria		bacterium enrichment culture clone R4-62B-empty	unclassifiedBacteria	unclassifiedBacteria
Variovorax sp. D63	Variovorax	Proteobacteria		bacterium enrichment culture clone MS6-empty	unclassifiedBacteria	unclassifiedBacteria
Variovorax sp. A5ATD	Variovorax	Proteobacteria		bacterium enrichment culture clone MS4-empty	unclassifiedBacteria	unclassifiedBacteria
Variovorax sp. A24MCF	Variovorax	Proteobacteria		bacterium enrichment culture clone MA4-empty	unclassifiedBacteria	unclassifiedBacteria
Variovorax sp. A23MTP1	Variovorax	Proteobacteria		bacterium enrichment culture clone MA3-empty	unclassifiedBacteria	unclassifiedBacteria
Variovorax sp. A23MTA1	Variovorax	Proteobacteria		bacterium enrichment culture clone MA1-empty	unclassifiedBacteria	unclassifiedBacteria
Variovorax sp. 9726w	Variovorax	Proteobacteria		bacterium enrichment culture clone LCB-B2C39-empty	unclassifiedBacteria	unclassifiedBacteria
Variovorax sp. 52AD15	Variovorax	Proteobacteria		bacterium enrichment culture clone LCB-B1C1-empty	unclassifiedBacteria	unclassifiedBacteria
Variovorax sp. 34	Variovorax	Proteobacteria		bacterium enrichment culture clone BBMC-4-empty	unclassifiedBacteria	unclassifiedBacteria
soil bacterium PP-P1-1	Variovorax	Proteobacteria		bacterium enrichment culture clone 83TP-empty	unclassifiedBacteria	unclassifiedBacteria
soil bacterium PL-P1-4	Variovorax	Proteobacteria		bacterium enrichment culture clone 80TP-empty	unclassifiedBacteria	unclassifiedBacteria
soil bacterium PJ-P1-23	Variovorax	Proteobacteria		bacterium enrichment culture clone 34P-empty	unclassifiedBacteria	unclassifiedBacteria
soil bacterium PD-P1-1	Variovorax	Proteobacteria		bacterium enrichment culture clone 1.9-empty	unclassifiedBacteria	unclassifiedBacteria
soil bacterium LL-P1-2	Variovorax	Proteobacteria		bacterium enrichment culture clone 1.89-empty	unclassifiedBacteria	unclassifiedBacteria
beta proteobacterium RBE1CD-22	Variovorax	Proteobacteria		bacterium enrichment culture clone 1.84-empty	unclassifiedBacteria	unclassifiedBacteria
bacterium FA9	Variovorax	Proteobacteria		bacterium enrichment culture clone 1.82-empty	unclassifiedBacteria	unclassifiedBacteria
bacterium 361	Variovorax	Proteobacteria		bacterium enrichment culture clone 1.80-empty	unclassifiedBacteria	unclassifiedBacteria
uncultured Burkholderiales bacterium	Undibacterium	Proteobacteria		bacterium enrichment culture clone 1.78-empty	unclassifiedBacteria	unclassifiedBacteria
Xanthomonas sp. cp06.11	unclassifiedXanthomonadaceae	Proteobacteria		bacterium enrichment culture clone 1.70-empty	unclassifiedBacteria	unclassifiedBacteria
uncultured Rhodococcus sp	unclassifiedXanthomonadaceae	Proteobacteria		bacterium enrichment culture clone 1.67-empty	unclassifiedBacteria	unclassifiedBacteria
uncultured Dyella sp	unclassifiedXanthomonadaceae	Proteobacteria		bacterium enrichment culture clone 1.66-empty	unclassifiedBacteria	unclassifiedBacteria
uncultured beta proteobacterium	unclassifiedXanthomonadaceae	Proteobacteria		bacterium enrichment culture clone 1.54-empty	unclassifiedBacteria	unclassifiedBacteria
Stenotrophomonas sp. ICB91	unclassifiedXanthomonadaceae	Proteobacteria		bacterium enrichment culture clone 1.46-empty	unclassifiedBacteria	unclassifiedBacteria
Stenotrophomonas sp. HPC103	unclassifiedXanthomonadaceae	Proteobacteria		bacterium enrichment culture clone 1.42-empty	unclassifiedBacteria	unclassifiedBacteria
Stenotrophomonas sp. DB1(2006)	unclassifiedXanthomonadaceae	Proteobacteria		bacterium enrichment culture clone 1.41-empty	unclassifiedBacteria	unclassifiedBacteria
Stenotrophomonas sp. cp04.07	unclassifiedXanthomonadaceae	Proteobacteria		bacterium enrichment culture clone 1.18-empty	unclassifiedBacteria	unclassifiedBacteria
Stenotrophomonas sp. APH13	unclassifiedXanthomonadaceae	Proteobacteria		bacterium enrichment culture clone 1.1-empty	unclassifiedBacteria	unclassifiedBacteria
Stenotrophomonas sp. a200	unclassifiedXanthomonadaceae	Proteobacteria		bacterium EM-3-empty	unclassifiedBacteria	unclassifiedBacteria
soil bacterium PH-P1-43	unclassifiedXanthomonadaceae	Proteobacteria		bacterium EM-19-empty	unclassifiedBacteria	unclassifiedBacteria
soil bacterium LT-P1-26	unclassifiedXanthomonadaceae	Proteobacteria		bacterium 09.96.18-empty	unclassifiedBacteria	unclassifiedBacteria
Lysobacter concretionis	unclassifiedXanthomonadaceae	Proteobacteria		Bacilli bacterium JAM-FM0401-empty	unclassifiedBacteria	unclassifiedBacteria
Dyella sp. A5ACQ	unclassifiedXanthomonadaceae	Proteobacteria		Aster yellows phytoplasma A-empty	unclassifiedBacteria	unclassifiedBacteria
bacterium RK11-tank	unclassifiedXanthomonadaceae	Proteobacteria		anoxic biofilm clone Pla1-47-empty	unclassifiedBacteria	unclassifiedBacteria
Vibrionaceae bacterium TUN6	unclassifiedVibrionaceae	Proteobacteria		anoxic biofilm clone Pla1-14-empty	unclassifiedBacteria	unclassifiedBacteria
Vibrionaceae bacterium HE11	unclassifiedVibrionaceae	Proteobacteria		anoxic biofilm clone Pla1-1-empty	unclassifiedBacteria	unclassifiedBacteria
Vibrionaceae bacterium DS4	unclassifiedVibrionaceae	Proteobacteria		anaerobic ammonium-oxidizing planctomycete-empty	unclassifiedBacteria	unclassifiedBacteria
Vibrionaceae bacterium DS2	unclassifiedVibrionaceae	Proteobacteria		anaerobic ammonium-oxidizing planctomycete KOLL2a-empty	unclassifiedBacteria	unclassifiedBacteria
Vibrionaceae bacterium BISLNTS2	unclassifiedVibrionaceae	Proteobacteria		anaerobic ammonium-oxidizing planctomycete JMK-2-empty	unclassifiedBacteria	unclassifiedBacteria
Vibrio vulnificus	unclassifiedVibrionaceae	Proteobacteria		Alfalfa witches'-broom phytoplasma-empty	unclassifiedBacteria	unclassifiedBacteria
Vibrio sp. WEED6	unclassifiedVibrionaceae	Proteobacteria		actinobacterium YJF1-30-empty	unclassifiedBacteria	unclassifiedBacteria
Vibrio sp. UST991130-048	unclassifiedVibrionaceae	Proteobacteria		uncultured bacterium	unclassifiedThermotogaceae	Thermotogae
Vibrio sp. UST991130-028	unclassifiedVibrionaceae	Proteobacteria		Thermotogales str. BHI80-139	unclassifiedThermotogaceae	Thermotogae
Vibrio sp. UST991130-023	unclassifiedVibrionaceae	Proteobacteria		uncultured Thermotoga sp	Thermotoga	Thermotogae
Vibrio sp. HDEP8	unclassifiedVibrionaceae	Proteobacteria		uncultured bacterium	Thermotoga	Thermotogae
Vibrio sp. HDEN21	unclassifiedVibrionaceae	Proteobacteria		Thermotoga thermarum	Thermotoga	Thermotogae
Vibrio sp. HDC55	unclassifiedVibrionaceae	Proteobacteria		Thermotoga subterranea	Thermotoga	Thermotogae
Vibrio sp. Do-46	unclassifiedVibrionaceae	Proteobacteria		Thermotoga sp. TCEL2	Thermotoga	Thermotogae
Vibrio sp. Dec07-TCBS-7BB-c-2	unclassifiedVibrionaceae	Proteobacteria		Thermotoga sp. SG1	Thermotoga	Thermotogae
Vibrio sp. BKW	unclassifiedVibrionaceae	Proteobacteria		Thermotoga sp. RQ7	Thermotoga	Thermotogae
Vibrio sp. BBT51	unclassifiedVibrionaceae	Proteobacteria		Thermotoga sp. RQ2	Thermotoga	Thermotogae
Vibrio sp. 05	unclassifiedVibrionaceae	Proteobacteria		Thermotoga sp. KOL6	Thermotoga	Thermotogae
Vibrio chagasii	unclassifiedVibrionaceae	Proteobacteria		Thermotoga sp. G2	Thermotoga	Thermotogae
uncultured proteobacterium	unclassifiedVibrionaceae	Proteobacteria		Thermotoga sp. G1	Thermotoga	Thermotogae
uncultured gamma proteobacterium	unclassifiedVibrionaceae	Proteobacteria		Thermotoga sp. 1864opik	Thermotoga	Thermotogae
Photobacterium sp. HDC31	unclassifiedVibrionaceae	Proteobacteria		Thermotoga petrophila RKU-1	Thermotoga	Thermotogae
Photobacterium sp. HDC30	unclassifiedVibrionaceae	Proteobacteria		Thermotoga petrophila	Thermotoga	Thermotogae
Photobacterium sp. HDC23	unclassifiedVibrionaceae	Proteobacteria		Thermotoga neapolitana DSM 4359	Thermotoga	Thermotogae
Enterovibrio sp. HDEP4	unclassifiedVibrionaceae	Proteobacteria		Thermotoga neapolitana	Thermotoga	Thermotogae
Enterovibrio sp. HDEP3	unclassifiedVibrionaceae	Proteobacteria		Thermotoga naphthophila RKU-10	Thermotoga	Thermotogae
Enterovibrio sp. HDEP1	unclassifiedVibrionaceae	Proteobacteria		Thermotoga naphthophila	Thermotoga	Thermotogae
Enterovibrio sp. HDEN22	unclassifiedVibrionaceae	Proteobacteria		Thermotoga maritima MSB8	Thermotoga	Thermotogae
bacterium A6M-VP8-B11	unclassifiedVibrionaceae	Proteobacteria		Thermotoga maritima	Thermotoga	Thermotogae
bacterium A4T-VP6-F2	unclassifiedVibrionaceae	Proteobacteria		Thermotoga lettingae TMO	Thermotoga	Thermotogae
bacterium A4M-VP8-G6	unclassifiedVibrionaceae	Proteobacteria		Thermotoga lettingae	Thermotoga	Thermotogae
bacterium A3M-VP7-F9	unclassifiedVibrionaceae	Proteobacteria		Thermotoga hypogea	Thermotoga	Thermotogae
bacterium A3M-VP7-E10	unclassifiedVibrionaceae	Proteobacteria		Thermotoga elfii	Thermotoga	Thermotogae
bacterium A3M-VP7-D12	unclassifiedVibrionaceae	Proteobacteria		bacterium enrichment culture clone EB40.9	Thermotoga	Thermotogae
uncultured soil bacterium	unclassifiedSyntrophobacterales	Proteobacteria		uncultured Thermotogales bacterium	Thermosipho	Thermotogae
uncultured Geobacter sp	unclassifiedSyntrophobacteraceae	Proteobacteria		uncultured Thermosipho sp	Thermosipho	Thermotogae
uncultured Desulfobacteraceae bacterium	unclassifiedSyntrophobacteraceae	Proteobacteria		uncultured bacterium	Thermosipho	Thermotogae
uncultured Lutibacterium sp	unclassifiedSphingomonadales	Proteobacteria		Thermosipho sp. TH70-3	Thermosipho	Thermotogae
Sphingopyxis sp. S72-4	unclassifiedSphingomonadales	Proteobacteria		Thermosipho sp. TBA5	Thermosipho	Thermotogae
Sphingomonas sp. SL4c	unclassifiedSphingomonadales	Proteobacteria		Thermosipho sp. MV1063	Thermosipho	Thermotogae
Sphingomonas sp. SB2	unclassifiedSphingomonadales	Proteobacteria		Thermosipho sp. MN14	Thermosipho	Thermotogae
Sphingomonas sp. PY97C	unclassifiedSphingomonadales	Proteobacteria		Thermosipho sp. ik275mar	Thermosipho	Thermotogae
Sphingomonas sp. JNJ02	unclassifiedSphingomonadales	Proteobacteria		Thermosipho sp. G60	Thermosipho	Thermotogae
Sphingomonas sp. JNJ01	unclassifiedSphingomonadales	Proteobacteria		Thermosipho sp. FD1	Thermosipho	Thermotogae
Sphingomonas sp. JND02	unclassifiedSphingomonadales	Proteobacteria		Thermosipho sp. DSM 6568	Thermosipho	Thermotogae
Sphingomonas sp. JND01	unclassifiedSphingomonadales	Proteobacteria		Thermosipho sp. AT1272	Thermosipho	Thermotogae
Novosphingobium sp. MARMC2D	unclassifiedSphingomonadales	Proteobacteria		Thermosipho sp. 2F70-1	Thermosipho	Thermotogae
bacterium 10M	unclassifiedSphingomonadales	Proteobacteria		Thermosipho melanesiensis BI429	Thermosipho	Thermotogae
alpha proteobacterium wo41	unclassifiedSphingomonadales	Proteobacteria		Thermosipho melanesiensis	Thermosipho	Thermotogae
unidentified bacterium	unclassifiedSphingomonadaceae	Proteobacteria		Thermosipho japonicus	Thermosipho	Thermotogae
Sphingomonas sp. U3-33	unclassifiedSphingomonadaceae	Proteobacteria		Thermosipho geolei	Thermosipho	Thermotogae
Sphingomonas sp. SNRB13-1	unclassifiedSphingomonadaceae	Proteobacteria		Thermosipho ferriphilus	Thermosipho	Thermotogae
Sphingomonas sp. SNRB12-2	unclassifiedSphingomonadaceae	Proteobacteria		Thermosipho atlanticus	Thermosipho	Thermotogae
Sphingomonas sp. JNS01	unclassifiedSphingomonadaceae	Proteobacteria		Thermosipho africanus TCF52B	Thermosipho	Thermotogae
Sphingomonas sp. JNA01	unclassifiedSphingomonadaceae	Proteobacteria		Thermosipho africanus	Thermosipho	Thermotogae
Sphingomonas sp. EC-K013	unclassifiedSphingomonadaceae	Proteobacteria		uncultured Thermotogae bacterium	Petrotoga	Thermotogae
Sphingomonas sp. ASRB18-5	unclassifiedSphingomonadaceae	Proteobacteria		uncultured bacterium	Petrotoga	Thermotogae
Sphingomonas sp. ASRB12-5	unclassifiedSphingomonadaceae	Proteobacteria		Petrotoga sp. AR80	Petrotoga	Thermotogae
Sphingomonadaceae bacterium ASRW20-3	unclassifiedSphingomonadaceae	Proteobacteria		Petrotoga sibirica	Petrotoga	Thermotogae
Sphingomonadaceae bacterium ASRB12-6	unclassifiedSphingomonadaceae	Proteobacteria		Petrotoga olearia	Petrotoga	Thermotogae
bacterium 9Q	unclassifiedSphingomonadaceae	Proteobacteria		Petrotoga mobilis SJ95	Petrotoga	Thermotogae
alpha proteobacterium zj03	unclassifiedSphingomonadaceae	Proteobacteria		Petrotoga mobilis	Petrotoga	Thermotogae
alpha proteobacterium wo54	unclassifiedSphingomonadaceae	Proteobacteria		Petrotoga miotherma	Petrotoga	Thermotogae
alpha proteobacterium wo05	unclassifiedSphingomonadaceae	Proteobacteria		Petrotoga mexicana	Petrotoga	Thermotogae
alpha proteobacterium wj33	unclassifiedSphingomonadaceae	Proteobacteria		Petrotoga halophila	Petrotoga	Thermotogae
alpha proteobacterium wj30	unclassifiedSphingomonadaceae	Proteobacteria		bacterium enrichment culture clone EB13.4	Petrotoga	Thermotogae
alpha proteobacterium wj27	unclassifiedSphingomonadaceae	Proteobacteria		bacterium enrichment culture clone Dan60-33E	Petrotoga	Thermotogae
alpha proteobacterium wj11	unclassifiedSphingomonadaceae	Proteobacteria		bacterium enrichment culture clone 21TP	Petrotoga	Thermotogae
alpha proteobacterium wj05	unclassifiedSphingomonadaceae	Proteobacteria		bacterial str. vp56	Petrotoga	Thermotogae
alpha proteobacterium Mzj1	unclassifiedSphingomonadaceae	Proteobacteria		uncultured Thermotogales bacterium	Marinitoga	Thermotogae
Wolbachia endosymbiont of Serritermes serrifer	unclassifiedRickettsiales	Proteobacteria		Thermotogales str. Dex60-32	Marinitoga	Thermotogae
Wolbachia endosymbiont 2 of Acromyrmex octospinosus	unclassifiedRickettsiales	Proteobacteria		Thermotogales str. Dex60-136	Marinitoga	Thermotogae
unidentified bacterium	unclassifiedRhodospirillales	Proteobacteria		Thermotogales str. AM1113	Marinitoga	Thermotogae
uncultured Rhodovibrio sp	unclassifiedRhodospirillales	Proteobacteria		Thermotogales str. AM1112	Marinitoga	Thermotogae
uncultured Oleomonas sp	unclassifiedRhodospirillales	Proteobacteria		Thermotogales str. AM1111	Marinitoga	Thermotogae
uncultured marine bacterium	unclassifiedRhodospirillales	Proteobacteria		Thermotogales str. AM1110	Marinitoga	Thermotogae
Oleomonas sp. MW044	unclassifiedRhodospirillales	Proteobacteria		Thermotogales bacterium T30b-17	Marinitoga	Thermotogae
uncultured bacterium M6	unclassifiedRhodospirillaceae	Proteobacteria		Marinitoga sp. MC3	Marinitoga	Thermotogae
uncultured bacterium M23	unclassifiedRhodospirillaceae	Proteobacteria		Marinitoga piezophila	Marinitoga	Thermotogae
Rhodospirillales bacterium TP700	unclassifiedRhodospirillaceae	Proteobacteria		Marinitoga okinawensis	Marinitoga	Thermotogae
bacterium Ellin6089	unclassifiedRhodospirillaceae	Proteobacteria		Marinitoga hydrogenitolerans	Marinitoga	Thermotogae
bacterium Ellin363	unclassifiedRhodospirillaceae	Proteobacteria		Marinitoga camini	Marinitoga	Thermotogae
uncultured Thauera sp	unclassifiedRhodocyclaceae	Proteobacteria		uncultured Thermotogales bacterium	Kosmotoga	Thermotogae
Rhodocyclales bacterium TP690	unclassifiedRhodocyclaceae	Proteobacteria		uncultured Thermotogae bacterium	Kosmotoga	Thermotogae
Rhodocyclales bacterium TP619	unclassifiedRhodocyclaceae	Proteobacteria		uncultured delta proteobacterium	Kosmotoga	Thermotogae
Rhodocyclales bacterium TP526	unclassifiedRhodocyclaceae	Proteobacteria		uncultured bacterium	Kosmotoga	Thermotogae
Rhodocyclales bacterium TP411	unclassifiedRhodocyclaceae	Proteobacteria		Thermotogales bacterium Ag70	Kosmotoga	Thermotogae
Rhodocyclales bacterium TP203	unclassifiedRhodocyclaceae	Proteobacteria		Thermotogales bacterium Ag55	Kosmotoga	Thermotogae
Rhodocyclales bacterium TP139	unclassifiedRhodocyclaceae	Proteobacteria		Thermotogales bacterium 2SM-2	Kosmotoga	Thermotogae
Rhodocyclaceae bacterium enrichment culture clone B12	unclassifiedRhodocyclaceae	Proteobacteria		Kosmotoga sp. S304	Kosmotoga	Thermotogae
denitrifying bacterium enrichment culture clone NOA-1-G8	unclassifiedRhodocyclaceae	Proteobacteria		Kosmotoga olearia TBF 19.5.1	Kosmotoga	Thermotogae
denitrifying bacterium enrichment culture clone NOA-1-G12	unclassifiedRhodocyclaceae	Proteobacteria		Kosmotoga olearia	Kosmotoga	Thermotogae
denitrifying bacterium enrichment culture clone NOA-1-E8	unclassifiedRhodocyclaceae	Proteobacteria		bacterium enrichment culture clone 2P	Kosmotoga	Thermotogae
bacterium enrichment culture clone 1.49	unclassifiedRhodocyclaceae	Proteobacteria		bacterium enrichment culture clone 29TP	Kosmotoga	Thermotogae
bacterium 9726sm	unclassifiedRhodocyclaceae	Proteobacteria		uncultured Thermotogae bacterium	Geotoga	Thermotogae
uncultured Pseudoruegeria sp	unclassifiedRhodobacteraceae	Proteobacteria		uncultured organism	Geotoga	Thermotogae
uncultured Phaeobacter sp	unclassifiedRhodobacteraceae	Proteobacteria		uncultured bacterium	Geotoga	Thermotogae
uncultured Pannonibacter sp	unclassifiedRhodobacteraceae	Proteobacteria		Thermotogales bacterium OCT74	Geotoga	Thermotogae
uncultured Octadecabacter sp	unclassifiedRhodobacteraceae	Proteobacteria		Geotoga subterranea	Geotoga	Thermotogae
uncultured marine bacterium DIL-1	unclassifiedRhodobacteraceae	Proteobacteria		Geotoga petraea	Geotoga	Thermotogae
uncultured marine alpha proteobacterium N-80	unclassifiedRhodobacteraceae	Proteobacteria		Geotoga aestuarianus	Geotoga	Thermotogae
uncultured marine alpha proteobacterium AY-57	unclassifiedRhodobacteraceae	Proteobacteria		uncultured Fervidobacterium sp	Fervidobacterium	Thermotogae
uncultured Jannaschia sp	unclassifiedRhodobacteraceae	Proteobacteria		uncultured bacterium	Fervidobacterium	Thermotogae
uncultured Catellibacterium sp	unclassifiedRhodobacteraceae	Proteobacteria		Thermotogales str. SRI-251	Fervidobacterium	Thermotogae
uncultured bacterium SY6-29	unclassifiedRhodobacteraceae	Proteobacteria		Thermopallium natronophilum	Fervidobacterium	Thermotogae
uncultured Antarctic soil bacterium	unclassifiedRhodobacteraceae	Proteobacteria		Fervidobacterium sp. YNP	Fervidobacterium	Thermotogae
uncultured Alphaproteobacteria bacterium	unclassifiedRhodobacteraceae	Proteobacteria		Fervidobacterium sp. R8	Fervidobacterium	Thermotogae
uncultured alpha proteobacterium ProCentr44-4	unclassifiedRhodobacteraceae	Proteobacteria		Fervidobacterium sp. CBS-4	Fervidobacterium	Thermotogae
uncultured alpha proteobacterium Chae38-1	unclassifiedRhodobacteraceae	Proteobacteria		Fervidobacterium sp. CBS-3	Fervidobacterium	Thermotogae
Thioclava sp. PY97G	unclassifiedRhodobacteraceae	Proteobacteria		Fervidobacterium sp. CBS-2	Fervidobacterium	Thermotogae
Thalassobius sp. SAM1	unclassifiedRhodobacteraceae	Proteobacteria		Fervidobacterium sp. 1445t	Fervidobacterium	Thermotogae
Sulfitobacter sp. SAM3	unclassifiedRhodobacteraceae	Proteobacteria		Fervidobacterium pennivorans	Fervidobacterium	Thermotogae
Sulfitobacter sp. SAM2	unclassifiedRhodobacteraceae	Proteobacteria		Fervidobacterium nodosum	Fervidobacterium	Thermotogae
Sulfitobacter sp. CAR-8043	unclassifiedRhodobacteraceae	Proteobacteria		Fervidobacterium islandicum	Fervidobacterium	Thermotogae
Sulfitobacter sp. 5IX/A01/139	unclassifiedRhodobacteraceae	Proteobacteria		Fervidobacterium gondwanense	Fervidobacterium	Thermotogae
Stappia sp. HDEN28	unclassifiedRhodobacteraceae	Proteobacteria		Fervidobacterium changbaicum	Fervidobacterium	Thermotogae
Spirulina subsalsa	unclassifiedRhodobacteraceae	Proteobacteria		uncultured Thermodesulfobacterium sp	unclassifiedThermodesulfobacteriaceae	Thermodesulfobacteria
Silicibacter sp. HDEN6	unclassifiedRhodobacteraceae	Proteobacteria		uncultured Thermodesulfobacteriaceae bacterium	unclassifiedThermodesulfobacteriaceae	Thermodesulfobacteria
Silicibacter sp. HDEN31	unclassifiedRhodobacteraceae	Proteobacteria		uncultured Geothermobacterium sp	unclassifiedThermodesulfobacteriaceae	Thermodesulfobacteria
Silicibacter sp. HDEN15	unclassifiedRhodobacteraceae	Proteobacteria		uncultured bacterium	unclassifiedThermodesulfobacteriaceae	Thermodesulfobacteria
Silicibacter sp. HDEN1	unclassifiedRhodobacteraceae	Proteobacteria		Thermodesulfotobacterium sp. SRI-93	unclassifiedThermodesulfobacteriaceae	Thermodesulfobacteria
Salipiger sp. HDEP25	unclassifiedRhodobacteraceae	Proteobacteria		Thermodesulfotobacterium sp. SRI-27	unclassifiedThermodesulfobacteriaceae	Thermodesulfobacteria
Salipiger sp. HDEP24	unclassifiedRhodobacteraceae	Proteobacteria		Geothermobacterium ferrireducens	unclassifiedThermodesulfobacteriaceae	Thermodesulfobacteria
Ruegeria sp. YCSA50	unclassifiedRhodobacteraceae	Proteobacteria		unidentified Thermodesulfobacterium group OPB45	Thermodesulfobacterium	Thermodesulfobacteria
Ruegeria sp. WRs-12	unclassifiedRhodobacteraceae	Proteobacteria		uncultured Thermodesulfobacterium sp	Thermodesulfobacterium	Thermodesulfobacteria
Ruegeria sp. WRs-11	unclassifiedRhodobacteraceae	Proteobacteria		uncultured bacterium	Thermodesulfobacterium	Thermodesulfobacteria
Ruegeria sp. UST020129-013	unclassifiedRhodobacteraceae	Proteobacteria		Thermodesulfobacterium thermophilum	Thermodesulfobacterium	Thermodesulfobacteria
Ruegeria sp. TCg-9	unclassifiedRhodobacteraceae	Proteobacteria		Thermodesulfobacterium sp. 70-S-12	Thermodesulfobacterium	Thermodesulfobacteria
Ruegeria sp. TCg-3	unclassifiedRhodobacteraceae	Proteobacteria		Thermodesulfobacterium hydrogeniphilum	Thermodesulfobacterium	Thermodesulfobacteria
Ruegeria sp. RTs-2	unclassifiedRhodobacteraceae	Proteobacteria		Thermodesulfobacterium hveragerdense	Thermodesulfobacterium	Thermodesulfobacteria
Ruegeria sp. QDHT24	unclassifiedRhodobacteraceae	Proteobacteria		Thermodesulfobacterium commune	Thermodesulfobacterium	Thermodesulfobacteria
Ruegeria sp. LTs-2	unclassifiedRhodobacteraceae	Proteobacteria		uncultured Thermodesulfobacteriaceae bacterium	Thermodesulfatator	Thermodesulfobacteria
Ruegeria sp. HDEP38	unclassifiedRhodobacteraceae	Proteobacteria		Thermodesulfobacteriales bacterium T2R3	Thermodesulfatator	Thermodesulfobacteria
Ruegeria sp. HDEP12	unclassifiedRhodobacteraceae	Proteobacteria		Thermodesulfatator sp. AT1325	Thermodesulfatator	Thermodesulfobacteria
Ruegeria sp. HDEN9	unclassifiedRhodobacteraceae	Proteobacteria		Thermodesulfatator indicus	Thermodesulfatator	Thermodesulfobacteria
Ruegeria sp. HDEN8	unclassifiedRhodobacteraceae	Proteobacteria		uncultured Thermodesulfobacteriaceae bacterium	Caldimicrobium	Thermodesulfobacteria
Ruegeria sp. HDEN7	unclassifiedRhodobacteraceae	Proteobacteria		uncultured Geothermobacterium sp	Caldimicrobium	Thermodesulfobacteria
Ruegeria sp. HDEN30	unclassifiedRhodobacteraceae	Proteobacteria		uncultured bacterium	Caldimicrobium	Thermodesulfobacteria
Ruegeria sp. HDEN3	unclassifiedRhodobacteraceae	Proteobacteria		Caldimicrobium rimae	Caldimicrobium	Thermodesulfobacteria
Ruegeria sp. HDEN25	unclassifiedRhodobacteraceae	Proteobacteria		Ureaplasma urealyticum serovar 9	Ureaplasma	Tenericutes
Ruegeria sp. HDEN23	unclassifiedRhodobacteraceae	Proteobacteria		Ureaplasma urealyticum serovar 7	Ureaplasma	Tenericutes
Ruegeria sp. HDEN2	unclassifiedRhodobacteraceae	Proteobacteria		Ureaplasma urealyticum serovar 5	Ureaplasma	Tenericutes
Ruegeria sp. HDEN19	unclassifiedRhodobacteraceae	Proteobacteria		Ureaplasma urealyticum serovar 4	Ureaplasma	Tenericutes
Ruegeria sp. HDEN11	unclassifiedRhodobacteraceae	Proteobacteria		Ureaplasma urealyticum serovar 2	Ureaplasma	Tenericutes
Ruegeria sp. HDEN10	unclassifiedRhodobacteraceae	Proteobacteria		Ureaplasma urealyticum serovar 13	Ureaplasma	Tenericutes
Ruegeria sp. DMS026	unclassifiedRhodobacteraceae	Proteobacteria		Ureaplasma urealyticum serovar 12	Ureaplasma	Tenericutes
Ruegeria pomeroyi	unclassifiedRhodobacteraceae	Proteobacteria		Ureaplasma urealyticum serovar 11	Ureaplasma	Tenericutes
Roseovarius sp. MED149	unclassifiedRhodobacteraceae	Proteobacteria		Ureaplasma urealyticum serovar 10 str. ATCC 33699	Ureaplasma	Tenericutes
Roseobacter sp. YCSD25	unclassifiedRhodobacteraceae	Proteobacteria		Ureaplasma urealyticum serovar 10	Ureaplasma	Tenericutes
Roseobacter sp. RED59	unclassifiedRhodobacteraceae	Proteobacteria		Ureaplasma urealyticum	Ureaplasma	Tenericutes
Roseobacter sp. NY93C	unclassifiedRhodobacteraceae	Proteobacteria		Ureaplasma sp. USP47	Ureaplasma	Tenericutes
Roseobacter sp. LA4-3	unclassifiedRhodobacteraceae	Proteobacteria		Ureaplasma sp. USP45A	Ureaplasma	Tenericutes
Roseobacter sp. HB3b	unclassifiedRhodobacteraceae	Proteobacteria		Ureaplasma sp. USP45	Ureaplasma	Tenericutes
Rhodobacterales bacterium P122A	unclassifiedRhodobacteraceae	Proteobacteria		Ureaplasma sp. USP4	Ureaplasma	Tenericutes
Rhodobacteraceae bacterium N04ML5	unclassifiedRhodobacteraceae	Proteobacteria		Ureaplasma sp. USP3012	Ureaplasma	Tenericutes
Rhodobacteraceae bacterium LSc-10	unclassifiedRhodobacteraceae	Proteobacteria		Ureaplasma sp. USP128	Ureaplasma	Tenericutes
Rhodobacteraceae bacterium F7	unclassifiedRhodobacteraceae	Proteobacteria		Ureaplasma sp. USP11	Ureaplasma	Tenericutes
Rhodobacteraceae bacterium 4-1-6	unclassifiedRhodobacteraceae	Proteobacteria		Ureaplasma sp. USP1004	Ureaplasma	Tenericutes
Rhodobacteraceae bacterium 2.3.053MS1	unclassifiedRhodobacteraceae	Proteobacteria		Ureaplasma sp. USP S/N	Ureaplasma	Tenericutes
Rhodobacter sp. CR07-8	unclassifiedRhodobacteraceae	Proteobacteria		Ureaplasma parvum serovar 6	Ureaplasma	Tenericutes
mucus bacterium 80	unclassifiedRhodobacteraceae	Proteobacteria		Ureaplasma parvum serovar 3 str. ATCC 700970	Ureaplasma	Tenericutes
marine sponge bacterium PLATEMH85	unclassifiedRhodobacteraceae	Proteobacteria		Ureaplasma parvum serovar 3 str. ATCC 27815	Ureaplasma	Tenericutes
marine sponge bacterium PLATEMH40	unclassifiedRhodobacteraceae	Proteobacteria		Ureaplasma parvum serovar 14	Ureaplasma	Tenericutes
marine sponge bacterium PLATEfluthi-(2)-64	unclassifiedRhodobacteraceae	Proteobacteria		Ureaplasma parvum serovar 1	Ureaplasma	Tenericutes
marine sponge bacterium PLATEcassta+(2)-26	unclassifiedRhodobacteraceae	Proteobacteria		Ureaplasma parvum	Ureaplasma	Tenericutes
marine sponge bacterium LIQUIDt209	unclassifiedRhodobacteraceae	Proteobacteria		Ureaplasma gallorale	Ureaplasma	Tenericutes
marine sponge bacterium LIQUIDt173	unclassifiedRhodobacteraceae	Proteobacteria		Ureaplasma felinum	Ureaplasma	Tenericutes
marine sponge bacterium LIQUIDt161	unclassifiedRhodobacteraceae	Proteobacteria		Ureaplasma diversum	Ureaplasma	Tenericutes
marine sponge bacterium LIQUIDt101	unclassifiedRhodobacteraceae	Proteobacteria		Ureaplasma canigenitalium	Ureaplasma	Tenericutes
marine alpha proteobacterium RS.Sph.012	unclassifiedRhodobacteraceae	Proteobacteria		uncultured Ureaplasma sp	Ureaplasma	Tenericutes
Leisingera methylohalidivorans	unclassifiedRhodobacteraceae	Proteobacteria		uncultured Mycoplasma sp	Ureaplasma	Tenericutes
humic substances enrichment clone A32	unclassifiedRhodobacteraceae	Proteobacteria		uncultured bacterium	Ureaplasma	Tenericutes
Halomonas sp. S73-4	unclassifiedRhodobacteraceae	Proteobacteria		uncultured Mycoplasma sp	unclassifiedMycoplasmataceae	Tenericutes
Fe-oxidizing bacterium FO2	unclassifiedRhodobacteraceae	Proteobacteria		uncultured Firmicutes bacterium	unclassifiedMycoplasmataceae	Tenericutes
DMSP-degrading marine bacterium JA34	unclassifiedRhodobacteraceae	Proteobacteria		uncultured Mollicutes bacterium	unclassifiedMollicutes	Tenericutes
DMSP-degrading marine bacterium JA20	unclassifiedRhodobacteraceae	Proteobacteria		uncultured Cytophaga sp	unclassifiedMollicutes	Tenericutes
DMSP-degrading marine bacterium JA19	unclassifiedRhodobacteraceae	Proteobacteria		uncultured bacterium	unclassifiedMollicutes	Tenericutes
DMSP-degrading marine bacterium JA13	unclassifiedRhodobacteraceae	Proteobacteria		Tabebuia pentaphylla witches'-broom phytoplasma	unclassifiedMollicutes	Tenericutes
bacterium A6M-VP7-D1	unclassifiedRhodobacteraceae	Proteobacteria		Sweet potato little leaf phytoplasma	unclassifiedMollicutes	Tenericutes
bacterium A6M-VP7-A2	unclassifiedRhodobacteraceae	Proteobacteria		Spiroplasma sp	unclassifiedMollicutes	Tenericutes
bacterium A5T-VP6-C9	unclassifiedRhodobacteraceae	Proteobacteria		Soybean phyllody phytoplasma	unclassifiedMollicutes	Tenericutes
bacterium A5S-VP6-F9	unclassifiedRhodobacteraceae	Proteobacteria		Russian olive witches'-broom phytoplasma	unclassifiedMollicutes	Tenericutes
bacterium A4S-VP6-C5	unclassifiedRhodobacteraceae	Proteobacteria		Phytoplasma sp. Gph	unclassifiedMollicutes	Tenericutes
bacterium A3M-VP7-A9	unclassifiedRhodobacteraceae	Proteobacteria		Hormood(Iran) cucumber phyllody phytoplasma	unclassifiedMollicutes	Tenericutes
Antarctobacter sp. MED483	unclassifiedRhodobacteraceae	Proteobacteria		Crotalaria phyllody phytoplasma	unclassifiedMollicutes	Tenericutes
alpha proteobacterium UST991130-043	unclassifiedRhodobacteraceae	Proteobacteria		Coffee crispiness phytoplasma	unclassifiedMollicutes	Tenericutes
alpha proteobacterium UST020129-036	unclassifiedRhodobacteraceae	Proteobacteria		Candidatus Phytoplasma cynodontis	unclassifiedMollicutes	Tenericutes
alpha proteobacterium RTs10	unclassifiedRhodobacteraceae	Proteobacteria		Candidatus Phytoplasma castaneae	unclassifiedMollicutes	Tenericutes
alpha proteobacterium RSc-10	unclassifiedRhodobacteraceae	Proteobacteria		Candidatus Phytoplasma aurantifolia	unclassifiedMollicutes	Tenericutes
alpha proteobacterium LTs-4	unclassifiedRhodobacteraceae	Proteobacteria		Calendula stunt phytoplasma	unclassifiedMollicutes	Tenericutes
alpha proteobacterium enrichment culture clone DGGE-17E	unclassifiedRhodobacteraceae	Proteobacteria		Cactus witches'-broom phytoplasma	unclassifiedMollicutes	Tenericutes
uncultured Sinorhizobium sp	unclassifiedRhizobiales	Proteobacteria		Cactus phytoplasma 'Martinez-Soriano 1999'	unclassifiedMollicutes	Tenericutes
uncultured bacterium ms14	unclassifiedRhizobiales	Proteobacteria		uncultured Entomoplasmatales bacterium	unclassifiedEntomoplasmatales	Tenericutes
uncultured bacterium FukuN57	unclassifiedRhizobiales	Proteobacteria		uncultured bacterium	unclassifiedEntomoplasmatales	Tenericutes
uncultured bacterium DA067	unclassifiedRhizobiales	Proteobacteria		Spiroplasma-symbiont of Antonina crawii	unclassifiedEntomoplasmatales	Tenericutes
uncultured Alphaproteobacteria bacterium	unclassifiedRhizobiales	Proteobacteria		Spiroplasma sp. TIUS-1	unclassifiedEntomoplasmatales	Tenericutes
Rhizobium sp. PhR6A	unclassifiedRhizobiales	Proteobacteria		Spiroplasma sp. Anisosticta MK	unclassifiedEntomoplasmatales	Tenericutes
Rhizobiales bacterium TP554	unclassifiedRhizobiales	Proteobacteria		Spiroplasma sp. 'Gent'	unclassifiedEntomoplasmatales	Tenericutes
Rhizobiales bacterium TP150	unclassifiedRhizobiales	Proteobacteria		Spiroplasma sp	unclassifiedEntomoplasmatales	Tenericutes
Rhizobiaceal symbiont of Acromyrmex octospinosus	unclassifiedRhizobiales	Proteobacteria		uncultured Mesoplasma sp	unclassifiedEntomoplasmataceae	Tenericutes
Rhizobiaceae str. DY13	unclassifiedRhizobiales	Proteobacteria		uncultured Entomoplasmataceae bacterium	unclassifiedEntomoplasmataceae	Tenericutes
Ochrobactrum sp. enrichment culture clone Sa7e-4.7	unclassifiedRhizobiales	Proteobacteria		Mycoplasma sp. CM2	unclassifiedEntomoplasmataceae	Tenericutes
metal-contaminated soil clone K20-34	unclassifiedRhizobiales	Proteobacteria		Mycoplasma sp. CM1	unclassifiedEntomoplasmataceae	Tenericutes
Mesorhizobium sp. SCPB-12	unclassifiedRhizobiales	Proteobacteria		Mycoplasma sp. 'bovine group 7'	unclassifiedEntomoplasmataceae	Tenericutes
humic substances enrichment clone T3	unclassifiedRhizobiales	Proteobacteria		Mycoplasma sp	unclassifiedEntomoplasmataceae	Tenericutes
Bosea thiooxidans	unclassifiedRhizobiales	Proteobacteria		Mycoplasma mycoides subsp. mycoides SC str. PG1	unclassifiedEntomoplasmataceae	Tenericutes
alpha proteobacterium TP482	unclassifiedRhizobiales	Proteobacteria		Mycoplasma mycoides subsp. mycoides SC	unclassifiedEntomoplasmataceae	Tenericutes
alpha proteobacterium T48T	unclassifiedRhizobiales	Proteobacteria		Mycoplasma mycoides subsp. mycoides LC	unclassifiedEntomoplasmataceae	Tenericutes
uncultured Agrobacterium sp	unclassifiedRhizobiaceae	Proteobacteria		Mycoplasma mycoides subsp. mycoides	unclassifiedEntomoplasmataceae	Tenericutes
Rhizobium sp. IRP 132	unclassifiedRhizobiaceae	Proteobacteria		Mycoplasma mycoides subsp. capri LC	unclassifiedEntomoplasmataceae	Tenericutes
Ensifer fredii	unclassifiedRhizobiaceae	Proteobacteria		Mycoplasma mycoides subsp. capri	unclassifiedEntomoplasmataceae	Tenericutes
denitrifying bacterium SN609	unclassifiedRhizobiaceae	Proteobacteria		Mycoplasma mycoides	unclassifiedEntomoplasmataceae	Tenericutes
denitrifying bacterium M826	unclassifiedRhizobiaceae	Proteobacteria		Mycoplasma leachii	unclassifiedEntomoplasmataceae	Tenericutes
bacterium 422	unclassifiedRhizobiaceae	Proteobacteria		Mycoplasma capricolum subsp. capripneumoniae	unclassifiedEntomoplasmataceae	Tenericutes
Pseudomonadaceae bacterium GA04-2	unclassifiedPseudomonadales	Proteobacteria		Mycoplasma capricolum subsp. capricolum ATCC 27343	unclassifiedEntomoplasmataceae	Tenericutes
uncultured organism	unclassifiedPseudomonadaceae	Proteobacteria		Mycoplasma capricolum subsp. capricolum	unclassifiedEntomoplasmataceae	Tenericutes
uncultured bacterium 8F21	unclassifiedPseudomonadaceae	Proteobacteria		Mycoplasma capricolum	unclassifiedEntomoplasmataceae	Tenericutes
soil bacterium LM2-P1-40	unclassifiedPseudomonadaceae	Proteobacteria		Acholeplasma multilocale	unclassifiedEntomoplasmataceae	Tenericutes
soil bacterium b21	unclassifiedPseudomonadaceae	Proteobacteria		uncultured Spiroplasma sp	Spiroplasma	Tenericutes
soil bacterium b17	unclassifiedPseudomonadaceae	Proteobacteria		uncultured bacterium	Spiroplasma	Tenericutes
Pseudomonas sp. YAAJ17	unclassifiedPseudomonadaceae	Proteobacteria		Spiroplasma velocicrescens	Spiroplasma	Tenericutes
Pseudomonas sp. UST050418-293	unclassifiedPseudomonadaceae	Proteobacteria		Spiroplasma turonicum	Spiroplasma	Tenericutes
Pseudomonas sp. UST050418-276	unclassifiedPseudomonadaceae	Proteobacteria		Spiroplasma tabanidicola	Spiroplasma	Tenericutes
Pseudomonas sp. SPT26	unclassifiedPseudomonadaceae	Proteobacteria		Spiroplasma syrphidicola	Spiroplasma	Tenericutes
Pseudomonas sp. SENDO1	unclassifiedPseudomonadaceae	Proteobacteria		Spiroplasma sp. W115	Spiroplasma	Tenericutes
Pseudomonas sp. S48	unclassifiedPseudomonadaceae	Proteobacteria		Spiroplasma sp. TAAS-1	Spiroplasma	Tenericutes
Pseudomonas sp. S19	unclassifiedPseudomonadaceae	Proteobacteria		Spiroplasma sp. SHRIMP	Spiroplasma	Tenericutes
Pseudomonas sp. PS14	unclassifiedPseudomonadaceae	Proteobacteria		Spiroplasma sp. NSRO-A	Spiroplasma	Tenericutes
Pseudomonas sp. NKW	unclassifiedPseudomonadaceae	Proteobacteria		Spiroplasma sp. NSRO	Spiroplasma	Tenericutes
Pseudomonas sp. MT26	unclassifiedPseudomonadaceae	Proteobacteria		Spiroplasma sp. N525	Spiroplasma	Tenericutes
Pseudomonas sp. ML-124	unclassifiedPseudomonadaceae	Proteobacteria		Spiroplasma sp. M10	Spiroplasma	Tenericutes
Pseudomonas sp. ML-120	unclassifiedPseudomonadaceae	Proteobacteria		Spiroplasma sp. LB-12	Spiroplasma	Tenericutes
Pseudomonas sp. LA8-2	unclassifiedPseudomonadaceae	Proteobacteria		Spiroplasma sp. Dhd	Spiroplasma	Tenericutes
Pseudomonas sp. IGCAR-24/08	unclassifiedPseudomonadaceae	Proteobacteria		Spiroplasma sp. CRAYFISH	Spiroplasma	Tenericutes
Pseudomonas sp. IGCAR-16/08	unclassifiedPseudomonadaceae	Proteobacteria		Spiroplasma sp. CRAB	Spiroplasma	Tenericutes
Pseudomonas sp. IGCAR-14/08	unclassifiedPseudomonadaceae	Proteobacteria		Spiroplasma sp. CR-1	Spiroplasma	Tenericutes
Pseudomonas sp. HS5322	unclassifiedPseudomonadaceae	Proteobacteria		Spiroplasma sp. CNR-2	Spiroplasma	Tenericutes
Pseudomonas sp. FL13-4-2	unclassifiedPseudomonadaceae	Proteobacteria		Spiroplasma sp. CNR-1	Spiroplasma	Tenericutes
Pseudomonas sp. DJWH6	unclassifiedPseudomonadaceae	Proteobacteria		Spiroplasma sp. CNA-1	Spiroplasma	Tenericutes
Pseudomonas sp. D-1	unclassifiedPseudomonadaceae	Proteobacteria		Spiroplasma sp. CH-1	Spiroplasma	Tenericutes
Pseudomonas sp. Ct1	unclassifiedPseudomonadaceae	Proteobacteria		Spiroplasma sp. CB-1	Spiroplasma	Tenericutes
Pseudomonas sp. CKW	unclassifiedPseudomonadaceae	Proteobacteria		Spiroplasma sp. BIUS-1	Spiroplasma	Tenericutes
Pseudomonas sp. CHN14	unclassifiedPseudomonadaceae	Proteobacteria		Spiroplasma sp. BARC 4899	Spiroplasma	Tenericutes
Pseudomonas sp. CECRI-3	unclassifiedPseudomonadaceae	Proteobacteria		Spiroplasma sp. BARC 2649	Spiroplasma	Tenericutes
Pseudomonas sp. BDC2	unclassifiedPseudomonadaceae	Proteobacteria		Spiroplasma sp. BARC 1901	Spiroplasma	Tenericutes
Pseudomonas sp. B64(2007)	unclassifiedPseudomonadaceae	Proteobacteria		Spiroplasma sp. BARC 1357	Spiroplasma	Tenericutes
Pseudomonas sp. B12	unclassifiedPseudomonadaceae	Proteobacteria		Spiroplasma sp. Ar-1357	Spiroplasma	Tenericutes
Pseudomonas sp. ADC3	unclassifiedPseudomonadaceae	Proteobacteria		Spiroplasma sp. 277F	Spiroplasma	Tenericutes
Pseudomonas sp. a334	unclassifiedPseudomonadaceae	Proteobacteria		Spiroplasma sabaudiense	Spiroplasma	Tenericutes
Pseudomonas sp. a186	unclassifiedPseudomonadaceae	Proteobacteria		Spiroplasma poulsonii	Spiroplasma	Tenericutes
Pseudomonas sp. 31	unclassifiedPseudomonadaceae	Proteobacteria		Spiroplasma penaei	Spiroplasma	Tenericutes
Pseudomonas sp. 16D	unclassifiedPseudomonadaceae	Proteobacteria		Spiroplasma montanense	Spiroplasma	Tenericutes
Pseudomonas sp. 'LV3 Naranja'	unclassifiedPseudomonadaceae	Proteobacteria		Spiroplasma monobiae	Spiroplasma	Tenericutes
Pseudomonas plecoglossicida	unclassifiedPseudomonadaceae	Proteobacteria		Spiroplasma mirum	Spiroplasma	Tenericutes
Pseudomonas nitroreducens	unclassifiedPseudomonadaceae	Proteobacteria		Spiroplasma melliferum	Spiroplasma	Tenericutes
Pseudomonas mandelii	unclassifiedPseudomonadaceae	Proteobacteria		Spiroplasma litorale	Spiroplasma	Tenericutes
Pseudomonas libanensis	unclassifiedPseudomonadaceae	Proteobacteria		Spiroplasma lineolae	Spiroplasma	Tenericutes
Pseudoalteromonas sp. UST050418-279	unclassifiedPseudomonadaceae	Proteobacteria		Spiroplasma leptinotarsae	Spiroplasma	Tenericutes
marine bacterium SIMO-1642	unclassifiedPseudomonadaceae	Proteobacteria		Spiroplasma lampyridicola	Spiroplasma	Tenericutes
marine bacterium MSC33R	unclassifiedPseudomonadaceae	Proteobacteria		Spiroplasma kunkelii CR2-3x	Spiroplasma	Tenericutes
gamma proteobacterium R1-Apr-MIB-5	unclassifiedPseudomonadaceae	Proteobacteria		Spiroplasma kunkelii	Spiroplasma	Tenericutes
uncultured Sphingobacteriales bacterium	unclassifiedProteobacteria	Proteobacteria		Spiroplasma insolitum	Spiroplasma	Tenericutes
uncultured Polynucleobacter sp	unclassifiedProteobacteria	Proteobacteria		Spiroplasma helicoides	Spiroplasma	Tenericutes
uncultured Methylonatrum sp	unclassifiedProteobacteria	Proteobacteria		Spiroplasma gladiatoris	Spiroplasma	Tenericutes
uncultured marine proteobacterium BY-75	unclassifiedProteobacteria	Proteobacteria		Spiroplasma floricola	Spiroplasma	Tenericutes
uncultured marine proteobacterium AY-59	unclassifiedProteobacteria	Proteobacteria		Spiroplasma endosymbiont of Drosophila wheeleri	Spiroplasma	Tenericutes
uncultured Gemmatimonadetes bacterium	unclassifiedProteobacteria	Proteobacteria		Spiroplasma endosymbiont of Drosophila simulans	Spiroplasma	Tenericutes
uncultured Epulopiscium sp	unclassifiedProteobacteria	Proteobacteria		Spiroplasma endosymbiont of Drosophila mojavensis	Spiroplasma	Tenericutes
uncultured Bdellovibrio sp	unclassifiedProteobacteria	Proteobacteria		Spiroplasma endosymbiont of Drosophila melanogaster	Spiroplasma	Tenericutes
uncultured bacterium C1-3	unclassifiedProteobacteria	Proteobacteria		Spiroplasma endosymbiont of Drosophila hydei	Spiroplasma	Tenericutes
Stenotrophomonas sp. APH7	unclassifiedProteobacteria	Proteobacteria		Spiroplasma endosymbiont of Drosophila aldrichi	Spiroplasma	Tenericutes
rhizosphere soil bacterium RSC-II-13	unclassifiedProteobacteria	Proteobacteria		Spiroplasma diminutum	Spiroplasma	Tenericutes
Ralstonia sp. KNF15B	unclassifiedProteobacteria	Proteobacteria		Spiroplasma culicicola	Spiroplasma	Tenericutes
Pseudomonas stutzeri	unclassifiedProteobacteria	Proteobacteria		Spiroplasma corruscae	Spiroplasma	Tenericutes
Marinomonas sp. t36a	unclassifiedProteobacteria	Proteobacteria		Spiroplasma citri	Spiroplasma	Tenericutes
marine bacterium MSC34	unclassifiedProteobacteria	Proteobacteria		Spiroplasma chrysopicola	Spiroplasma	Tenericutes
magnetotactic coccus LB52	unclassifiedProteobacteria	Proteobacteria		Spiroplasma chinense	Spiroplasma	Tenericutes
endosymbiont of Sphenophorus levis	unclassifiedProteobacteria	Proteobacteria		Spiroplasma cantharicola	Spiroplasma	Tenericutes
empty	unclassifiedProteobacteria	Proteobacteria		Spiroplasma alleghenense	Spiroplasma	Tenericutes
Desulfovibrio psychrotolerans	unclassifiedProteobacteria	Proteobacteria		Entomoplasma melaleucae	Spiroplasma	Tenericutes
Candidatus Captivus acidiprotistae	unclassifiedProteobacteria	Proteobacteria		uncultured organism	Mycoplasma	Tenericutes
Azotobacter sp. DCU28	unclassifiedProteobacteria	Proteobacteria		uncultured Mycoplasma sp	Mycoplasma	Tenericutes
delta proteobacterium TP492	unclassifiedPolyangiaceae	Proteobacteria		uncultured bacterium	Mycoplasma	Tenericutes
uncultured Phyllobacterium sp	unclassifiedPhyllobacteriaceae	Proteobacteria		Mycoplasma zalophidermidis	Mycoplasma	Tenericutes
Rhizobium sp. TM-5	unclassifiedPhyllobacteriaceae	Proteobacteria		Mycoplasma zalophi	Mycoplasma	Tenericutes
Mesorhizobium sp. FTYR	unclassifiedPhyllobacteriaceae	Proteobacteria		Mycoplasma vulturii	Mycoplasma	Tenericutes
Mesorhizobium loti	unclassifiedPhyllobacteriaceae	Proteobacteria		Mycoplasma verecundum	Mycoplasma	Tenericutes
Aquamicrobium sp. H18	unclassifiedPhyllobacteriaceae	Proteobacteria		Mycoplasma timone	Mycoplasma	Tenericutes
Aquamicrobium sp. H15	unclassifiedPhyllobacteriaceae	Proteobacteria		Mycoplasma testudineum	Mycoplasma	Tenericutes
Aminobacter sp. D55	unclassifiedPhyllobacteriaceae	Proteobacteria		Mycoplasma synoviae 53	Mycoplasma	Tenericutes
alpha proteobacterium WTs-6	unclassifiedPhyllobacteriaceae	Proteobacteria		Mycoplasma synoviae	Mycoplasma	Tenericutes
alpha proteobacterium WIg-12	unclassifiedPhyllobacteriaceae	Proteobacteria		Mycoplasma subdolum	Mycoplasma	Tenericutes
alpha proteobacterium RIg-11	unclassifiedPhyllobacteriaceae	Proteobacteria		Mycoplasma sualvi	Mycoplasma	Tenericutes
alpha proteobacterium H46	unclassifiedPhyllobacteriaceae	Proteobacteria		Mycoplasma sturni	Mycoplasma	Tenericutes
soil bacterium Amik-S1T-M1LLLSSL-2	unclassifiedPasteurellaceae	Proteobacteria		Mycoplasma spumans	Mycoplasma	Tenericutes
Haemophilus sp. cp05.08	unclassifiedPasteurellaceae	Proteobacteria		Mycoplasma sphenisci	Mycoplasma	Tenericutes
Haemophilus sp. CCUG 19808	unclassifiedPasteurellaceae	Proteobacteria		Mycoplasma spermatophilum	Mycoplasma	Tenericutes
Haemophilus influenzae-murium	unclassifiedPasteurellaceae	Proteobacteria		Mycoplasma sp. Zaradi2	Mycoplasma	Tenericutes
Bisgaard Taxon 5	unclassifiedPasteurellaceae	Proteobacteria		Mycoplasma sp. Z61	Mycoplasma	Tenericutes
Bisgaard Taxon 16	unclassifiedPasteurellaceae	Proteobacteria		Mycoplasma sp. USP120	Mycoplasma	Tenericutes
uncultured Pseudomonas sp	unclassifiedOxalobacteraceae	Proteobacteria		Mycoplasma sp. ST 57	Mycoplasma	Tenericutes
uncultured Nitrosomonadaceae bacterium	unclassifiedOxalobacteraceae	Proteobacteria		Mycoplasma sp. ST 101	Mycoplasma	Tenericutes
uncultured hydrocarbon seep bacterium BPC087	unclassifiedOxalobacteraceae	Proteobacteria		Mycoplasma sp. Sp22	Mycoplasma	Tenericutes
uncultured bacterium M4	unclassifiedOxalobacteraceae	Proteobacteria		Mycoplasma sp. SF9	Mycoplasma	Tenericutes
uncultured bacterium 1G6	unclassifiedOxalobacteraceae	Proteobacteria		Mycoplasma sp. SF12	Mycoplasma	Tenericutes
Ralstonia solanacearum	unclassifiedOxalobacteraceae	Proteobacteria		Mycoplasma sp. Pen4	Mycoplasma	Tenericutes
Janthinobacterium sp. enrichment culture clone B7	unclassifiedOxalobacteraceae	Proteobacteria		Mycoplasma sp. Pen1	Mycoplasma	Tenericutes
Janthinobacterium sp. enrichment culture clone B24	unclassifiedOxalobacteraceae	Proteobacteria		Mycoplasma sp. Ms03	Mycoplasma	Tenericutes
Janthinobacterium sp. enrichment culture clone B21	unclassifiedOxalobacteraceae	Proteobacteria		Mycoplasma sp. Ms02	Mycoplasma	Tenericutes
Janthinobacterium sp. A5AC14	unclassifiedOxalobacteraceae	Proteobacteria		Mycoplasma sp. Ms01	Mycoplasma	Tenericutes
Burkholderiales bacterium TP635	unclassifiedOxalobacteraceae	Proteobacteria		Mycoplasma sp. M26	Mycoplasma	Tenericutes
Burkholderia sp. Sulf-101	unclassifiedOxalobacteraceae	Proteobacteria		Mycoplasma sp. M222-5	Mycoplasma	Tenericutes
beta proteobacterium Z13	unclassifiedOxalobacteraceae	Proteobacteria		Mycoplasma sp. M221-9	Mycoplasma	Tenericutes
beta proteobacterium Mzo1	unclassifiedOxalobacteraceae	Proteobacteria		Mycoplasma sp. M209-8	Mycoplasma	Tenericutes
beta proteobacterium KIT2S2K	unclassifiedOxalobacteraceae	Proteobacteria		Mycoplasma sp. M209-7	Mycoplasma	Tenericutes
beta proteobacterium 300	unclassifiedOxalobacteraceae	Proteobacteria		Mycoplasma sp. M200-2	Mycoplasma	Tenericutes
uncultured Shewanella sp	unclassifiedOceanospirillales	Proteobacteria		Mycoplasma sp. HRC689	Mycoplasma	Tenericutes
Oceanospirillum sp. HZBC12	unclassifiedOceanospirillaceae	Proteobacteria		Mycoplasma sp. EDS-4	Mycoplasma	Tenericutes
Oceanospirillaceae bacterium BJK18	unclassifiedOceanospirillaceae	Proteobacteria		Mycoplasma sp. C3T	Mycoplasma	Tenericutes
unidentified beta proteobacterium Ws26	unclassifiedNitrosomonadaceae	Proteobacteria		Mycoplasma sp. ARNO	Mycoplasma	Tenericutes
uncultured proteobacterium	unclassifiedNitrosomonadaceae	Proteobacteria		Mycoplasma sp. A1802T	Mycoplasma	Tenericutes
uncultured Nitrosococcus sp	unclassifiedNitrosomonadaceae	Proteobacteria		Mycoplasma sp. 98CL1	Mycoplasma	Tenericutes
Nitrosomonas sp. C-56	unclassifiedNitrosomonadaceae	Proteobacteria		Mycoplasma sp. 94630	Mycoplasma	Tenericutes
uncultured eubacterium E2-K1	unclassifiedNeisseriaceae	Proteobacteria		Mycoplasma sp. 8790CV	Mycoplasma	Tenericutes
uncultured eubacterium A19-K1	unclassifiedNeisseriaceae	Proteobacteria		Mycoplasma sp. 72CL	Mycoplasma	Tenericutes
Neisseria sp. cp08.20	unclassifiedNeisseriaceae	Proteobacteria		Mycoplasma sp. 51CL	Mycoplasma	Tenericutes
Eikenella sp	unclassifiedNeisseriaceae	Proteobacteria		Mycoplasma sp. 50587	Mycoplasma	Tenericutes
Chitinibacter sp. SK-7	unclassifiedNeisseriaceae	Proteobacteria		Mycoplasma sp. 39CL	Mycoplasma	Tenericutes
uncultured myxobacterium Sva0767b	unclassifiedNannocystineae	Proteobacteria		Mycoplasma sp. 38104	Mycoplasma	Tenericutes
uncultured beta proteobacterium	unclassifiedNannocystaceae	Proteobacteria		Mycoplasma sp. 34CL	Mycoplasma	Tenericutes
uncultured earthworm intestine bacterium	unclassifiedMyxococcales	Proteobacteria		Mycoplasma sp. 2F1AT	Mycoplasma	Tenericutes
uncultured Acinetobacter sp	unclassifiedMoraxellaceae	Proteobacteria		Mycoplasma sp. 27639	Mycoplasma	Tenericutes
Psychrobacter pacificensis	unclassifiedMoraxellaceae	Proteobacteria		Mycoplasma sp. 237IAT	Mycoplasma	Tenericutes
gamma proteobacterium RBE2CD-25	unclassifiedMoraxellaceae	Proteobacteria		Mycoplasma sp. 15CL2	Mycoplasma	Tenericutes
bacterium A5S-VP6-G9	unclassifiedMoraxellaceae	Proteobacteria		Mycoplasma sp. 1449	Mycoplasma	Tenericutes
Acinetobacter sp. zf-104-II	unclassifiedMoraxellaceae	Proteobacteria		Mycoplasma sp. 13T2	Mycoplasma	Tenericutes
Acinetobacter sp. AG-LSL 1	unclassifiedMoraxellaceae	Proteobacteria		Mycoplasma sp. 13CL	Mycoplasma	Tenericutes
uncultured marine bacterium	unclassifiedMethylophilaceae	Proteobacteria		Mycoplasma sp. 11CL2	Mycoplasma	Tenericutes
uncultured bacterium SY6-54	unclassifiedMethylophilaceae	Proteobacteria		Mycoplasma sp. 10T4	Mycoplasma	Tenericutes
beta proteobacterium Z23	unclassifiedMethylophilaceae	Proteobacteria		Mycoplasma sp. 10T3	Mycoplasma	Tenericutes
beta proteobacterium EM1	unclassifiedMethylophilaceae	Proteobacteria		Mycoplasma sp. 'ovine/caprine serogroup 11'	Mycoplasma	Tenericutes
uncultured bacterium DGGE band PSBAC-14	unclassifiedMethylocystaceae	Proteobacteria		Mycoplasma sp	Mycoplasma	Tenericutes
Methylosinus sp. LW4	unclassifiedMethylocystaceae	Proteobacteria		Mycoplasma simbae	Mycoplasma	Tenericutes
unidentified bacterium	unclassifiedMethylococcaceae	Proteobacteria		Mycoplasma salivarium	Mycoplasma	Tenericutes
uncultured methanotrophic bacterium	unclassifiedMethylococcaceae	Proteobacteria		Mycoplasma pulmonis	Mycoplasma	Tenericutes
uncultured gamma proteobacterium Sau 4	unclassifiedMethylococcaceae	Proteobacteria		Mycoplasma primatum	Mycoplasma	Tenericutes
uncultured bacterium SY6-106	unclassifiedMethylococcaceae	Proteobacteria		Mycoplasma phocirhinis	Mycoplasma	Tenericutes
mussel methanotrophic gill symbiont MAR2	unclassifiedMethylococcaceae	Proteobacteria		Mycoplasma phocidae	Mycoplasma	Tenericutes
Legionella sp. legS035	unclassifiedLegionellaceae	Proteobacteria		Mycoplasma phocicerebrale	Mycoplasma	Tenericutes
Idiomarina sp. YCSD3	unclassifiedIdiomarinaceae	Proteobacteria		Mycoplasma penetrans HF-2	Mycoplasma	Tenericutes
Idiomarina sp. G-He7	unclassifiedIdiomarinaceae	Proteobacteria		Mycoplasma oxoniensis	Mycoplasma	Tenericutes
gamma proteobacterium M6-25C	unclassifiedIdiomarinaceae	Proteobacteria		Mycoplasma ovipneumoniae	Mycoplasma	Tenericutes
gamma proteobacterium M3-20C	unclassifiedIdiomarinaceae	Proteobacteria		Mycoplasma orale	Mycoplasma	Tenericutes
alpha proteobacterium Mzj3	unclassifiedHyphomonadaceae	Proteobacteria		Mycoplasma opalescens	Mycoplasma	Tenericutes
uncultured organism	unclassifiedHyphomicrobiaceae	Proteobacteria		Mycoplasma neurolyticum	Mycoplasma	Tenericutes
uncultured bacterium ms6	unclassifiedHyphomicrobiaceae	Proteobacteria		Mycoplasma mustelae	Mycoplasma	Tenericutes
uncultured bacterium ms2	unclassifiedHyphomicrobiaceae	Proteobacteria		Mycoplasma muris	Mycoplasma	Tenericutes
uncultured bacterium ms10	unclassifiedHyphomicrobiaceae	Proteobacteria		Mycoplasma molare	Mycoplasma	Tenericutes
uncultured Bacteroidetes bacterium	unclassifiedHelicobacteraceae	Proteobacteria		Mycoplasma mobile 163K	Mycoplasma	Tenericutes
Halothiobacillus neapolitanus	unclassifiedHalothiobacillaceae	Proteobacteria		Mycoplasma mobile	Mycoplasma	Tenericutes
Pseudomonas sp. Fsur-1	unclassifiedHalomonadaceae	Proteobacteria		Mycoplasma moatsii	Mycoplasma	Tenericutes
marine sponge bacterium PLATEAQH7	unclassifiedHalomonadaceae	Proteobacteria		Mycoplasma microti	Mycoplasma	Tenericutes
Halomonas sp. TW31	unclassifiedHalomonadaceae	Proteobacteria		Mycoplasma meleagridis	Mycoplasma	Tenericutes
Halomonas sp. S66-4	unclassifiedHalomonadaceae	Proteobacteria		Mycoplasma maculosum	Mycoplasma	Tenericutes
Halomonas sp. PDA12p	unclassifiedHalomonadaceae	Proteobacteria		Mycoplasma lipofaciens	Mycoplasma	Tenericutes
Halomonas sp. B-2021	unclassifiedHalomonadaceae	Proteobacteria		Mycoplasma leopharyngis	Mycoplasma	Tenericutes
Halomonas sp. 9313c3	unclassifiedHalomonadaceae	Proteobacteria		Mycoplasma leonicaptivi	Mycoplasma	Tenericutes
Halomonas sp. 1005	unclassifiedHalomonadaceae	Proteobacteria		Mycoplasma lagogenitalium	Mycoplasma	Tenericutes
gamma proteobacterium R2-Apr-MIB-5	unclassifiedHalomonadaceae	Proteobacteria		Mycoplasma iowae	Mycoplasma	Tenericutes
gamma proteobacterium R1-Apr-MIB-7	unclassifiedHalomonadaceae	Proteobacteria		Mycoplasma insons	Mycoplasma	Tenericutes
gamma proteobacterium R1-Apr-MIB-3	unclassifiedHalomonadaceae	Proteobacteria		Mycoplasma iners	Mycoplasma	Tenericutes
Chromohalobacter sp. YXWBB16	unclassifiedHalomonadaceae	Proteobacteria		Mycoplasma indiense	Mycoplasma	Tenericutes
Chromohalobacter sp. YCWA7	unclassifiedHalomonadaceae	Proteobacteria		Mycoplasma iguanae	Mycoplasma	Tenericutes
Chromohalobacter sp. YCWA3	unclassifiedHalomonadaceae	Proteobacteria		Mycoplasma hyosynoviae	Mycoplasma	Tenericutes
Chromohalobacter sp. YCWA20	unclassifiedHalomonadaceae	Proteobacteria		Mycoplasma hyorhinis ATCC 17981	Mycoplasma	Tenericutes
Chromohalobacter sp. B04	unclassifiedHalomonadaceae	Proteobacteria		Mycoplasma hyorhinis	Mycoplasma	Tenericutes
Chromohalobacter sp. B03	unclassifiedHalomonadaceae	Proteobacteria		Mycoplasma hyopneumoniae J	Mycoplasma	Tenericutes
Bacillus sp. YN3	unclassifiedHalomonadaceae	Proteobacteria		Mycoplasma hyopneumoniae 7448	Mycoplasma	Tenericutes
Bacillus sp. S73-14	unclassifiedHalomonadaceae	Proteobacteria		Mycoplasma hyopneumoniae 232	Mycoplasma	Tenericutes
uncultured delta proteobacterium	unclassifiedGammaproteobacteria-incertae-sedis	Proteobacteria		Mycoplasma hyopneumoniae	Mycoplasma	Tenericutes
Vibrio furnissii	unclassifiedGammaproteobacteria	Proteobacteria		Mycoplasma hyopharyngis	Mycoplasma	Tenericutes
unidentified bacterium wb1-O02	unclassifiedGammaproteobacteria	Proteobacteria		Mycoplasma hominis	Mycoplasma	Tenericutes
uncultured Xenorhabdus sp	unclassifiedGammaproteobacteria	Proteobacteria		Mycoplasma gypis	Mycoplasma	Tenericutes
uncultured Thiorhodospira sp	unclassifiedGammaproteobacteria	Proteobacteria		Mycoplasma glycophilum	Mycoplasma	Tenericutes
uncultured Thiomargarita sp	unclassifiedGammaproteobacteria	Proteobacteria		Mycoplasma gateae	Mycoplasma	Tenericutes
uncultured symbiont bacterium of Aplysina cavernicola	unclassifiedGammaproteobacteria	Proteobacteria		Mycoplasma gallopavonis	Mycoplasma	Tenericutes
uncultured sulfur-oxidizing bacterium	unclassifiedGammaproteobacteria	Proteobacteria		Mycoplasma gallinarum	Mycoplasma	Tenericutes
uncultured Sphingobacteriales bacterium	unclassifiedGammaproteobacteria	Proteobacteria		Mycoplasma gallinaceum	Mycoplasma	Tenericutes
uncultured rumen bacterium	unclassifiedGammaproteobacteria	Proteobacteria		Mycoplasma flocculare	Mycoplasma	Tenericutes
uncultured Roseobacter sp	unclassifiedGammaproteobacteria	Proteobacteria		Mycoplasma felis	Mycoplasma	Tenericutes
uncultured proteobacterium HOC40	unclassifiedGammaproteobacteria	Proteobacteria		Mycoplasma feliminutum	Mycoplasma	Tenericutes
uncultured Oceanospirillaceae bacterium	unclassifiedGammaproteobacteria	Proteobacteria		Mycoplasma felifaucium	Mycoplasma	Tenericutes
uncultured marine gamma proteobacterium BY-97	unclassifiedGammaproteobacteria	Proteobacteria		Mycoplasma faucium	Mycoplasma	Tenericutes
uncultured marine gamma proteobacterium AY-89	unclassifiedGammaproteobacteria	Proteobacteria		Mycoplasma fastidiosum	Mycoplasma	Tenericutes
uncultured marine bacterium 311	unclassifiedGammaproteobacteria	Proteobacteria		Mycoplasma falconis	Mycoplasma	Tenericutes
uncultured Halochromatium sp	unclassifiedGammaproteobacteria	Proteobacteria		Mycoplasma equirhinis	Mycoplasma	Tenericutes
uncultured gamma proteobacterium MB11B08	unclassifiedGammaproteobacteria	Proteobacteria		Mycoplasma equigenitalium	Mycoplasma	Tenericutes
uncultured gamma proteobacterium CHAB-XI-27	unclassifiedGammaproteobacteria	Proteobacteria		Mycoplasma elephantis	Mycoplasma	Tenericutes
uncultured gamma proteobacterium B2M61	unclassifiedGammaproteobacteria	Proteobacteria		Mycoplasma edwardii	Mycoplasma	Tenericutes
uncultured bacterium DGGE band PSBAC-7	unclassifiedGammaproteobacteria	Proteobacteria		Mycoplasma dispar	Mycoplasma	Tenericutes
Thioploca chileae	unclassifiedGammaproteobacteria	Proteobacteria		Mycoplasma cynos	Mycoplasma	Tenericutes
sulfur-oxidizing symbiont of Oasisa sp	unclassifiedGammaproteobacteria	Proteobacteria		Mycoplasma crocodyli MP145	Mycoplasma	Tenericutes
sulfur-oxidizing symbiont of Inandrilus exumae	unclassifiedGammaproteobacteria	Proteobacteria		Mycoplasma crocodyli	Mycoplasma	Tenericutes
Stilbonema sp. associated bacterium 1	unclassifiedGammaproteobacteria	Proteobacteria		Mycoplasma cricetuli	Mycoplasma	Tenericutes
Stenotrophomonas sp. APP14	unclassifiedGammaproteobacteria	Proteobacteria		Mycoplasma corogypsi	Mycoplasma	Tenericutes
Salinivibrio sp. HDEN12	unclassifiedGammaproteobacteria	Proteobacteria		Mycoplasma conjunctivae	Mycoplasma	Tenericutes
Pseudomonas sp. SENDO2	unclassifiedGammaproteobacteria	Proteobacteria		Mycoplasma columborale	Mycoplasma	Tenericutes
proteobacterium CPKS3	unclassifiedGammaproteobacteria	Proteobacteria		Mycoplasma columbinum	Mycoplasma	Tenericutes
primary endosymbiont of Cecidotrioza sozanica	unclassifiedGammaproteobacteria	Proteobacteria		Mycoplasma columbinasale	Mycoplasma	Tenericutes
Photobacterium sp. MB14	unclassifiedGammaproteobacteria	Proteobacteria		Mycoplasma collis	Mycoplasma	Tenericutes
Marinobacter sp. U32	unclassifiedGammaproteobacteria	Proteobacteria		Mycoplasma cloacale	Mycoplasma	Tenericutes
Marinobacter sp. SKW	unclassifiedGammaproteobacteria	Proteobacteria		Mycoplasma citelli	Mycoplasma	Tenericutes
marine sponge bacterium liquidOTU6	unclassifiedGammaproteobacteria	Proteobacteria		Mycoplasma cavipharyngis	Mycoplasma	Tenericutes
marine sponge bacterium LIQUIDdw16C01	unclassifiedGammaproteobacteria	Proteobacteria		Mycoplasma caviae	Mycoplasma	Tenericutes
gamma proteobacterium M6-15B	unclassifiedGammaproteobacteria	Proteobacteria		Mycoplasma capricolum	Mycoplasma	Tenericutes
gamma proteobacterium enrichment culture clone DGGE-2E	unclassifiedGammaproteobacteria	Proteobacteria		Mycoplasma canis	Mycoplasma	Tenericutes
gamma proteobacterium enrichment culture clone 1547a	unclassifiedGammaproteobacteria	Proteobacteria		Mycoplasma canimucosale	Mycoplasma	Tenericutes
gamma proteobacterium CT6-7	unclassifiedGammaproteobacteria	Proteobacteria		Mycoplasma canadense	Mycoplasma	Tenericutes
gamma proteobacterium 17X/A02/237	unclassifiedGammaproteobacteria	Proteobacteria		Mycoplasma californicum	Mycoplasma	Tenericutes
endosymbiont of Yuccaborus frontalis	unclassifiedGammaproteobacteria	Proteobacteria		Mycoplasma buteonis	Mycoplasma	Tenericutes
endosymbiont of Pogonophora sp. JT-1	unclassifiedGammaproteobacteria	Proteobacteria		Mycoplasma buccale	Mycoplasma	Tenericutes
endosymbiont 'Oregon 56' of Acharax johnsoni	unclassifiedGammaproteobacteria	Proteobacteria		Mycoplasma bovoculi	Mycoplasma	Tenericutes
endosymbiont 'C3 40' of Calyptogena sp. JS2002	unclassifiedGammaproteobacteria	Proteobacteria		Mycoplasma bovis	Mycoplasma	Tenericutes
Codakia orbicularis gill symbiont	unclassifiedGammaproteobacteria	Proteobacteria		Mycoplasma bovirhinis	Mycoplasma	Tenericutes
Bacteroidetes bacterium zo30	unclassifiedGammaproteobacteria	Proteobacteria		Mycoplasma bovigenitalium	Mycoplasma	Tenericutes
bacterium SRCnrb009	unclassifiedGammaproteobacteria	Proteobacteria		Mycoplasma auris	Mycoplasma	Tenericutes
bacterium NM003	unclassifiedGammaproteobacteria	Proteobacteria		Mycoplasma arthritidis 158L3-1	Mycoplasma	Tenericutes
bacterium CP-2 ASCBAC	unclassifiedGammaproteobacteria	Proteobacteria		Mycoplasma arthritidis	Mycoplasma	Tenericutes
bacterium A4T-VP5-E12	unclassifiedGammaproteobacteria	Proteobacteria		Mycoplasma arginini	Mycoplasma	Tenericutes
bacterium A4T-VP5-D12	unclassifiedGammaproteobacteria	Proteobacteria		Mycoplasma anseris	Mycoplasma	Tenericutes
Alteromonadales bacterium G-Suc21	unclassifiedGammaproteobacteria	Proteobacteria		Mycoplasma anatis	Mycoplasma	Tenericutes
Aeromonas caviae	unclassifiedGammaproteobacteria	Proteobacteria		Mycoplasma alligatoris	Mycoplasma	Tenericutes
Acinetobacter sp. SENDO1	unclassifiedGammaproteobacteria	Proteobacteria		Mycoplasma alkalescens	Mycoplasma	Tenericutes
uncultured Rhodopseudomonas sp	unclassifiedErythrobacteraceae	Proteobacteria		Mycoplasma agassizii	Mycoplasma	Tenericutes
uncultured marine bacterium	unclassifiedErythrobacteraceae	Proteobacteria		Mycoplasma agalactiae	Mycoplasma	Tenericutes
oil-susceptible bacterium OSB4	unclassifiedErythrobacteraceae	Proteobacteria		Mycoplasma adleri	Mycoplasma	Tenericutes
Novosphingobium sp. B.E4-1	unclassifiedErythrobacteraceae	Proteobacteria		Candidatus Mycoplasma ravipulmonis	Mycoplasma	Tenericutes
epsilon proteobacterium T17b-40	unclassifiedEpsilonproteobacteria	Proteobacteria		Mycoplasma yeatsii	Mesoplasma	Tenericutes
uncultured rumen bacterium 109pARRO	unclassifiedEnterobacteriaceae	Proteobacteria		Mycoplasma sp. PG50	Mesoplasma	Tenericutes
uncultured rumen bacterium	unclassifiedEnterobacteriaceae	Proteobacteria		Mycoplasma putrefaciens	Mesoplasma	Tenericutes
uncultured Pectobacterium sp	unclassifiedEnterobacteriaceae	Proteobacteria		Mycoplasma mycoides subsp. mycoides	Mesoplasma	Tenericutes
uncultured Leclercia sp	unclassifiedEnterobacteriaceae	Proteobacteria		Mycoplasma monodon	Mesoplasma	Tenericutes
uncultured Eubacterium sp	unclassifiedEnterobacteriaceae	Proteobacteria		Mycoplasma cottewii	Mesoplasma	Tenericutes
uncultured eubacterium A20-K2	unclassifiedEnterobacteriaceae	Proteobacteria		Mesoplasma tabanidae	Mesoplasma	Tenericutes
uncultured Enterobacteriales bacterium	unclassifiedEnterobacteriaceae	Proteobacteria		Mesoplasma syrphidae	Mesoplasma	Tenericutes
uncultured compost bacterium	unclassifiedEnterobacteriaceae	Proteobacteria		Mesoplasma seiffertii	Mesoplasma	Tenericutes
uncultured bacterium (human infant) D26-2J	unclassifiedEnterobacteriaceae	Proteobacteria		Mesoplasma photuris	Mesoplasma	Tenericutes
symbiont of Tetraneura ulmi	unclassifiedEnterobacteriaceae	Proteobacteria		Mesoplasma lactucae	Mesoplasma	Tenericutes
soil bacterium PM6-P2-6	unclassifiedEnterobacteriaceae	Proteobacteria		Mesoplasma grammopterae	Mesoplasma	Tenericutes
soil bacterium PM2-P1-17	unclassifiedEnterobacteriaceae	Proteobacteria		Mesoplasma florum	Mesoplasma	Tenericutes
soil bacterium PH-P1-31	unclassifiedEnterobacteriaceae	Proteobacteria		Mesoplasma entomophilum	Mesoplasma	Tenericutes
soil bacterium LM6-P1-42	unclassifiedEnterobacteriaceae	Proteobacteria		Mesoplasma corruscae	Mesoplasma	Tenericutes
soil bacterium LM2-P1-45	unclassifiedEnterobacteriaceae	Proteobacteria		Mesoplasma coleopterae	Mesoplasma	Tenericutes
soil bacterium LL-P1-1	unclassifiedEnterobacteriaceae	Proteobacteria		Mesoplasma chauliocola	Mesoplasma	Tenericutes
soil bacterium Chlo-S1T-M1LLLSSL-2	unclassifiedEnterobacteriaceae	Proteobacteria		Entomoplasma melaleucae	Mesoplasma	Tenericutes
soil bacterium Chlo-S1T-M1LLLSSL-1	unclassifiedEnterobacteriaceae	Proteobacteria		uncultured organism	Haloplasma	Tenericutes
soil bacterium Amik-S1T-M1LLLSSL-3	unclassifiedEnterobacteriaceae	Proteobacteria		uncultured low G+C Gram-positive bacterium	Haloplasma	Tenericutes
Serratia sp. p5-8+3	unclassifiedEnterobacteriaceae	Proteobacteria		uncultured bacterium	Haloplasma	Tenericutes
Serratia sp. LA32	unclassifiedEnterobacteriaceae	Proteobacteria		Haloplasma contractile	Haloplasma	Tenericutes
Serratia sp. LA17	unclassifiedEnterobacteriaceae	Proteobacteria		uncultured Entomoplasma sp	Entomoplasma	Tenericutes
Serratia sp. HPC1384	unclassifiedEnterobacteriaceae	Proteobacteria		uncultured bacterium	Entomoplasma	Tenericutes
Serratia marcescens subsp. marcescens	unclassifiedEnterobacteriaceae	Proteobacteria		Entomoplasma somnilux	Entomoplasma	Tenericutes
Serratia grimesii	unclassifiedEnterobacteriaceae	Proteobacteria		Entomoplasma luminosum	Entomoplasma	Tenericutes
secondary symbiont of Cinara juniperi	unclassifiedEnterobacteriaceae	Proteobacteria		Entomoplasma lucivorax	Entomoplasma	Tenericutes
Raoultella sp. S214	unclassifiedEnterobacteriaceae	Proteobacteria		Entomoplasma freundtii	Entomoplasma	Tenericutes
Rahnella sp. N2-2	unclassifiedEnterobacteriaceae	Proteobacteria		uncultured bacterium	Asteroleplasma	Tenericutes
Rahnella sp. 28-12-1	unclassifiedEnterobacteriaceae	Proteobacteria		uncultured rumen bacterium	Anaeroplasma	Tenericutes
Pseudomonas sp. sxzs-8	unclassifiedEnterobacteriaceae	Proteobacteria		uncultured bacterium	Anaeroplasma	Tenericutes
Proteus vulgaris	unclassifiedEnterobacteriaceae	Proteobacteria		uncultured Anaeroplasma sp	Anaeroplasma	Tenericutes
Pragia sp. LA82	unclassifiedEnterobacteriaceae	Proteobacteria		Anaeroplasma varium	Anaeroplasma	Tenericutes
Plesiomonas shigelloides	unclassifiedEnterobacteriaceae	Proteobacteria		Anaeroplasma bactoclasticum	Anaeroplasma	Tenericutes
Pantoea sp. LCR74	unclassifiedEnterobacteriaceae	Proteobacteria		Anaeroplasma abactoclasticum	Anaeroplasma	Tenericutes
Pantoea sp. HPC1321	unclassifiedEnterobacteriaceae	Proteobacteria		Ziziphus nummularia' witches'-broom phytoplasma	Acholeplasma	Tenericutes
Pantoea sp. EM595	unclassifiedEnterobacteriaceae	Proteobacteria		Zarghan(Iran) rapeseed phyllody phytoplasma	Acholeplasma	Tenericutes
Pantoea sp. EM486	unclassifiedEnterobacteriaceae	Proteobacteria		Yucca phyllody phytoplasma	Acholeplasma	Tenericutes
Pantoea sp. CC-SUC15-10	unclassifiedEnterobacteriaceae	Proteobacteria		Yucatan tomato Phytoplasma	Acholeplasma	Tenericutes
gamma proteobacterium P8	unclassifiedEnterobacteriaceae	Proteobacteria		Yucatan papaya phytoplasma	Acholeplasma	Tenericutes
gamma proteobacterium 5.1.11-I	unclassifiedEnterobacteriaceae	Proteobacteria		Yucatan coconut lethal decline phytoplasma	Acholeplasma	Tenericutes
gamma proteobacterium 3.1.4-S	unclassifiedEnterobacteriaceae	Proteobacteria		Xanthoceras sorbifolia' leaf roll phytoplasma	Acholeplasma	Tenericutes
Flavobacterium sp. Aav03	unclassifiedEnterobacteriaceae	Proteobacteria		Withania somnifera phytoplasma	Acholeplasma	Tenericutes
Erwinia sp. DH30	unclassifiedEnterobacteriaceae	Proteobacteria		Willow yellow phytoplasma	Acholeplasma	Tenericutes
Enterobacteriaceae bacterium sm-3-u341f	unclassifiedEnterobacteriaceae	Proteobacteria		Wheat blue dwarf phytoplasma	Acholeplasma	Tenericutes
Enterobacteriaceae bacterium RR77	unclassifiedEnterobacteriaceae	Proteobacteria		Western X phytoplasma	Acholeplasma	Tenericutes
Enterobacteriaceae bacterium RR18	unclassifiedEnterobacteriaceae	Proteobacteria		Weeping tea tree witches'-broom phytoplasma	Acholeplasma	Tenericutes
Enterobacteriaceae bacterium p4s-5f	unclassifiedEnterobacteriaceae	Proteobacteria		Wax leaf privet witches'-broom phytoplasma	Acholeplasma	Tenericutes
Enterobacteriaceae bacterium LA89	unclassifiedEnterobacteriaceae	Proteobacteria		Washington Potato Purple Top phytoplasma	Acholeplasma	Tenericutes
Enterobacteriaceae bacterium LA84	unclassifiedEnterobacteriaceae	Proteobacteria		Walnut witches'-broom phytoplasma	Acholeplasma	Tenericutes
Enterobacteriaceae bacterium LA83	unclassifiedEnterobacteriaceae	Proteobacteria		Virginia grapevine yellows phytoplasma VGYIII	Acholeplasma	Tenericutes
Enterobacteriaceae bacterium LA55	unclassifiedEnterobacteriaceae	Proteobacteria		Virginia creeper phytoplasma	Acholeplasma	Tenericutes
Enterobacteriaceae bacterium LA47	unclassifiedEnterobacteriaceae	Proteobacteria		Vinca virescence phytoplasma	Acholeplasma	Tenericutes
Enterobacteriaceae bacterium BADHD13	unclassifiedEnterobacteriaceae	Proteobacteria		Vinca minor' phytoplasma	Acholeplasma	Tenericutes
Enterobacteriaceae bacterium BADHD11	unclassifiedEnterobacteriaceae	Proteobacteria		Vigna little leaf phytoplasma	Acholeplasma	Tenericutes
Enterobacteriaceae bacterium BADHD011	unclassifiedEnterobacteriaceae	Proteobacteria		Vietnam chinaberry yellows phytoplasma	Acholeplasma	Tenericutes
Enterobacter sp. ZJUPD4	unclassifiedEnterobacteriaceae	Proteobacteria		Vernonia little leaf phytoplasma	Acholeplasma	Tenericutes
Enterobacter sp. ZJUPD1	unclassifiedEnterobacteriaceae	Proteobacteria		Valeriana yellows phytoplasma	Acholeplasma	Tenericutes
Enterobacter sp. XW110	unclassifiedEnterobacteriaceae	Proteobacteria		Vaccinium myrtillus' phytoplasma	Acholeplasma	Tenericutes
Enterobacter sp. USC8	unclassifiedEnterobacteriaceae	Proteobacteria		unidentified rumen bacterium JW6	Acholeplasma	Tenericutes
Enterobacter sp. SCPB-11	unclassifiedEnterobacteriaceae	Proteobacteria		unidentified mollicute	Acholeplasma	Tenericutes
Enterobacter sp. PE-R	unclassifiedEnterobacteriaceae	Proteobacteria		uncultured sulfate-reducing bacterium	Acholeplasma	Tenericutes
Enterobacter sp. P-2-20h	unclassifiedEnterobacteriaceae	Proteobacteria		uncultured Mollicutes bacterium	Acholeplasma	Tenericutes
Enterobacter sp. NAB3	unclassifiedEnterobacteriaceae	Proteobacteria		uncultured marine bacterium	Acholeplasma	Tenericutes
Enterobacter sp. MT 66	unclassifiedEnterobacteriaceae	Proteobacteria		uncultured bacterium	Acholeplasma	Tenericutes
Enterobacter sp. M6	unclassifiedEnterobacteriaceae	Proteobacteria		uncultured anaerobic bacterium	Acholeplasma	Tenericutes
Enterobacter sp. LCR72	unclassifiedEnterobacteriaceae	Proteobacteria		uncultured Acholeplasma sp	Acholeplasma	Tenericutes
Enterobacter sp. LCR39	unclassifiedEnterobacteriaceae	Proteobacteria		Tsuwabuki witches'-broom phytoplasma	Acholeplasma	Tenericutes
Enterobacter sp. KOD14	unclassifiedEnterobacteriaceae	Proteobacteria		Trachyspermum ammi' little leaf phytoplasma	Acholeplasma	Tenericutes
Enterobacter sp. JS08.Deg01	unclassifiedEnterobacteriaceae	Proteobacteria		Torenia yellows phytoplasma	Acholeplasma	Tenericutes
Enterobacter sp. J54C13	unclassifiedEnterobacteriaceae	Proteobacteria		Toona witches'-broom phytoplasma	Acholeplasma	Tenericutes
Enterobacter sp. IPB54	unclassifiedEnterobacteriaceae	Proteobacteria		Tomato little leaf phytoplasma	Acholeplasma	Tenericutes
Enterobacter sp. II	unclassifiedEnterobacteriaceae	Proteobacteria		Tomato big bud phytoplasma	Acholeplasma	Tenericutes
Enterobacter sp. ID23	unclassifiedEnterobacteriaceae	Proteobacteria		Tomatillo witches'-broom phytoplasma	Acholeplasma	Tenericutes
Enterobacter sp. ID14	unclassifiedEnterobacteriaceae	Proteobacteria		Tomatillo little leaf phytoplasma	Acholeplasma	Tenericutes
Enterobacter sp. ICBR 019	unclassifiedEnterobacteriaceae	Proteobacteria		Thrinax radiata' yellowing phytoplasma	Acholeplasma	Tenericutes
Enterobacter sp. HR-3	unclassifiedEnterobacteriaceae	Proteobacteria		Thrinax radiata' decline phytoplasma	Acholeplasma	Tenericutes
Enterobacter sp. Hg4-02	unclassifiedEnterobacteriaceae	Proteobacteria		Texas potato purple top phytoplasma PPT4-TX	Acholeplasma	Tenericutes
Enterobacter sp. GA47-2	unclassifiedEnterobacteriaceae	Proteobacteria		Texas potato purple top phytoplasma PPT3-TX	Acholeplasma	Tenericutes
Enterobacter sp. GA45-2	unclassifiedEnterobacteriaceae	Proteobacteria		Texas Phoenix palm phytoplasma	Acholeplasma	Tenericutes
Enterobacter sp. GA41-2	unclassifiedEnterobacteriaceae	Proteobacteria		Tanzania coconut lethal disease phytoplasma	Acholeplasma	Tenericutes
Enterobacter sp. GA38-2	unclassifiedEnterobacteriaceae	Proteobacteria		Syringa reticulata' leaf roll phytoplasma	Acholeplasma	Tenericutes
Enterobacter sp. GA35-2	unclassifiedEnterobacteriaceae	Proteobacteria		Syringa oblata' yellows phytoplasma	Acholeplasma	Tenericutes
Enterobacter sp. enrichment culture clone SRC-NBB8	unclassifiedEnterobacteriaceae	Proteobacteria		Syringa oblata' proliferation phytoplasma	Acholeplasma	Tenericutes
Enterobacter sp. enrichment culture clone SRC-NBB19	unclassifiedEnterobacteriaceae	Proteobacteria		Sweet potato witches'-broom phytoplasma	Acholeplasma	Tenericutes
Enterobacter sp. DSV6M	unclassifiedEnterobacteriaceae	Proteobacteria		Sweet potato little leaf phytoplasma	Acholeplasma	Tenericutes
Enterobacter sp. D22-4B	unclassifiedEnterobacteriaceae	Proteobacteria		Sweet pepper purple vein phytoplasma	Acholeplasma	Tenericutes
Enterobacter sp. Cu1	unclassifiedEnterobacteriaceae	Proteobacteria		Sunshine tree witches'-broom phytoplasma	Acholeplasma	Tenericutes
Enterobacter sp. CIP 102343	unclassifiedEnterobacteriaceae	Proteobacteria		Sunn hemp witches'-broom phytoplasma	Acholeplasma	Tenericutes
Enterobacter sp. 2J-3	unclassifiedEnterobacteriaceae	Proteobacteria		Sugarcane yellows phytoplasma type I	Acholeplasma	Tenericutes
Enterobacter sp. 1S1	unclassifiedEnterobacteriaceae	Proteobacteria		Sugarcane yellows phytoplasma	Acholeplasma	Tenericutes
Enterobacter sp. 14	unclassifiedEnterobacteriaceae	Proteobacteria		Sugarcane white leaf phytoplasma	Acholeplasma	Tenericutes
Enterobacter sp. 12J1	unclassifiedEnterobacteriaceae	Proteobacteria		Sugarcane phytoplasma (uncharacterised)	Acholeplasma	Tenericutes
endosymbiont of Haematopinus eurysternus	unclassifiedEnterobacteriaceae	Proteobacteria		Sugarcane grassy shoot phytoplasma	Acholeplasma	Tenericutes
Cronobacter sp. SWF67639	unclassifiedEnterobacteriaceae	Proteobacteria		Styphnolobium stolbur japonicum'	Acholeplasma	Tenericutes
Citrobacter werkmanii	unclassifiedEnterobacteriaceae	Proteobacteria		Styphnolobium japonicum' shorten internode phytoplasma	Acholeplasma	Tenericutes
Citrobacter sp. SRR-33	unclassifiedEnterobacteriaceae	Proteobacteria		Stylosanthes yellows phytoplasma	Acholeplasma	Tenericutes
Citrobacter sp. P11	unclassifiedEnterobacteriaceae	Proteobacteria		Stylosanthes witches'-broom phytoplasma	Acholeplasma	Tenericutes
Citrobacter sp. B13	unclassifiedEnterobacteriaceae	Proteobacteria		Stylosanthes little leaf phytoplasma	Acholeplasma	Tenericutes
Citrobacter murliniae	unclassifiedEnterobacteriaceae	Proteobacteria		Strawberry virescence phytoplasma	Acholeplasma	Tenericutes
Citrobacter amalonaticus	unclassifiedEnterobacteriaceae	Proteobacteria		Strawberry phylloid fruit phytoplasma	Acholeplasma	Tenericutes
Candidatus Macropleicola muticae	unclassifiedEnterobacteriaceae	Proteobacteria		Strawberry multiplier phytoplasma	Acholeplasma	Tenericutes
Candidatus Blochmannia pennsylvanicus	unclassifiedEnterobacteriaceae	Proteobacteria		Strawberry lethal yellows phytoplasma	Acholeplasma	Tenericutes
Buttiauxella sp. PI-3	unclassifiedEnterobacteriaceae	Proteobacteria		Strawberry leafy fruit phytoplasma	Acholeplasma	Tenericutes
Buchnera aphidicola (Stomaphis aphananthae)	unclassifiedEnterobacteriaceae	Proteobacteria		Strawberry green petal phytoplasma	Acholeplasma	Tenericutes
Buchnera aphidicola (Myzus persicae)	unclassifiedEnterobacteriaceae	Proteobacteria		Stolbur phytoplasma	Acholeplasma	Tenericutes
Buchnera aphidicola (Cinara terminalis)	unclassifiedEnterobacteriaceae	Proteobacteria		Sr Isidro peach phytoplasma	Acholeplasma	Tenericutes
Buchnera aphidicola (Cinara ponderosae)	unclassifiedEnterobacteriaceae	Proteobacteria		Spiraea stunt phytoplasma	Acholeplasma	Tenericutes
Blochmannia endosymbiont of Opisthopsis sp. PG01	unclassifiedEnterobacteriaceae	Proteobacteria		Spiraea Salicifolia' elm yellows phytoplasma	Acholeplasma	Tenericutes
bacterium UASWS0061	unclassifiedEnterobacteriaceae	Proteobacteria		Soybean veinal necrosis phytoplasma	Acholeplasma	Tenericutes
bacterium SRU-35	unclassifiedEnterobacteriaceae	Proteobacteria		Soybean stunt phytoplasma	Acholeplasma	Tenericutes
bacterium spbL2type3-2	unclassifiedEnterobacteriaceae	Proteobacteria		Sorghum verticilliflorum phytoplasma	Acholeplasma	Tenericutes
bacterium RSB-3-30	unclassifiedEnterobacteriaceae	Proteobacteria		Sorghum phytoplasma	Acholeplasma	Tenericutes
bacterium LCR66	unclassifiedEnterobacteriaceae	Proteobacteria		Sorghum grassy shoot phytoplasma variant II	Acholeplasma	Tenericutes
bacterium J004	unclassifiedEnterobacteriaceae	Proteobacteria		Sorghum grassy shoot phytoplasma variant I	Acholeplasma	Tenericutes
bacterium J001	unclassifiedEnterobacteriaceae	Proteobacteria		Sorghum bunchy shoot phytoplasma	Acholeplasma	Tenericutes
bacterium GIST-MS20	unclassifiedEnterobacteriaceae	Proteobacteria		Solanum surattense witches'-broom phytoplasma	Acholeplasma	Tenericutes
bacterium endosymbiont of Plateumaris sericea	unclassifiedEnterobacteriaceae	Proteobacteria		Solanum nigrum witches'-broom phytoplasma	Acholeplasma	Tenericutes
bacterium endosymbiont of Plateumaris rustica	unclassifiedEnterobacteriaceae	Proteobacteria		Slovenian Echinacea purpurea phyllody phytoplasma	Acholeplasma	Tenericutes
bacterium endosymbiont of Plateumaris pusilla	unclassifiedEnterobacteriaceae	Proteobacteria		Silene virescence phytoplasma	Acholeplasma	Tenericutes
bacterium endosymbiont of Plateumaris fulvipes	unclassifiedEnterobacteriaceae	Proteobacteria		Silene nicaeensis virescence phytoplasma	Acholeplasma	Tenericutes
bacterium endosymbiont of Plateumaris frosti	unclassifiedEnterobacteriaceae	Proteobacteria		Setaria viridis' witches'-broom phytoplasma	Acholeplasma	Tenericutes
bacterium endosymbiont of Neohaemonia nigricornis	unclassifiedEnterobacteriaceae	Proteobacteria		Sesamum phyllody phytoplasma	Acholeplasma	Tenericutes
bacterium endosymbiont of Neohaemonia melsheimeri	unclassifiedEnterobacteriaceae	Proteobacteria		Sesame phyllody phytoplasma	Acholeplasma	Tenericutes
bacterium endosymbiont of Macroplea pubipennis	unclassifiedEnterobacteriaceae	Proteobacteria		Senegal date palm phytoplasma	Acholeplasma	Tenericutes
bacterium endosymbiont of Donacia vulgaris	unclassifiedEnterobacteriaceae	Proteobacteria		Sasa witches'-broom phytoplasma	Acholeplasma	Tenericutes
bacterium endosymbiont of Donacia versicolorea	unclassifiedEnterobacteriaceae	Proteobacteria		Sandal spike phytoplasma	Acholeplasma	Tenericutes
bacterium endosymbiont of Donacia tomentosa	unclassifiedEnterobacteriaceae	Proteobacteria		Sabal mexicana' decline phytoplasma	Acholeplasma	Tenericutes
bacterium endosymbiont of Donacia thalassina	unclassifiedEnterobacteriaceae	Proteobacteria		Russian potato purple top phytoplasma	Acholeplasma	Tenericutes
bacterium endosymbiont of Donacia subtilis	unclassifiedEnterobacteriaceae	Proteobacteria		Russian olive witches'-broom phytoplasma	Acholeplasma	Tenericutes
bacterium endosymbiont of Donacia sparganii	unclassifiedEnterobacteriaceae	Proteobacteria		Russia potato purple top phytoplasma Rus-PPT97	Acholeplasma	Tenericutes
bacterium endosymbiont of Donacia simplex	unclassifiedEnterobacteriaceae	Proteobacteria		Russia potato purple top phytoplasma Rus-PPT94	Acholeplasma	Tenericutes
bacterium endosymbiont of Donacia semicuprea	unclassifiedEnterobacteriaceae	Proteobacteria		Russia potato purple top phytoplasma Rus-PPT92	Acholeplasma	Tenericutes
bacterium endosymbiont of Donacia proxima	unclassifiedEnterobacteriaceae	Proteobacteria		Russia potato purple top phytoplasma Rus-PPT124	Acholeplasma	Tenericutes
bacterium endosymbiont of Donacia porosicollis	unclassifiedEnterobacteriaceae	Proteobacteria		Russia potato purple top phytoplasma Rus-PPT111	Acholeplasma	Tenericutes
bacterium endosymbiont of Donacia palmata	unclassifiedEnterobacteriaceae	Proteobacteria		Russia potato purple top phytoplasma Rus-PPT109	Acholeplasma	Tenericutes
bacterium endosymbiont of Donacia marginata	unclassifiedEnterobacteriaceae	Proteobacteria		Russia potato purple top phytoplasma Rus-PPT100	Acholeplasma	Tenericutes
bacterium endosymbiont of Donacia fulgens	unclassifiedEnterobacteriaceae	Proteobacteria		Rubus stunt phytoplasma	Acholeplasma	Tenericutes
bacterium endosymbiont of Donacia dentata	unclassifiedEnterobacteriaceae	Proteobacteria		Rubus fruticosus' phytoplasma	Acholeplasma	Tenericutes
bacterium endosymbiont of Donacia confluenta	unclassifiedEnterobacteriaceae	Proteobacteria		Rose phytoplasma Gorakhpur	Acholeplasma	Tenericutes
bacterium endosymbiont of Donacia clavipes	unclassifiedEnterobacteriaceae	Proteobacteria		Rose MI1 phytoplasma	Acholeplasma	Tenericutes
bacterium endosymbiont of Donacia cinerea	unclassifiedEnterobacteriaceae	Proteobacteria		Rose cv. Frisco phytoplasma	Acholeplasma	Tenericutes
bacterium endosymbiont of Donacia cincticornis	unclassifiedEnterobacteriaceae	Proteobacteria		Rocket larkspur witches'-broom phytoplasma	Acholeplasma	Tenericutes
bacterium endosymbiont of Donacia caerulea	unclassifiedEnterobacteriaceae	Proteobacteria		Rice orange leaf phytoplasma	Acholeplasma	Tenericutes
bacterium endosymbiont of Donacia bicolor	unclassifiedEnterobacteriaceae	Proteobacteria		Ribes rubrum phytoplasma	Acholeplasma	Tenericutes
bacterium EAB-4IL4.03	unclassifiedEnterobacteriaceae	Proteobacteria		Rehmannia glutinosa var. purpurea' phytoplasma	Acholeplasma	Tenericutes
bacterium EAB-4IL3.01	unclassifiedEnterobacteriaceae	Proteobacteria		Red tassel witches'-broom phytoplasma	Acholeplasma	Tenericutes
bacterium B28	unclassifiedEnterobacteriaceae	Proteobacteria		Red suture phytoplasma	Acholeplasma	Tenericutes
bacterium 9 GW-2007	unclassifiedEnterobacteriaceae	Proteobacteria		Ranunculus phyllody phytoplasma	Acholeplasma	Tenericutes
Arsenophonus endosymbiont of Trichobius caecus	unclassifiedEnterobacteriaceae	Proteobacteria		Ragweed yellows phytoplasma	Acholeplasma	Tenericutes
anoxygenic photosynthetic bacterium M23	unclassifiedEnterobacteriaceae	Proteobacteria		Pseudophoenix sargentii' yellowing phytoplasma	Acholeplasma	Tenericutes
Achromobacter xylosoxidans subsp. xylosoxidans	unclassifiedEnterobacteriaceae	Proteobacteria		Prunus domestica' phytoplasma	Acholeplasma	Tenericutes
Ectothiorhodospira shaposhnikovii	unclassifiedEctothiorhodospiraceae	Proteobacteria		Primrose virescence phytoplasma	Acholeplasma	Tenericutes
Alkalispirillum sp. ALPs 2	unclassifiedEctothiorhodospiraceae	Proteobacteria		Praxelis witches'-broom phytoplasma	Acholeplasma	Tenericutes
uncultured proteobacterium	unclassifiedDesulfuromonadales	Proteobacteria		Potato witches'-broom phytoplasma	Acholeplasma	Tenericutes
uncultured Pelobacteraceae bacterium	unclassifiedDesulfuromonadaceae	Proteobacteria		Potato purple top phytoplasma PPT17	Acholeplasma	Tenericutes
unidentified oil field bacterium DVIB104	unclassifiedDesulfovibrionales	Proteobacteria		Potato phytoplasma	Acholeplasma	Tenericutes
uncultured sulfate-reducing bacterium	unclassifiedDesulfovibrionales	Proteobacteria		Portulaca little leaf phytoplasma	Acholeplasma	Tenericutes
Desulfomicrobium hypogeium	unclassifiedDesulfovibrionales	Proteobacteria		Polygala phyllody phytoplasma	Acholeplasma	Tenericutes
uncultured sulfate-reducing bacterium	unclassifiedDesulfovibrionaceae	Proteobacteria		Polish tomato phyllody phytoplasma	Acholeplasma	Tenericutes
uncultured Eubacterium sp	unclassifiedDesulfovibrionaceae	Proteobacteria		Polish chrysanthemum phytoplasma	Acholeplasma	Tenericutes
bacterium enrichment culture clone R4-21B	unclassifiedDesulfovibrionaceae	Proteobacteria		Poinsettia stem flat phytoplasma	Acholeplasma	Tenericutes
uncultured Desulfohalobiaceae bacterium	unclassifiedDesulfohalobiaceae	Proteobacteria		Poinsettia flower distortion phytoplasma	Acholeplasma	Tenericutes
uncultured soil bacterium	unclassifiedDesulfobulbaceae	Proteobacteria		Poinsettia exuberant flower-inducing phytoplasma	Acholeplasma	Tenericutes
uncultured Desulfobacterales bacterium	unclassifiedDesulfobulbaceae	Proteobacteria		Poinsettia branch-inducing phytoplasma	Acholeplasma	Tenericutes
uncultured bacterium ODPB-U4	unclassifiedDesulfobulbaceae	Proteobacteria		Poa stunt phytoplasma	Acholeplasma	Tenericutes
Desulfobulbus sp	unclassifiedDesulfobulbaceae	Proteobacteria		Plum yellows phytoplasma	Acholeplasma	Tenericutes
delta proteobacterium RS60	unclassifiedDesulfobulbaceae	Proteobacteria		Plantago virescence phytoplasma	Acholeplasma	Tenericutes
delta proteobacterium KB5	unclassifiedDesulfobulbaceae	Proteobacteria		Plantago lanceolata' phytoplasma	Acholeplasma	Tenericutes
delta proteobacterium KB31	unclassifiedDesulfobulbaceae	Proteobacteria		Pineapple proliferation phytoplasma	Acholeplasma	Tenericutes
delta proteobacterium JS-SRB250Hy	unclassifiedDesulfobulbaceae	Proteobacteria		Pigeon pea witches'-broom phytoplasma	Acholeplasma	Tenericutes
uncultured Desulfobacterium sp	unclassifiedDesulfobacterales	Proteobacteria		Pigeon pea little leaf phytoplasma	Acholeplasma	Tenericutes
unidentified sulphate reducing bacterium DSB-DSb99-3	unclassifiedDesulfobacteraceae	Proteobacteria		Picris echioides yellows phytoplasma	Acholeplasma	Tenericutes
unidentified sulphate reducing bacterium DSB-DSb99-2	unclassifiedDesulfobacteraceae	Proteobacteria		Picris echioides phyllody phytoplasma	Acholeplasma	Tenericutes
unidentified sulphate reducing bacterium DSB-DSb99-1	unclassifiedDesulfobacteraceae	Proteobacteria		Picea pungens' phytoplasma	Acholeplasma	Tenericutes
unidentified sulphate reducing bacterium DSB-DSa99-4	unclassifiedDesulfobacteraceae	Proteobacteria		Phytoplasma sp. WDWB-K	Acholeplasma	Tenericutes
unidentified sulfate-reducing bacterium	unclassifiedDesulfobacteraceae	Proteobacteria		Phytoplasma sp. STRAWB2	Acholeplasma	Tenericutes
uncultured gamma proteobacterium	unclassifiedDesulfobacteraceae	Proteobacteria		Phytoplasma sp. STRAWB1	Acholeplasma	Tenericutes
uncultured delta proteobacterium 63-2	unclassifiedDesulfobacteraceae	Proteobacteria		Phytoplasma sp. PY3	Acholeplasma	Tenericutes
saltmarsh clone LCP-80	unclassifiedDesulfobacteraceae	Proteobacteria		Phytoplasma sp. PinP	Acholeplasma	Tenericutes
delta proteobacterium KB48	unclassifiedDesulfobacteraceae	Proteobacteria		Phytoplasma sp. M2	Acholeplasma	Tenericutes
delta proteobacterium KB40D	unclassifiedDesulfobacteraceae	Proteobacteria		Phytoplasma sp. LfY5(PE65)-Oaxaca	Acholeplasma	Tenericutes
delta proteobacterium KB40B	unclassifiedDesulfobacteraceae	Proteobacteria		Phytoplasma sp. LfY5(PE56)-Oaxaca	Acholeplasma	Tenericutes
bacterium Tol-K-1	unclassifiedDesulfobacteraceae	Proteobacteria		Phytoplasma sp. LfY4(MA5)-Oaxaca	Acholeplasma	Tenericutes
bacterium Oil-M2-6	unclassifiedDesulfobacteraceae	Proteobacteria		Phytoplasma sp. LfY4(MA3)-Oaxaca	Acholeplasma	Tenericutes
bacterium Oil-K-2	unclassifiedDesulfobacteraceae	Proteobacteria		Phytoplasma sp. LfY2(Alv2)-Guerrero	Acholeplasma	Tenericutes
uncultured rumen bacterium	unclassifiedDeltaproteobacteria	Proteobacteria		Phytoplasma sp. LfY1-Guerrero	Acholeplasma	Tenericutes
uncultured Nitrosovibrio sp	unclassifiedDeltaproteobacteria	Proteobacteria		Phytoplasma sp. JWB-Ky	Acholeplasma	Tenericutes
uncultured Firmicutes bacterium	unclassifiedDeltaproteobacteria	Proteobacteria		Phytoplasma sp. JWB-Ko	Acholeplasma	Tenericutes
uncultured Eubacterium sp	unclassifiedDeltaproteobacteria	Proteobacteria		Phytoplasma sp. JWB-G2	Acholeplasma	Tenericutes
uncultured delta proteobacterium DeepAnt-1F12	unclassifiedDeltaproteobacteria	Proteobacteria		Phytoplasma sp. JWB-G1	Acholeplasma	Tenericutes
uncultured delta proteobacterium CtaxTah-14	unclassifiedDeltaproteobacteria	Proteobacteria		Phytoplasma sp. JWB-F	Acholeplasma	Tenericutes
uncultured delta proteobacterium 43-4	unclassifiedDeltaproteobacteria	Proteobacteria		Phytoplasma sp. Guerrero LY-P6	Acholeplasma	Tenericutes
uncultured Bdellovibrio sp	unclassifiedDeltaproteobacteria	Proteobacteria		Phytoplasma sp. Guerrero LY-P5	Acholeplasma	Tenericutes
uncultured bacterium ODPB-U9	unclassifiedDeltaproteobacteria	Proteobacteria		Phytoplasma sp. Esteli	Acholeplasma	Tenericutes
uncultured bacterium Geo-48	unclassifiedDeltaproteobacteria	Proteobacteria		Phytoplasma sp. BN-Op37	Acholeplasma	Tenericutes
uncultured actinobacterium	unclassifiedDeltaproteobacteria	Proteobacteria		Phytoplasma sp. BN-Op30	Acholeplasma	Tenericutes
Corallococcus coralloides	unclassifiedCystobacterineae	Proteobacteria		Phytoplasma sp. BN-Op261	Acholeplasma	Tenericutes
Variovorax sp. W10	unclassifiedComamonadaceae	Proteobacteria		Phytoplasma sp. BN-Op224	Acholeplasma	Tenericutes
uncultured Pseudoxanthomonas sp	unclassifiedComamonadaceae	Proteobacteria		Phytoplasma sp. BN-Op125	Acholeplasma	Tenericutes
uncultured Pelobacter sp	unclassifiedComamonadaceae	Proteobacteria		Phytoplasma sp. BN-Op121	Acholeplasma	Tenericutes
uncultured Cytophagales bacterium	unclassifiedComamonadaceae	Proteobacteria		Phytoplasma sp. BN-Ma202	Acholeplasma	Tenericutes
uncultured Crater Lake bacterium CL120-116	unclassifiedComamonadaceae	Proteobacteria		Phytoplasma sp. BN-Ma198	Acholeplasma	Tenericutes
uncultured bacterium DGGE band PSBAC-11	unclassifiedComamonadaceae	Proteobacteria		Phytoplasma sp. BN-Ma193	Acholeplasma	Tenericutes
uncultured bacterium Beta-142	unclassifiedComamonadaceae	Proteobacteria		Phytoplasma sp. BN-Ma192	Acholeplasma	Tenericutes
soil bacterium PH-P4-45	unclassifiedComamonadaceae	Proteobacteria		Phytoplasma sp. BN-Ma182	Acholeplasma	Tenericutes
Hylemonella sp. 32AD14	unclassifiedComamonadaceae	Proteobacteria		Phytoplasma sp. BN-Fc89	Acholeplasma	Tenericutes
Hydrogenophaga sp. 92	unclassifiedComamonadaceae	Proteobacteria		Phytoplasma sp. BN-Fc55	Acholeplasma	Tenericutes
Hydrogenophaga sp. 103	unclassifiedComamonadaceae	Proteobacteria		Phytoplasma sp. BN-Fc3	Acholeplasma	Tenericutes
humic substances enrichment clone Q47	unclassifiedComamonadaceae	Proteobacteria		Phytoplasma sp. BN-Fc24	Acholeplasma	Tenericutes
humic substances enrichment clone Q12	unclassifiedComamonadaceae	Proteobacteria		Phytoplasma sp. BN-Fc213	Acholeplasma	Tenericutes
humic substances enrichment clone C11	unclassifiedComamonadaceae	Proteobacteria		Phytoplasma sp. BN-Fc13	Acholeplasma	Tenericutes
humic substances enrichment clone A49	unclassifiedComamonadaceae	Proteobacteria		Phytoplasma sp. BN-Fc12	Acholeplasma	Tenericutes
humic substances enrichment clone A44	unclassifiedComamonadaceae	Proteobacteria		Phytoplasma sp. BN-Fc11	Acholeplasma	Tenericutes
humic substances enrichment clone A26	unclassifiedComamonadaceae	Proteobacteria		Phytoplasma sp. BN-Ab175	Acholeplasma	Tenericutes
humic substances enrichment clone A15	unclassifiedComamonadaceae	Proteobacteria		Phytoplasma sp. BN-Ab170	Acholeplasma	Tenericutes
COS-degrading bacterium THI411	unclassifiedComamonadaceae	Proteobacteria		Phytoplasma sp. BN-Ab164	Acholeplasma	Tenericutes
Comamonas sp. PJ913	unclassifiedComamonadaceae	Proteobacteria		Phytoplasma sp. BN-Ab150	Acholeplasma	Tenericutes
Comamonadaceae bacterium BP-1b	unclassifiedComamonadaceae	Proteobacteria		Phytoplasma sp	Acholeplasma	Tenericutes
Burkholderiales bacterium TP705	unclassifiedComamonadaceae	Proteobacteria		Physalis angulata' little leaf phytoplasma	Acholeplasma	Tenericutes
Burkholderiales bacterium TP701	unclassifiedComamonadaceae	Proteobacteria		Phormium yellow leaf phytoplasma	Acholeplasma	Tenericutes
Burkholderiales bacterium TP699	unclassifiedComamonadaceae	Proteobacteria		Phoenix dactylifera' phytoplasma	Acholeplasma	Tenericutes
Burkholderiales bacterium TP687	unclassifiedComamonadaceae	Proteobacteria		Petunia flat stem phytoplasma	Acholeplasma	Tenericutes
Burkholderiales bacterium TP673	unclassifiedComamonadaceae	Proteobacteria		Petunia dwarf phytoplasma	Acholeplasma	Tenericutes
Burkholderiales bacterium TP637	unclassifiedComamonadaceae	Proteobacteria		Persian violet stunt phytoplasma	Acholeplasma	Tenericutes
Burkholderiales bacterium TP536	unclassifiedComamonadaceae	Proteobacteria		Perkinsiella saccharicida phytoplasma	Acholeplasma	Tenericutes
Burkholderiales bacterium TP487	unclassifiedComamonadaceae	Proteobacteria		Periwinkle yellows phytoplasma	Acholeplasma	Tenericutes
Burkholderiales bacterium TP484	unclassifiedComamonadaceae	Proteobacteria		Periwinkle witches'-broom phytoplasma	Acholeplasma	Tenericutes
Burkholderiales bacterium TP402	unclassifiedComamonadaceae	Proteobacteria		Periwinkle virescence phytoplasma	Acholeplasma	Tenericutes
Burkholderiales bacterium TP330	unclassifiedComamonadaceae	Proteobacteria		Periwinkle proliferation phytoplasma	Acholeplasma	Tenericutes
Burkholderiales bacterium TP320	unclassifiedComamonadaceae	Proteobacteria		Periwinkle little leaf phytoplasma	Acholeplasma	Tenericutes
Burkholderiales bacterium TP230	unclassifiedComamonadaceae	Proteobacteria		Periwinkle leaf yellowing phytoplasma	Acholeplasma	Tenericutes
Burkholderiales bacterium TP134	unclassifiedComamonadaceae	Proteobacteria		Pepper witches'-broom phytoplasma	Acholeplasma	Tenericutes
Burkholderiales bacterium TP130	unclassifiedComamonadaceae	Proteobacteria		Pepper little leaf phytoplasma	Acholeplasma	Tenericutes
Burkholderiales bacterium TP129	unclassifiedComamonadaceae	Proteobacteria		Pecan bunch phytoplasma	Acholeplasma	Tenericutes
beta proteobacterium zo32	unclassifiedComamonadaceae	Proteobacteria		Pear decline phytoplasma (Taiwan II)	Acholeplasma	Tenericutes
beta proteobacterium zj20	unclassifiedComamonadaceae	Proteobacteria		Peanut yellows phytoplasma	Acholeplasma	Tenericutes
beta proteobacterium Z9	unclassifiedComamonadaceae	Proteobacteria		Peanut witches'-broom phytoplasma	Acholeplasma	Tenericutes
beta proteobacterium Mwo2	unclassifiedComamonadaceae	Proteobacteria		Peach yellows phytoplasma	Acholeplasma	Tenericutes
beta proteobacterium K16	unclassifiedComamonadaceae	Proteobacteria		Peach rosette phytoplasma	Acholeplasma	Tenericutes
beta proteobacterium K15	unclassifiedComamonadaceae	Proteobacteria		Peach red leaf phytoplasma	Acholeplasma	Tenericutes
bacterium SU4	unclassifiedComamonadaceae	Proteobacteria		Paulownia witches'-broom phytoplasma	Acholeplasma	Tenericutes
Aquaspirillum sp. enrichment culture clone B13	unclassifiedComamonadaceae	Proteobacteria		Passion fruit proliferation phytoplasma	Acholeplasma	Tenericutes
Acidovorax sp. Pd-E-(l)-e-D-4(2)	unclassifiedComamonadaceae	Proteobacteria		Paspalum conjugatum' phytoplasma	Acholeplasma	Tenericutes
marine bacterium MSC44	unclassifiedColwelliaceae	Proteobacteria		Parthenium virescence phytoplasma	Acholeplasma	Tenericutes
unidentified bacterium	unclassifiedChromatiales	Proteobacteria		Paper mulberry witches'-broom phytoplasma	Acholeplasma	Tenericutes
uncultured gamma proteobacterium Sva0120	unclassifiedChromatiales	Proteobacteria		Papaya phytoplasma TW	Acholeplasma	Tenericutes
uncultured Eubacterium sp	unclassifiedChromatiaceae	Proteobacteria		Papaya bunchy top-like phytoplasma	Acholeplasma	Tenericutes
Asticcacaulis sp. KIN48	unclassifiedCaulobacteraceae	Proteobacteria		Papaya apical curl necrosis phytoplasma	Acholeplasma	Tenericutes
alpha proteobacterium zj13	unclassifiedCaulobacteraceae	Proteobacteria		Oriental lily hybrid cv. Simplon phytoplasma	Acholeplasma	Tenericutes
alpha proteobacterium WST7-1	unclassifiedCaulobacteraceae	Proteobacteria		Opuntia sp.' phytoplasma	Acholeplasma	Tenericutes
alpha proteobacterium MA113	unclassifiedCaulobacteraceae	Proteobacteria		Opuntia sp. mosaic-inducing phytoplasma	Acholeplasma	Tenericutes
epsilon proteobacterium T17b-3	unclassifiedCampylobacterales	Proteobacteria		Onion yellows phytoplasma OY-M	Acholeplasma	Tenericutes
Candidatus Thioturbo danicus	unclassifiedCampylobacterales	Proteobacteria		Onion yellows phytoplasma	Acholeplasma	Tenericutes
uncultured Sulfurospirillum sp	unclassifiedCampylobacteraceae	Proteobacteria		Onion yellow dwarf phytoplasma	Acholeplasma	Tenericutes
uncultured epsilon proteobacterium	unclassifiedCampylobacteraceae	Proteobacteria		Oilseed rape phytoplasma	Acholeplasma	Tenericutes
uncultured compost bacterium	unclassifiedBurkholderiales-incertae-sedis	Proteobacteria		Oil palm phytoplasma	Acholeplasma	Tenericutes
uncultured bacterium DGGE band PSBAC-13	unclassifiedBurkholderiales-incertae-sedis	Proteobacteria		Oenothera phytoplasma 86-7	Acholeplasma	Tenericutes
Leptothrix sp. L16	unclassifiedBurkholderiales-incertae-sedis	Proteobacteria		Oat proliferation phytoplasma	Acholeplasma	Tenericutes
Burkholderiales bacterium TP604	unclassifiedBurkholderiales-incertae-sedis	Proteobacteria		Nectarine yellows phytoplasma	Acholeplasma	Tenericutes
uncultured Rhodocyclaceae bacterium	unclassifiedBurkholderiales	Proteobacteria		Napier grass stunt phytoplasma	Acholeplasma	Tenericutes
uncultured bacterium DGGE band PSBAC-10	unclassifiedBurkholderiales	Proteobacteria		Mycoplasma sp	Acholeplasma	Tenericutes
soil bacterium T8	unclassifiedBurkholderiales	Proteobacteria		Mungbean phyllody phytoplasma	Acholeplasma	Tenericutes
Rubrivivax gelatinosus	unclassifiedBurkholderiales	Proteobacteria		Mulberry dwarf phytoplasma	Acholeplasma	Tenericutes
humic substances enrichment clone E1	unclassifiedBurkholderiales	Proteobacteria		Morinda yellows phytoplasma	Acholeplasma	Tenericutes
Burkholderiales bacterium TP295	unclassifiedBurkholderiales	Proteobacteria		Montana potato purple top phytoplasma	Acholeplasma	Tenericutes
Burkholderia phenazinium	unclassifiedBurkholderiales	Proteobacteria		Molvastrum sp. phytoplasma	Acholeplasma	Tenericutes
beta proteobacterium Mwo3	unclassifiedBurkholderiales	Proteobacteria		Milkweed yellows phytoplasma	Acholeplasma	Tenericutes
beta proteobacterium Mwj1	unclassifiedBurkholderiales	Proteobacteria		Mexican potato purple top phytoplasma SINTV	Acholeplasma	Tenericutes
Xanthomonas sp. A15	unclassifiedBurkholderiaceae	Proteobacteria		Mexican potato purple top phytoplasma SINPV	Acholeplasma	Tenericutes				Proteobacteria
Wautersia numazuensis	unclassifiedBurkholderiaceae	Proteobacteria		Mexican potato purple top phytoplasma GTOP	Acholeplasma	Tenericutes
uncultured symbiont bacterium of Aplysina cavernicola	unclassifiedBurkholderiaceae	Proteobacteria		Mexican potato purple top phytoplasma GTO30	Acholeplasma	Tenericutes
uncultured Burkholderia sp	unclassifiedBurkholderiaceae	Proteobacteria		Mexican potato purple top phytoplasma GTO29	Acholeplasma	Tenericutes
Cupriavidus sp. SMIC-2	unclassifiedBurkholderiaceae	Proteobacteria		Mexican potato purple top phytoplasma COAHP	Acholeplasma	Tenericutes
Cupriavidus sp. sk0929	unclassifiedBurkholderiaceae	Proteobacteria		Mexican potato purple top phytoplasma	Acholeplasma	Tenericutes
Burkholderia terricola	unclassifiedBurkholderiaceae	Proteobacteria		Mexican periwinkle virescence phytoplasma	Acholeplasma	Tenericutes
Burkholderia sp. A24	unclassifiedBurkholderiaceae	Proteobacteria		Mexican Amaranto seed phytoplasma	Acholeplasma	Tenericutes
Burkholderia phenazinium	unclassifiedBurkholderiaceae	Proteobacteria		Melia azedarach' decline phytoplasma	Acholeplasma	Tenericutes
Burkholderia glathei	unclassifiedBurkholderiaceae	Proteobacteria		Marigold phyllody phytoplasma	Acholeplasma	Tenericutes
bacterium S1 GW-2007	unclassifiedBurkholderiaceae	Proteobacteria		Manihot esculenta' witches'-broom phytoplasma	Acholeplasma	Tenericutes
bacterium KC2	unclassifiedBurkholderiaceae	Proteobacteria		Malaysian yellow dwarf coconut phytoplasma	Acholeplasma	Tenericutes
uncultured Ochrobactrum sp	unclassifiedBrucellaceae	Proteobacteria		Malaysian periwinkle virescence phytoplasma	Acholeplasma	Tenericutes
Ochrobactrum sp. R108	unclassifiedBrucellaceae	Proteobacteria		Malaysia Bermuda grass white leaf phytoplasma	Acholeplasma	Tenericutes
Ochrobactrum sp. DA5	unclassifiedBrucellaceae	Proteobacteria		Maize bushy stunt phytoplasma	Acholeplasma	Tenericutes
Ochrobactrum sp. c279	unclassifiedBrucellaceae	Proteobacteria		Lucerne witches'-broom phytoplasma	Acholeplasma	Tenericutes
Ochrobactrum sp. c260	unclassifiedBrucellaceae	Proteobacteria		Lucerne virescence phytoplasma	Acholeplasma	Tenericutes
uncultured beta proteobacterium	unclassifiedBradyrhizobiaceae	Proteobacteria		Loofah witches'-broom phytoplasma	Acholeplasma	Tenericutes
Rhodopseudomonas sp. SSRW8-1	unclassifiedBradyrhizobiaceae	Proteobacteria		Liriodendron' yellow phytoplasma	Acholeplasma	Tenericutes
Rhodopseudomonas sp. SSRW22-7	unclassifiedBradyrhizobiaceae	Proteobacteria		Lime witches'-broom phytoplasma	Acholeplasma	Tenericutes
Bradyrhizobium sp. Ls82	unclassifiedBradyrhizobiaceae	Proteobacteria		Lime decline phytoplasma	Acholeplasma	Tenericutes
Bradyrhizobium sp. BK19	unclassifiedBradyrhizobiaceae	Proteobacteria		Lily stem-flattening phytoplasma	Acholeplasma	Tenericutes
bacterium RO-isolate-14	unclassifiedBradyrhizobiaceae	Proteobacteria		Lily flower virescence phytoplasma	Acholeplasma	Tenericutes
bacterium AZD9-B2	unclassifiedBradyrhizobiaceae	Proteobacteria		Lily fasciation phytoplasma	Acholeplasma	Tenericutes
bacterium AZD10a-EZLN1	unclassifiedBradyrhizobiaceae	Proteobacteria		Lilium sp. phytoplasma NECu2	Acholeplasma	Tenericutes
bacterium 9RO1	unclassifiedBradyrhizobiaceae	Proteobacteria		Lilium sp. phytoplasma NECu1	Acholeplasma	Tenericutes
anoxygenic photosynthetic bacterium G17	unclassifiedBradyrhizobiaceae	Proteobacteria		Lilium sp. phytoplasma NE7L2	Acholeplasma	Tenericutes
unidentified bacterium	unclassifiedBetaproteobacteria	Proteobacteria		Lilium sp. phytoplasma NE312	Acholeplasma	Tenericutes
uncultured symbiont bacterium of Aplysina cavernicola	unclassifiedBetaproteobacteria	Proteobacteria		Lilium sp. phytoplasma NE311	Acholeplasma	Tenericutes
uncultured sludge bacterium A21b	unclassifiedBetaproteobacteria	Proteobacteria		Lilium sp. phytoplasma NE28	Acholeplasma	Tenericutes
uncultured Schlegelella sp	unclassifiedBetaproteobacteria	Proteobacteria		Lethal yellowing phytoplasma	Acholeplasma	Tenericutes
uncultured Ralstonia sp	unclassifiedBetaproteobacteria	Proteobacteria		Lethal wilt oil palm phytoplasma	Acholeplasma	Tenericutes
uncultured Polynucleobacter sp	unclassifiedBetaproteobacteria	Proteobacteria		Lactuca serriola phytoplasma	Acholeplasma	Tenericutes
uncultured Nitrosomonas sp	unclassifiedBetaproteobacteria	Proteobacteria		Knautia arvensis phyllody phytoplasma	Acholeplasma	Tenericutes
uncultured Methylibium sp	unclassifiedBetaproteobacteria	Proteobacteria		Kidney bean little leaf phytoplasma	Acholeplasma	Tenericutes
uncultured Lake Michigan sediment bacterium LMRTGA6	unclassifiedBetaproteobacteria	Proteobacteria		Khafr(Iran) Almond witches'-broom phytoplasma	Acholeplasma	Tenericutes
uncultured Lake Michigan sediment bacterium LMRTGA4	unclassifiedBetaproteobacteria	Proteobacteria		Kentia decline phytoplasma	Acholeplasma	Tenericutes
uncultured Lake Michigan sediment bacterium LMRTGA15	unclassifiedBetaproteobacteria	Proteobacteria		Juyom (Iran) Bermuda grass white leaf phytoplasma	Acholeplasma	Tenericutes
uncultured Lake Michigan sediment bacterium LMRTGA14	unclassifiedBetaproteobacteria	Proteobacteria		Juniperus occidentalis' witches'-broom phytoplasma	Acholeplasma	Tenericutes
uncultured Lake Michigan sediment bacterium LMRTGA11	unclassifiedBetaproteobacteria	Proteobacteria		Jujube witches'-broom phytoplasma	Acholeplasma	Tenericutes
uncultured Lake Michigan sediment bacterium LMBGG1	unclassifiedBetaproteobacteria	Proteobacteria		Jasminum nudiflorum' phytoplasma	Acholeplasma	Tenericutes
uncultured Lake Michigan sediment bacterium LMBGA6-28	unclassifiedBetaproteobacteria	Proteobacteria		Japanese spurge yellows phytoplasma	Acholeplasma	Tenericutes
uncultured Lake Michigan sediment bacterium LMBGA6-26	unclassifiedBetaproteobacteria	Proteobacteria		Japanese raisin witches'-broom phytoplasma	Acholeplasma	Tenericutes
uncultured Lake Michigan sediment bacterium LMBGA6-25	unclassifiedBetaproteobacteria	Proteobacteria		Jacobaea vulgaris phytoplasma	Acholeplasma	Tenericutes
uncultured Lake Michigan sediment bacterium LMBGA4	unclassifiedBetaproteobacteria	Proteobacteria		Italian Empoasca phytoplasma 2	Acholeplasma	Tenericutes
uncultured Ferribacterium sp	unclassifiedBetaproteobacteria	Proteobacteria		Italian Empoasca phytoplasma 1	Acholeplasma	Tenericutes
uncultured Eubacterium sp	unclassifiedBetaproteobacteria	Proteobacteria		Italian alfalfa witches'-broom phytoplasma	Acholeplasma	Tenericutes
uncultured earthworm intestine bacterium	unclassifiedBetaproteobacteria	Proteobacteria		Italian alfalfa witches-broom phytoplasma	Acholeplasma	Tenericutes
uncultured Denitratisoma sp	unclassifiedBetaproteobacteria	Proteobacteria		Iranian Tomato big bud phytoplasma	Acholeplasma	Tenericutes
uncultured Curvibacter sp	unclassifiedBetaproteobacteria	Proteobacteria		Iranian safflower phytoplasma	Acholeplasma	Tenericutes
uncultured bacterium oxSCC-3	unclassifiedBetaproteobacteria	Proteobacteria		Iranian safflower phyllody phytoplasma	Acholeplasma	Tenericutes
uncultured bacterium Beta-146	unclassifiedBetaproteobacteria	Proteobacteria		Iranian potato purple top phytoplasma	Acholeplasma	Tenericutes
uncultured bacterium Beta-145	unclassifiedBetaproteobacteria	Proteobacteria		Iranian potato phytoplasma	Acholeplasma	Tenericutes
uncultured bacterium Beta-137	unclassifiedBetaproteobacteria	Proteobacteria		Iranian peach phytoplasma PP90	Acholeplasma	Tenericutes
uncultured bacterium Beta-132	unclassifiedBetaproteobacteria	Proteobacteria		Iranian peach phytoplasma PP49	Acholeplasma	Tenericutes
uncultured bacterium Beta-130	unclassifiedBetaproteobacteria	Proteobacteria		Iranian peach phytoplasma PP3	Acholeplasma	Tenericutes
uncultured Bacillus sp	unclassifiedBetaproteobacteria	Proteobacteria		Iranian Lactuca serriola phyllody phytoplasma	Acholeplasma	Tenericutes
Gallionella sp. enrichment culture clone B9	unclassifiedBetaproteobacteria	Proteobacteria		Iranian Lactuca sativa phyllody phytoplasma	Acholeplasma	Tenericutes
Gallionella sp. enrichment culture clone B23	unclassifiedBetaproteobacteria	Proteobacteria		Iranian cherry phytoplasma PCh8	Acholeplasma	Tenericutes
Gallionella sp. enrichment culture clone B22	unclassifiedBetaproteobacteria	Proteobacteria		Iranian cabbage yellows phytoplasma	Acholeplasma	Tenericutes
Gallionella sp. enrichment culture clone B15	unclassifiedBetaproteobacteria	Proteobacteria		Iranian Almond witches'-broom phytoplasma	Acholeplasma	Tenericutes
enrichment culture LET-13	unclassifiedBetaproteobacteria	Proteobacteria		Iranian almond phytoplasma PA14	Acholeplasma	Tenericutes
Burkholderia kururiensis	unclassifiedBetaproteobacteria	Proteobacteria		Iranian almond phytoplasma PA10	Acholeplasma	Tenericutes
beta proteobacterium zj21	unclassifiedBetaproteobacteria	Proteobacteria		Ipomoea phytoplasma	Acholeplasma	Tenericutes
bacterium PE03-7G14	unclassifiedBetaproteobacteria	Proteobacteria		Hydrangea phyllody phytoplasma	Acholeplasma	Tenericutes
Wolbachia endosymbiont of Phaenicia coeruleiviridis	unclassifiedAnaplasmataceae	Proteobacteria		Hyacinth virescence phytoplasma	Acholeplasma	Tenericutes
Wolbachia endosymbiont of Apis mellifera carnica	unclassifiedAnaplasmataceae	Proteobacteria		Hovenia witches'-broom phytoplasma	Acholeplasma	Tenericutes
uncultured Bay of Fundy bacterium BA10-1B	unclassifiedAlteromonadales	Proteobacteria		Honeylocust witches'-broom phytoplasma	Acholeplasma	Tenericutes
Shewanella sp. MTW-1	unclassifiedAlteromonadales	Proteobacteria		Honduran Gliricidia little leaf phytoplasma	Acholeplasma	Tenericutes
Shewanella sp. CSQ3	unclassifiedAlteromonadales	Proteobacteria		Himachal periwinkle phytoplasma	Acholeplasma	Tenericutes
Pseudoalteromonas sp. UST050418-832	unclassifiedAlteromonadales	Proteobacteria		Hibiscus rosa-sinensis' phytoplasma	Acholeplasma	Tenericutes
Pseudoalteromonas sp. UST020129-026	unclassifiedAlteromonadales	Proteobacteria		Heracleum yellows phytoplasma	Acholeplasma	Tenericutes
Pseudoalteromonas sp. sx2w5	unclassifiedAlteromonadales	Proteobacteria		Henon bamboo witches'-broom phytoplasma	Acholeplasma	Tenericutes
Pseudoalteromonas sp. MB100	unclassifiedAlteromonadales	Proteobacteria		Hemp fiber witches'-broom phytoplasma	Acholeplasma	Tenericutes
marine bacterium SI-201	unclassifiedAlteromonadales	Proteobacteria		Hemp dogbane yellows phytoplasma	Acholeplasma	Tenericutes
uncultured Alteromonadaceae bacterium	unclassifiedAlteromonadaceae	Proteobacteria		Helichrysum bracteatum' phytoplasma	Acholeplasma	Tenericutes
Pseudoalteromonas sp. 572S-1	unclassifiedAlteromonadaceae	Proteobacteria		Helianthus debilis little leaf phytoplasma	Acholeplasma	Tenericutes
Pseudoalteromonas sp. 0572S-34	unclassifiedAlteromonadaceae	Proteobacteria		Gynura crepidioides' phyllody phytoplasma	Acholeplasma	Tenericutes
Fe-oxidizing bacterium FO6	unclassifiedAlteromonadaceae	Proteobacteria		Grey dogwood stunt phytoplasma	Acholeplasma	Tenericutes
bacterium A4S-VP6-G5	unclassifiedAlteromonadaceae	Proteobacteria		Green valley X phytoplasma	Acholeplasma	Tenericutes
bacterium A3S-VP5-C7	unclassifiedAlteromonadaceae	Proteobacteria		Grapevine stolbur phytoplasma	Acholeplasma	Tenericutes
bacterium A3S-VP5-B7	unclassifiedAlteromonadaceae	Proteobacteria		Goosegrass yellows phytoplasma	Acholeplasma	Tenericutes
Alteromonas sp. MED113	unclassifiedAlteromonadaceae	Proteobacteria		Goldenrod yellows phytoplasma	Acholeplasma	Tenericutes
Alteromonas sp. KSA10	unclassifiedAlteromonadaceae	Proteobacteria		Goldenrain phytoplasma	Acholeplasma	Tenericutes
unidentified rumen bacterium RF32	unclassifiedAlphaproteobacteria	Proteobacteria		Garden beet witches'-broom phytoplasma	Acholeplasma	Tenericutes
unidentified bacterium wb1-B16	unclassifiedAlphaproteobacteria	Proteobacteria		Gaillardia yellows phytoplasma	Acholeplasma	Tenericutes
uncultured Synechococcus sp	unclassifiedAlphaproteobacteria	Proteobacteria		Gaillardia phyllody phytoplasma	Acholeplasma	Tenericutes
uncultured Ochrobactrum sp	unclassifiedAlphaproteobacteria	Proteobacteria		Fraxinus excelsior' phytoplasma	Acholeplasma	Tenericutes
uncultured marine alpha proteobacterium N-62	unclassifiedAlphaproteobacteria	Proteobacteria		Fragaria multicipita' phytoplasma	Acholeplasma	Tenericutes
uncultured marine alpha proteobacterium BY-70	unclassifiedAlphaproteobacteria	Proteobacteria		Florida sabal palm phytoplasma	Acholeplasma	Tenericutes
uncultured marine alpha proteobacterium AY-52	unclassifiedAlphaproteobacteria	Proteobacteria		Florida Rhynchosia little leaf phytoplasma	Acholeplasma	Tenericutes
uncultured Lutibacterium sp	unclassifiedAlphaproteobacteria	Proteobacteria		Florida Pandanus decline phytoplasma	Acholeplasma	Tenericutes
uncultured Blastochloris sp	unclassifiedAlphaproteobacteria	Proteobacteria		Flavescence doree phytoplasma HD1	Acholeplasma	Tenericutes
Sphingomonas sp. JNJ03	unclassifiedAlphaproteobacteria	Proteobacteria		Flavescence doree phytoplasma	Acholeplasma	Tenericutes
Sphingomonas sp. JNB03	unclassifiedAlphaproteobacteria	Proteobacteria		Firoozabad (Iran) Bermuda grass white leaf phytoplasma	Acholeplasma	Tenericutes
Sphingomonas sp. JNB01	unclassifiedAlphaproteobacteria	Proteobacteria		Festuca yellows phytoplasma	Acholeplasma	Tenericutes
Sphingomonadales bacterium TP679	unclassifiedAlphaproteobacteria	Proteobacteria		Faba bean phyllody phytoplasma	Acholeplasma	Tenericutes
Robbea sp. associated bacterium 3	unclassifiedAlphaproteobacteria	Proteobacteria		Euscelidius variegatus' phytoplasma	Acholeplasma	Tenericutes
Methylobacterium sp. NBCS19	unclassifiedAlphaproteobacteria	Proteobacteria		Euphorbia heterophylla phytoplasma	Acholeplasma	Tenericutes
marine alpha proteobacterium RS.Sph.021	unclassifiedAlphaproteobacteria	Proteobacteria		Euonymus japonicus' phytoplasma	Acholeplasma	Tenericutes
humic substances enrichment clone D26	unclassifiedAlphaproteobacteria	Proteobacteria		Eucalyptus yellows and witches'-broom phytoplasma	Acholeplasma	Tenericutes
endosymbiont of Acanthamoeba sp. UWC36	unclassifiedAlphaproteobacteria	Proteobacteria		Ethiopian Gliricidia little leaf phytoplasma	Acholeplasma	Tenericutes
DMSP-degrading marine bacterium JA25	unclassifiedAlphaproteobacteria	Proteobacteria		Eryngium foetidum' witches'-broom phytoplasma	Acholeplasma	Tenericutes
Caulobacter sp. N13	unclassifiedAlphaproteobacteria	Proteobacteria		Erigeron witches'-broom phytoplasma	Acholeplasma	Tenericutes
Candidatus Liberibacter africanus subsp. capensis	unclassifiedAlphaproteobacteria	Proteobacteria		Epilobium phyllody phytoplasma	Acholeplasma	Tenericutes
Brevundimonas lenta	unclassifiedAlphaproteobacteria	Proteobacteria		Empoasca sp. phytoplasma	Acholeplasma	Tenericutes
bacterium Ellin5086	unclassifiedAlphaproteobacteria	Proteobacteria		Empoasca decipiens' phytoplasma	Acholeplasma	Tenericutes
bacterium Ellin357	unclassifiedAlphaproteobacteria	Proteobacteria		Elm phytoplasma 'Arlington Heights'	Acholeplasma	Tenericutes
Bacillus subtilis subsp. subtilis	unclassifiedAlphaproteobacteria	Proteobacteria		Eleusine indica' witches'-broom phytoplasma	Acholeplasma	Tenericutes
alpha proteobacterium Z2	unclassifiedAlphaproteobacteria	Proteobacteria		Eggplant stunt phytoplasma	Acholeplasma	Tenericutes
alpha proteobacterium TP285	unclassifiedAlphaproteobacteria	Proteobacteria		Eggplant phyllody phytoplasma	Acholeplasma	Tenericutes
alpha proteobacterium Schreyahn-AOB-Aster-Kultur-5	unclassifiedAlphaproteobacteria	Proteobacteria		Echinopsis witches'-broom phytoplasma	Acholeplasma	Tenericutes
alpha proteobacterium mB4	unclassifiedAlphaproteobacteria	Proteobacteria		Echinopsis sp. yellow patch phytoplasma	Acholeplasma	Tenericutes
alpha proteobacterium mB29	unclassifiedAlphaproteobacteria	Proteobacteria		Dry bean phyllody phytoplasma	Acholeplasma	Tenericutes
alpha proteobacterium mB27	unclassifiedAlphaproteobacteria	Proteobacteria		Dogfennel yellows phytoplasma	Acholeplasma	Tenericutes
alpha proteobacterium MARC4A17	unclassifiedAlphaproteobacteria	Proteobacteria		Dioscorea oppositifolia' yellows phytoplasma	Acholeplasma	Tenericutes
alpha proteobacterium MARC2C-N	unclassifiedAlphaproteobacteria	Proteobacteria		Dictamnus stunt phytoplasma	Acholeplasma	Tenericutes
alpha proteobacterium MA154	unclassifiedAlphaproteobacteria	Proteobacteria		Dianthus chinensis' elm yellows phytoplasma	Acholeplasma	Tenericutes
uncultured bacterium 20-45:2	unclassifiedAlcaligenaceae	Proteobacteria		Desmodium ovalifolium' witches'-broom phytoplasma	Acholeplasma	Tenericutes
Pusillimonas sp. LC5d	unclassifiedAlcaligenaceae	Proteobacteria		Desert sunflower yellows phytoplasma	Acholeplasma	Tenericutes
Pusillimonas sp. LC4e	unclassifiedAlcaligenaceae	Proteobacteria		Delphinium 16SrIII phytoplasma	Acholeplasma	Tenericutes
Pusillimonas sp. ES-QY-3	unclassifiedAlcaligenaceae	Proteobacteria		Dandelion virescence phytoplasma	Acholeplasma	Tenericutes
beta proteobacterium zj22	unclassifiedAlcaligenaceae	Proteobacteria		Czech Echinacea purpurea phyllody phytoplasma	Acholeplasma	Tenericutes
beta proteobacterium wo37	unclassifiedAlcaligenaceae	Proteobacteria		Cynodon white leaf phytoplasma	Acholeplasma	Tenericutes
aquatic bacterium R1-B28	unclassifiedAlcaligenaceae	Proteobacteria		Cynodon dactylon' phytoplasma	Acholeplasma	Tenericutes
Alcaligenes sp. LC5c	unclassifiedAlcaligenaceae	Proteobacteria		Cucurbita moschata' asymptomatic phytoplasma	Acholeplasma	Tenericutes
Alcaligenes sp. DRE-2009-C4	unclassifiedAlcaligenaceae	Proteobacteria		Cucumber virescence phytoplasma	Acholeplasma	Tenericutes
Alcaligenaceae bacterium SC092	unclassifiedAlcaligenaceae	Proteobacteria		Cuban papaya phytoplasma	Acholeplasma	Tenericutes
Aeromonas sp. LPB-2	unclassifiedAeromonadaceae	Proteobacteria		Crotalaria witches'-broom phytoplasma	Acholeplasma	Tenericutes
uncultured Paracraurococcus sp	unclassifiedAcetobacteraceae	Proteobacteria		Crotalaria pallida' witches'-broom phytoplasma	Acholeplasma	Tenericutes
uncultured eubacterium WD256	unclassifiedAcetobacteraceae	Proteobacteria		Cranberry false blossom phytoplasma	Acholeplasma	Tenericutes
uncultured bacterium MS5	unclassifiedAcetobacteraceae	Proteobacteria		Coyol palm decline phytoplasma	Acholeplasma	Tenericutes
Acidisphaera sp. NO-15	unclassifiedAcetobacteraceae	Proteobacteria		Cotton phyllody phytoplasma	Acholeplasma	Tenericutes
Rhodocyclales bacterium TP378	Uliginosibacterium	Proteobacteria		Cosmos little leaf phytoplasma	Acholeplasma	Tenericutes
Rhodocyclaceae bacterium RR80	Uliginosibacterium	Proteobacteria		Corylus avellana' phytoplasma	Acholeplasma	Tenericutes
Rhodocyclaceae bacterium RR76	Uliginosibacterium	Proteobacteria		Corn-reddening phytoplasma 2005/2	Acholeplasma	Tenericutes
Rhodocyclaceae bacterium RR58	Uliginosibacterium	Proteobacteria		Cordyline phytoplasma	Acholeplasma	Tenericutes
Rhodocyclaceae bacterium RR38	Uliginosibacterium	Proteobacteria		Coorg black pepper yellows phytoplasma	Acholeplasma	Tenericutes
uncultured Ottowia sp	Tolumonas	Proteobacteria		Conyza phytoplasma	Acholeplasma	Tenericutes
Aeromonadales bacterium TP426	Tolumonas	Proteobacteria		Convolvulus arvensis' phytoplasma	Acholeplasma	Tenericutes
Aeromonadales bacterium TP377	Tolumonas	Proteobacteria		Coneflower phyllody phytoplasma	Acholeplasma	Tenericutes
Aeromonadales bacterium TP374	Tolumonas	Proteobacteria		Common Parthenium witches'-broom phytoplasma	Acholeplasma	Tenericutes
uncultured bacterium	Tistrella	Proteobacteria		Columbia Basin potato purple top phytoplasma	Acholeplasma	Tenericutes
Tistrella sp. S73-3	Tistrella	Proteobacteria		Colombian periwinkle phytoplasma	Acholeplasma	Tenericutes
Tistrella sp. S67-5	Tistrella	Proteobacteria		Cocos nucifera' lethal yellowing phytoplasma	Acholeplasma	Tenericutes
Tistrella sp. MARC2PPND	Tistrella	Proteobacteria		Coconut yellow decline phytoplasma	Acholeplasma	Tenericutes
Gluconobacter sp. S66-7	Tistrella	Proteobacteria		Coconut lethal yellowing phytoplasma	Acholeplasma	Tenericutes
Thiothrix sp. FBR0112	Thiothrix	Proteobacteria		Coconut decline phytoplasma	Acholeplasma	Tenericutes
Thiomonas sp. Ynys3	Thiomonas	Proteobacteria		Clover yellow edge phytoplasma	Acholeplasma	Tenericutes
Thiomonas sp. ML2-5	Thiomonas	Proteobacteria		Clover phyllody phytoplasma	Acholeplasma	Tenericutes
Thiomonas sp. CS2	Thiomonas	Proteobacteria		Clove leaf roll phytoplasma	Acholeplasma	Tenericutes
unidentified oil field bacterium THIO1	Thiomicrospira	Proteobacteria		Cleome witches'-broom phytoplasma	Acholeplasma	Tenericutes
uncultured bacterium	Thiohalospira	Proteobacteria		Cirsium yellows phytoplasma	Acholeplasma	Tenericutes
uncultured Ectothiorhodospiraceae bacterium	Thiohalophilus	Proteobacteria		Cirsium white leaf phytoplasma	Acholeplasma	Tenericutes
uncultured bacterium	Thiohalocapsa	Proteobacteria		Cicadulina bipunctata' phytoplasma	Acholeplasma	Tenericutes
Thiococcus sp. AT2205	Thioflavicoccus	Proteobacteria		Chrysanthemum yellows phytoplasma	Acholeplasma	Tenericutes
Thiocystis violascens	Thiocystis	Proteobacteria		Chrysanthemum witches'-broom phytoplasma	Acholeplasma	Tenericutes
Thioclava sp. SRB-9-12	Thioclava	Proteobacteria		Chrysanthemum flattened stem Phytoplasma	Acholeplasma	Tenericutes
Thioclava sp. SRB-2-64	Thioclava	Proteobacteria		Christmas cactus witches'-broom phytoplasma	Acholeplasma	Tenericutes
Thioclava sp. SRB-2-6	Thioclava	Proteobacteria		Chinese wingnut witches'-broom phytoplasma	Acholeplasma	Tenericutes
Thiocapsa sp. JA250	Thiocapsa	Proteobacteria		Chinese potato phytoplasma YN-6	Acholeplasma	Tenericutes
unidentified beta proteobacterium OS-R	Thiobacter	Proteobacteria		Chinese potato phytoplasma YN-2G	Acholeplasma	Tenericutes
Thiobacillus thioparus	Thiobacillus	Proteobacteria		Chinese potato phytoplasma YN-169	Acholeplasma	Tenericutes
Thiobacillus sp. enrichment culture clone B8	Thiobacillus	Proteobacteria		Chinese potato phytoplasma YN-10G	Acholeplasma	Tenericutes
uncultured Thioalkalivibrio sp	Thioalkalivibrio	Proteobacteria		Chinese pigeon pea witches'-broom phytoplasma	Acholeplasma	Tenericutes
uncultured Nitrobacter sp	Thermomonas	Proteobacteria		Chinese periwinkle phyllody phytoplasma	Acholeplasma	Tenericutes
Thermomonas sp. D50-7-1	Thermomonas	Proteobacteria		Chinaberry yellows phytoplasma	Acholeplasma	Tenericutes
uncultured prokaryote	Thauera	Proteobacteria		Chinaberry witches'-broom phytoplasma	Acholeplasma	Tenericutes
uncultured Deferribacteraceae bacterium	Thauera	Proteobacteria		Chile pepper phytoplasma	Acholeplasma	Tenericutes
unidentified bacterium U62	Thalassospira	Proteobacteria		Chile grape vine yellows phytoplasma	Acholeplasma	Tenericutes
Thalassospira sp. SL4h	Thalassospira	Proteobacteria		Chickpea phyllody phytoplasma	Acholeplasma	Tenericutes
Thalassospira sp. SL4e	Thalassospira	Proteobacteria		Cherry proliferation phytoplasma	Acholeplasma	Tenericutes
Thalassospira sp. SL2e	Thalassospira	Proteobacteria		Cherry little leaf phytoplasma	Acholeplasma	Tenericutes
Thalassospira sp. SL2d	Thalassospira	Proteobacteria		Cherry lethal yellows phytoplasma	Acholeplasma	Tenericutes
Thalassospira sp. SL2c	Thalassospira	Proteobacteria		Cherry decline phytoplasma	Acholeplasma	Tenericutes
Thalassospira sp. S73-13	Thalassospira	Proteobacteria		Chenopodium morale' phytoplasma	Acholeplasma	Tenericutes
Thalassospira sp. MCCC 1A01167	Thalassospira	Proteobacteria		Chayote witches'-broom phytoplasma	Acholeplasma	Tenericutes
Thalassospira sp. MCCC 1A01166	Thalassospira	Proteobacteria		Chaya yellows phytoplasma	Acholeplasma	Tenericutes
Thalassospira sp. LC4d	Thalassospira	Proteobacteria		Chandigarh periwinkle phytoplasma	Acholeplasma	Tenericutes
Thalassospira sp. 19-B1-36	Thalassospira	Proteobacteria		Catharanthus roseus' phytoplasma II	Acholeplasma	Tenericutes
Thalassospira sp. 16C	Thalassospira	Proteobacteria		Catharanthus roseus phytoplasma	Acholeplasma	Tenericutes
Rhodospirillaceae bacterium MARC2PPNL	Thalassospira	Proteobacteria		Catharanthus phyllody phytoplasma	Acholeplasma	Tenericutes
Rhodocista sp. JZHS37	Thalassospira	Proteobacteria		Catalpa bungei' yellows phytoplasma	Acholeplasma	Tenericutes
marine bacterium B-4	Thalassospira	Proteobacteria		Cassava witches'-broom phytoplasma	Acholeplasma	Tenericutes
humic substances-degrading bacterium HS341	Thalassospira	Proteobacteria		Cassava frogskin disease phytoplasma	Acholeplasma	Tenericutes
humic substances-degrading bacterium HS296	Thalassospira	Proteobacteria		Carrot proliferation phytoplasma	Acholeplasma	Tenericutes
humic substances-degrading bacterium HS141	Thalassospira	Proteobacteria		Carrot phytoplasma sp. ca2006/9	Acholeplasma	Tenericutes
alpha proteobacterium MARMC3G	Thalassospira	Proteobacteria		Carrot phytoplasma sp. ca2006/5	Acholeplasma	Tenericutes
alpha proteobacterium MARC4E	Thalassospira	Proteobacteria		Carrot phytoplasma sp. ca2006/1	Acholeplasma	Tenericutes
alpha proteobacterium MARC2P-I	Thalassospira	Proteobacteria		Carnation yellow phytoplasma	Acholeplasma	Tenericutes
alpha proteobacterium MARC2P-G	Thalassospira	Proteobacteria		Carludovica palmata leaf yellowing phytoplasma	Acholeplasma	Tenericutes
alpha proteobacterium MARC2P-C	Thalassospira	Proteobacteria		Capsicuum sp. phytoplasma	Acholeplasma	Tenericutes
alpha proteobacterium MARC2C-Q	Thalassospira	Proteobacteria		Capsicum annuum' leaf phytoplasma	Acholeplasma	Tenericutes
alpha proteobacterium MARC2C-E	Thalassospira	Proteobacteria		Candidatus Phytoplasma ziziphi	Acholeplasma	Tenericutes
alpha proteobacterium MARC2C-D	Thalassospira	Proteobacteria		Candidatus Phytoplasma vitis	Acholeplasma	Tenericutes
uncultured Thalassomonas sp	Thalassomonas	Proteobacteria		Candidatus Phytoplasma ulmi	Acholeplasma	Tenericutes
Thalassomonas sp. HDEP9	Thalassomonas	Proteobacteria		Candidatus Phytoplasma trifolii	Acholeplasma	Tenericutes
Thalassomonas sp. HDEP11	Thalassomonas	Proteobacteria		Candidatus Phytoplasma spartii	Acholeplasma	Tenericutes
gamma proteobacterium SCc-11	Thalassomonas	Proteobacteria		Candidatus Phytoplasma solani	Acholeplasma	Tenericutes
bacterium A3M-VP7-C9	Thalassomonas	Proteobacteria		Candidatus Phytoplasma pruni	Acholeplasma	Tenericutes
Oceanospirillum sp. U61	Thalassolituus	Proteobacteria		Candidatus Phytoplasma pini	Acholeplasma	Tenericutes
Roseobacter sp. JL-137	Thalassococcus	Proteobacteria		Candidatus Phytoplasma phoenicium	Acholeplasma	Tenericutes
uncultured Roseobacter sp	Thalassobius	Proteobacteria		Candidatus Phytoplasma persicae	Acholeplasma	Tenericutes
Ruegeria sp. RIg-3	Thalassobius	Proteobacteria		Candidatus Phytoplasma oryzae	Acholeplasma	Tenericutes
alpha proteobacterium GIg-4	Thalassobaculum	Proteobacteria		Candidatus Phytoplasma omanense	Acholeplasma	Tenericutes
alpha proteobacterium AP-25	Thalassobaculum	Proteobacteria		Candidatus Phytoplasma japonicum	Acholeplasma	Tenericutes
uncultured marine bacterium ZD0207	Thalassobacter	Proteobacteria		Candidatus Phytoplasma fraxini	Acholeplasma	Tenericutes
uncultured Arctic sea ice bacterium	Thalassobacter	Proteobacteria		Candidatus Phytoplasma fragariae	Acholeplasma	Tenericutes
Thalassobacter sp. MED588	Thalassobacter	Proteobacteria		Candidatus Phytoplasma cynodontis	Acholeplasma	Tenericutes
uncultured compost bacterium	Tetrathiobacter	Proteobacteria		Candidatus Phytoplasma castaneae	Acholeplasma	Tenericutes
endosymbiont RT19 of Lyrodus pedicellatus	Teredinibacter	Proteobacteria		Candidatus Phytoplasma brasiliense	Acholeplasma	Tenericutes
uncultured proteobacterium	Terasakiella	Proteobacteria		Candidatus Phytoplasma australiense	Acholeplasma	Tenericutes
Petrobacter sp. enrichment culture clone 7	Tepidiphilus	Proteobacteria		Candidatus Phytoplasma aurantifolia	Acholeplasma	Tenericutes
uncultured beta proteobacterium	Tepidicella	Proteobacteria		Candidatus Phytoplasma americanum	Acholeplasma	Tenericutes
uncultured Syntrophorhabdaceae bacterium SHA-22	Syntrophorhabdus	Proteobacteria		Camelina' aster yellows phytoplasma	Acholeplasma	Tenericutes
unidentified sulphate reducing bacterium DSB-DSa99-9	Syntrophobacter	Proteobacteria		Cactus witches'-broom phytoplasma	Acholeplasma	Tenericutes
unidentified sulphate reducing bacterium DSB-DSa99-8	Syntrophobacter	Proteobacteria		Buckland Valley grapevine yellows phytoplasma	Acholeplasma	Tenericutes
unidentified sulphate reducing bacterium DSB-DSa99-5	Syntrophobacter	Proteobacteria		Brussels sprouts yellows phytoplasma	Acholeplasma	Tenericutes
unidentified sulphate reducing bacterium DSB-DSa99-10	Syntrophobacter	Proteobacteria		Broccoli phytoplasma sp. br273	Acholeplasma	Tenericutes
uncultured Desulfobacteraceae bacterium	Syntrophobacter	Proteobacteria		Brinjal little leaf phytoplasma	Acholeplasma	Tenericutes
uncultured Acidobacteria bacterium	Syntrophobacter	Proteobacteria		Brazilian Huanglongbing disease-associated phytoplasma	Acholeplasma	Tenericutes
Syntrophobacteraceae bacterium enrichment culture clone SMSyn14	Syntrophobacter	Proteobacteria		Brassica napus' phytoplasma	Acholeplasma	Tenericutes
uncultured bacterium VC2.1 Bac1	Sulfurovum	Proteobacteria		Brachiaria grass white leaf phytoplasma	Acholeplasma	Tenericutes
epsilon proteobacterium enrichment culture clone DGGE-10E	Sulfurovum	Proteobacteria		Bougainvillea proliferation phytoplasma	Acholeplasma	Tenericutes
bacterium 2BP-7	Sulfurovum	Proteobacteria		Blueberry stunt phytoplasma	Acholeplasma	Tenericutes
Sulfurospirillum barnesii	Sulfurospirillum	Proteobacteria		Blueberry proliferation phytoplasma	Acholeplasma	Tenericutes
Geospirillium sp. KoFum	Sulfurospirillum	Proteobacteria		Black raspberry witches'-broom phytoplasma	Acholeplasma	Tenericutes
Chlorochromatium aggregatum' nonphotosynthetic symbiont	Sulfurospirillum	Proteobacteria		Black pepper phyllody phytoplasma	Acholeplasma	Tenericutes
bacterium enrichment culture clone Pav-FEB-Bd3-C2	Sulfurospirillum	Proteobacteria		Black locust witches'-broom phytoplasma	Acholeplasma	Tenericutes
uncultured Thiomicrospira sp	Sulfurimonas	Proteobacteria		Black currant reversion disease phytoplasma	Acholeplasma	Tenericutes
uncultured bacterium SY6-31	Sulfurimonas	Proteobacteria		Bischofia polycarpa witches'-broom phytoplasma	Acholeplasma	Tenericutes
uncultured bacterium SY6-1	Sulfurimonas	Proteobacteria		Bindweed yellows phytoplasma	Acholeplasma	Tenericutes
uncultured marine alpha proteobacterium BY-81	Sulfitobacter	Proteobacteria		Bean amachamiento phytoplasma	Acholeplasma	Tenericutes
uncultured marine alpha proteobacterium AY-51	Sulfitobacter	Proteobacteria		Barley deformation phytoplasma	Acholeplasma	Tenericutes
uncultured delta proteobacterium	Sulfitobacter	Proteobacteria		Banana stunt phytoplasma	Acholeplasma	Tenericutes
uncultured Alphaproteobacteria bacterium	Sulfitobacter	Proteobacteria		Bamboo witches'-broom phytoplasma	Acholeplasma	Tenericutes
Sulfitobacter sp. WTs-4	Sulfitobacter	Proteobacteria		Bamboo aster yellows phytoplasma	Acholeplasma	Tenericutes
Sulfitobacter sp. UST050418-357	Sulfitobacter	Proteobacteria		Bajgah periwinkle little leaf phytoplasma	Acholeplasma	Tenericutes
Sulfitobacter sp. LZXC37	Sulfitobacter	Proteobacteria		bacterium enrichment culture clone BA75	Acholeplasma	Tenericutes
Sulfitobacter sp. DJQD14	Sulfitobacter	Proteobacteria		bacterium 060620-Aspo-KJ0052F01-H6-AM7	Acholeplasma	Tenericutes
Sulfitobacter sp. DJNY41	Sulfitobacter	Proteobacteria		bacterium 060620-Aspo-KJ0052F01-A6-HM13	Acholeplasma	Tenericutes
Sulfitobacter sp. DJNY40	Sulfitobacter	Proteobacteria		bacterium 060620-Aspo-KJ0052F01-A6-AM	Acholeplasma	Tenericutes
Sulfitobacter sp. DJNY27	Sulfitobacter	Proteobacteria		bacterium 060620-Aspo-KJ0052F01-A1-HM2	Acholeplasma	Tenericutes
Sulfitobacter sp. DJHH10	Sulfitobacter	Proteobacteria		Azalea witches'-broom phytoplasma	Acholeplasma	Tenericutes
Sulfitobacter sp. BIO-11	Sulfitobacter	Proteobacteria		Axonopus compressus' phytoplasma	Acholeplasma	Tenericutes
Sulfitobacter sp. 139Z-4	Sulfitobacter	Proteobacteria		Atriplex rhagodioides' phytoplasma	Acholeplasma	Tenericutes
Rhodobacteraceae bacterium ACEMC 19-6	Sulfitobacter	Proteobacteria		Atriplex halimus' phytoplasma	Acholeplasma	Tenericutes
Marinomonas sp. SC29	Sulfitobacter	Proteobacteria		Asymmetrasca decedens' phytoplasma	Acholeplasma	Tenericutes
alpha proteobacterium S34	Sulfitobacter	Proteobacteria		Aster yellows witches'-broom phytoplasma AYWB	Acholeplasma	Tenericutes
uncultured Lake Michigan sediment bacterium LM4B12	Steroidobacter	Proteobacteria		Aster yellows phytoplasma I-P	Acholeplasma	Tenericutes
gamma proteobacterium YU21-B	Steroidobacter	Proteobacteria		Aster yellows phytoplasma E4	Acholeplasma	Tenericutes
uncultured bacterium 122	Stenotrophomonas	Proteobacteria		Aster yellows phytoplasma B	Acholeplasma	Tenericutes
Stenotrophomonas sp. Zp34C	Stenotrophomonas	Proteobacteria		Aster yellows phytoplasma A	Acholeplasma	Tenericutes
Stenotrophomonas sp. WJ	Stenotrophomonas	Proteobacteria		Aster yellows phytoplasma 'watercress'	Acholeplasma	Tenericutes
Stenotrophomonas sp. TK64	Stenotrophomonas	Proteobacteria		Aster yellows phytoplasma	Acholeplasma	Tenericutes
Stenotrophomonas sp. TK59	Stenotrophomonas	Proteobacteria		Ash witches'-broom phytoplasma	Acholeplasma	Tenericutes
Stenotrophomonas sp. TK50	Stenotrophomonas	Proteobacteria		Argentinian alfalfa witches'-broom phytoplasma	Acholeplasma	Tenericutes
Stenotrophomonas sp. TK49	Stenotrophomonas	Proteobacteria		Arecanut yellow leaf disease phytoplasma	Acholeplasma	Tenericutes
Stenotrophomonas sp. TK45	Stenotrophomonas	Proteobacteria		Apricot stolbur phytoplasma	Acholeplasma	Tenericutes
Stenotrophomonas sp. TK40	Stenotrophomonas	Proteobacteria		Apricot leaf roll phytoplasma	Acholeplasma	Tenericutes
Stenotrophomonas sp. SRU-22	Stenotrophomonas	Proteobacteria		Apple stolbur phytoplasma	Acholeplasma	Tenericutes
Stenotrophomonas sp. SMSP	Stenotrophomonas	Proteobacteria		Apple sessile leaf phytoplasma	Acholeplasma	Tenericutes
Stenotrophomonas sp. PIC-C18	Stenotrophomonas	Proteobacteria		Aphanamixis polystachya phytoplasma	Acholeplasma	Tenericutes
Stenotrophomonas sp. P1A	Stenotrophomonas	Proteobacteria		Anoda acerifolia phytoplasma	Acholeplasma	Tenericutes
Stenotrophomonas sp. JA62-2	Stenotrophomonas	Proteobacteria		Amblyomma variegatum' phytoplasma	Acholeplasma	Tenericutes
Stenotrophomonas sp. J54C17	Stenotrophomonas	Proteobacteria		Amaranthus hypochondriacus' phytoplasma	Acholeplasma	Tenericutes
Stenotrophomonas sp. HPC426	Stenotrophomonas	Proteobacteria		Almond witches'-broom phytoplasma	Acholeplasma	Tenericutes
Stenotrophomonas sp. GA94-2	Stenotrophomonas	Proteobacteria		Alfalfa witches'-broom phytoplasma Urmia	Acholeplasma	Tenericutes
Stenotrophomonas sp. DJHH51	Stenotrophomonas	Proteobacteria		Alfalfa witches'-broom phytoplasma	Acholeplasma	Tenericutes
Stenotrophomonas sp. DJHH43	Stenotrophomonas	Proteobacteria		Alder yellows phytoplasma	Acholeplasma	Tenericutes
Stenotrophomonas sp. DH68-2	Stenotrophomonas	Proteobacteria		Alaska potato purple top phytoplasma	Acholeplasma	Tenericutes
Stenotrophomonas sp. CCBAU 81347	Stenotrophomonas	Proteobacteria		Adenium little leaf phytoplasma	Acholeplasma	Tenericutes
Stenotrophomonas sp. C19	Stenotrophomonas	Proteobacteria		Aconitum proliferation phytoplasma	Acholeplasma	Tenericutes
Stenotrophomonas sp. BSD 39	Stenotrophomonas	Proteobacteria		Acholeplasma vituli	Acholeplasma	Tenericutes
Stenotrophomonas sp. BS10	Stenotrophomonas	Proteobacteria		Acholeplasma sp. enrichment culture clone 12-7C	Acholeplasma	Tenericutes
Stenotrophomonas sp. APH17	Stenotrophomonas	Proteobacteria		Acholeplasma sp. CODA 1G	Acholeplasma	Tenericutes
Stenotrophomonas sp. A24MTH	Stenotrophomonas	Proteobacteria		Acholeplasma pleciae	Acholeplasma	Tenericutes
Stenotrophomonas sp. A09	Stenotrophomonas	Proteobacteria		Acholeplasma parvum	Acholeplasma	Tenericutes
Stenotrophomonas sp. 13	Stenotrophomonas	Proteobacteria		Acholeplasma palmae	Acholeplasma	Tenericutes
soil bacterium PM2-P2-11	Stenotrophomonas	Proteobacteria		Acholeplasma oculi	Acholeplasma	Tenericutes
soil bacterium PH-P4-33	Stenotrophomonas	Proteobacteria		Acholeplasma morum	Acholeplasma	Tenericutes
soil bacterium PH-P1-13	Stenotrophomonas	Proteobacteria		Acholeplasma laidlawii PG-8A	Acholeplasma	Tenericutes
soil bacterium PD-P1-32	Stenotrophomonas	Proteobacteria		Acholeplasma laidlawii	Acholeplasma	Tenericutes
Pseudomonas sp. 310	Stenotrophomonas	Proteobacteria		Acholeplasma hippikon	Acholeplasma	Tenericutes
gamma proteobacterium JAUIB93	Stenotrophomonas	Proteobacteria		Acholeplasma granularum	Acholeplasma	Tenericutes
denitrifying bacterium K(C1)	Stenotrophomonas	Proteobacteria		Acholeplasma equifetale	Acholeplasma	Tenericutes
chlortetracycline-resistant bacterium PMM-P1-31	Stenotrophomonas	Proteobacteria		Acholeplasma brassicae	Acholeplasma	Tenericutes
bacterium RSB-3-27	Stenotrophomonas	Proteobacteria		Acholeplasma axanthum	Acholeplasma	Tenericutes
bacterium KB06G	Stenotrophomonas	Proteobacteria		uncultured Synergistetes bacterium	unclassifiedSynergistaceae	Synergistetes
bacterium 3-3(2009)	Stenotrophomonas	Proteobacteria		uncultured Synergistes sp	unclassifiedSynergistaceae	Synergistetes
Stappia sp. HH02D	Stappia	Proteobacteria		uncultured rumen bacterium	unclassifiedSynergistaceae	Synergistetes
Stappia sp. DMS012	Stappia	Proteobacteria		uncultured Flexistipes sp	unclassifiedSynergistaceae	Synergistetes
Moraxella sp	Stappia	Proteobacteria		uncultured Firmicutes bacterium	unclassifiedSynergistaceae	Synergistetes
Brevundimonas sp. CK-I3-13-2	Stappia	Proteobacteria		uncultured Deferribacteres bacterium	unclassifiedSynergistaceae	Synergistetes
alpha proteobacterium PTB1	Stappia	Proteobacteria		uncultured Deferribacteraceae bacterium	unclassifiedSynergistaceae	Synergistetes
uncultured Saccharophagus sp	Spongiispira	Proteobacteria		uncultured Clostridia bacterium	unclassifiedSynergistaceae	Synergistetes
uncultured Oceanospirillales bacterium	Spongiispira	Proteobacteria		uncultured bacterium W090	unclassifiedSynergistaceae	Synergistetes
uncultured Alteromonadaceae bacterium	Spongiispira	Proteobacteria		uncultured bacterium W028	unclassifiedSynergistaceae	Synergistetes
gamma proteobacterium RED77	Spongiibacter	Proteobacteria		uncultured bacterium D084	unclassifiedSynergistaceae	Synergistetes
Sphingomonadales bacterium MA11	Sphingosinicella	Proteobacteria		uncultured bacterium D006	unclassifiedSynergistaceae	Synergistetes
Sphingopyxis sp. MW042	Sphingopyxis	Proteobacteria		uncultured bacterium BH017	unclassifiedSynergistaceae	Synergistetes
Sphingopyxis sp. MeOH030	Sphingopyxis	Proteobacteria		uncultured bacterium	unclassifiedSynergistaceae	Synergistetes
Sphingopyxis sp. KYH-1	Sphingopyxis	Proteobacteria		uncultured Aminanaerobia bacterium	unclassifiedSynergistaceae	Synergistetes
Sphingopyxis sp. KLHS	Sphingopyxis	Proteobacteria		Synergistetes oral clone OTU3.1	unclassifiedSynergistaceae	Synergistetes
Sphingopyxis sp. DMS006	Sphingopyxis	Proteobacteria		Synergistetes bacterium SGP1	unclassifiedSynergistaceae	Synergistetes
Sphingomonas sp. WTs-7	Sphingopyxis	Proteobacteria		Synergistetes bacterium oral taxon G36	unclassifiedSynergistaceae	Synergistetes
Sphingomonas sp. WPl-5	Sphingopyxis	Proteobacteria		Synergistetes bacterium oral taxon D48	unclassifiedSynergistaceae	Synergistetes
Sphingomonas sp. MV1	Sphingopyxis	Proteobacteria		Synergistetes bacterium oral taxon 363	unclassifiedSynergistaceae	Synergistetes
Sphingomonas sp. MA011	Sphingopyxis	Proteobacteria		Synergistetes bacterium oral taxon 362	unclassifiedSynergistaceae	Synergistetes
Sphingomonas sp. Lc2-1-2	Sphingopyxis	Proteobacteria		Synergistetes bacterium oral taxon 361	unclassifiedSynergistaceae	Synergistetes
Sphingomonas sp. GIg-12	Sphingopyxis	Proteobacteria		Synergistetes bacterium oral taxon 360	unclassifiedSynergistaceae	Synergistetes
Sphingomonas sp. DB-1	Sphingopyxis	Proteobacteria		Synergistetes bacterium oral taxon 359	unclassifiedSynergistaceae	Synergistetes
Sphingomonas sp. BG.Sph.059	Sphingopyxis	Proteobacteria		Flexistipes-like sp. oral clone BH007	unclassifiedSynergistaceae	Synergistetes
Sphingomonas sp. BCL-98	Sphingopyxis	Proteobacteria		Firmicutes oral clone MCE7-5	unclassifiedSynergistaceae	Synergistetes
Sphingomonas sp. 62ND16	Sphingopyxis	Proteobacteria		Firmicutes oral clone MCE3-120	unclassifiedSynergistaceae	Synergistetes
Sphingomonadales bacterium TP173	Sphingopyxis	Proteobacteria		Deferribacteres sp. oral clone JV023	unclassifiedSynergistaceae	Synergistetes
alpha proteobacterium Z15	Sphingopyxis	Proteobacteria		Deferribacteres sp. oral clone JV006	unclassifiedSynergistaceae	Synergistetes
alpha proteobacterium Z14	Sphingopyxis	Proteobacteria		Deferribacteres sp. oral clone JV001	unclassifiedSynergistaceae	Synergistetes
alpha proteobacterium RB2256	Sphingopyxis	Proteobacteria		bacterium enrichment culture clone MF6	unclassifiedSynergistaceae	Synergistetes
alpha proteobacterium H56	Sphingopyxis	Proteobacteria		bacterium enrichment culture clone BBMC-14	unclassifiedSynergistaceae	Synergistetes
alpha proteobacterium AP-7	Sphingopyxis	Proteobacteria		uncultured Thermovirga sp	Thermovirga	Synergistetes
uncultured gamma proteobacterium	Sphingomonas	Proteobacteria		uncultured Synergistes sp	Thermovirga	Synergistetes
uncultured eubacterium WD290	Sphingomonas	Proteobacteria		uncultured rumen bacterium	Thermovirga	Synergistetes
uncultured bacterium oxSCC-22	Sphingomonas	Proteobacteria		uncultured Firmicutes bacterium	Thermovirga	Synergistetes
star-like microcolonies	Sphingomonas	Proteobacteria		uncultured Deferribacteres bacterium	Thermovirga	Synergistetes
Sphingosinicella sp. YC7378	Sphingomonas	Proteobacteria		uncultured bacterium	Thermovirga	Synergistetes
Sphingomonas sp. SSRW7-5	Sphingomonas	Proteobacteria		Thermovirga lienii	Thermovirga	Synergistetes
Sphingomonas sp. SBK-17	Sphingomonas	Proteobacteria		Flexistipes-like sp. oral clone BB062	Thermovirga	Synergistetes
Sphingomonas sp. pfB27	Sphingomonas	Proteobacteria		bacterium enrichment culture clone PW20.10B	Thermovirga	Synergistetes
Sphingomonas sp. pfB1	Sphingomonas	Proteobacteria		bacterium enrichment culture clone EB14.9	Thermovirga	Synergistetes
Sphingomonas sp. Pd-S-(s)-m-D-8(4)	Sphingomonas	Proteobacteria		bacterium enrichment culture clone DGGE-8E	Thermovirga	Synergistetes
Sphingomonas sp. Pd-E-(s)-m-D-2(4)	Sphingomonas	Proteobacteria		bacterium enrichment culture clone DGGE-7E	Thermovirga	Synergistetes
Sphingomonas sp. Pd-E-(s)-m-D-1(4)	Sphingomonas	Proteobacteria		bacterium enrichment culture clone DGGE-6E	Thermovirga	Synergistetes
Sphingomonas sp. Pd-E-(s)-e-D-5(9)	Sphingomonas	Proteobacteria		uncultured Synergistes sp	Pyramidobacter	Synergistetes
Sphingomonas sp. Pd-E-(l)-l-D-1(10)	Sphingomonas	Proteobacteria		uncultured rumen bacterium	Pyramidobacter	Synergistetes
Sphingomonas sp. Pd-E-(l)-e-D-8(3)	Sphingomonas	Proteobacteria		uncultured Flexistipes sp	Pyramidobacter	Synergistetes
Sphingomonas sp. Pd-E-(l)-e-D-7(2)	Sphingomonas	Proteobacteria		uncultured eubacterium	Pyramidobacter	Synergistetes
Sphingomonas sp. P5-21	Sphingomonas	Proteobacteria		uncultured bacterium	Pyramidobacter	Synergistetes
Sphingomonas sp. MK346	Sphingomonas	Proteobacteria		Synergistetes bacterium ADV897	Pyramidobacter	Synergistetes
Sphingomonas sp. ME1	Sphingomonas	Proteobacteria		Synergistetes bacterium ADV787	Pyramidobacter	Synergistetes
Sphingomonas sp. KIN150	Sphingomonas	Proteobacteria		Synergistes sp. RMA 14551	Pyramidobacter	Synergistetes
Sphingomonas sp. GIC56	Sphingomonas	Proteobacteria		Synergistes genomosp. C1	Pyramidobacter	Synergistetes
Sphingomonas sp. FO211	Sphingomonas	Proteobacteria		Pyramidobacter piscolens	Pyramidobacter	Synergistetes
Sphingomonas sp. FG03	Sphingomonas	Proteobacteria		Flexistipes-like sp. oral clone BA121	Pyramidobacter	Synergistetes
Sphingomonas sp. Ch-03	Sphingomonas	Proteobacteria		bacterium ADV746	Pyramidobacter	Synergistetes
Sphingomonas sp. B350	Sphingomonas	Proteobacteria		bacterium ADV70	Pyramidobacter	Synergistetes
Sphingomonas sp. B309	Sphingomonas	Proteobacteria		bacterium ADV403	Pyramidobacter	Synergistetes
Sphingomonas sp. B285	Sphingomonas	Proteobacteria		bacterium ADV244	Pyramidobacter	Synergistetes
Sphingomonas sp. B269	Sphingomonas	Proteobacteria		uncultured bacterium	Jonquetella	Synergistetes
Sphingomonas sp. ASRS8-1	Sphingomonas	Proteobacteria		Synergistes sp. RMA 10849	Jonquetella	Synergistetes
Sphingomonas sp. ASRS3-1	Sphingomonas	Proteobacteria		Jonquetella anthropi	Jonquetella	Synergistetes
Sphingomonas sp. A23MCL	Sphingomonas	Proteobacteria		Flexistipes sp. E3-33	Jonquetella	Synergistetes
Sphingomonas sp. A23MC3	Sphingomonas	Proteobacteria		uncultured Dethiosulfovibrio sp	Dethiosulfovibrio	Synergistetes
Sphingomonas sp. A20MT2	Sphingomonas	Proteobacteria		uncultured bacterium	Dethiosulfovibrio	Synergistetes
Sphingomonas sp. A20MGB	Sphingomonas	Proteobacteria		Dethiosulfovibrio sp. USBA 82	Dethiosulfovibrio	Synergistetes
Sphingomonas sp. 62AD25	Sphingomonas	Proteobacteria		Dethiosulfovibrio russensis	Dethiosulfovibrio	Synergistetes
Sphingomonas sp. 12A	Sphingomonas	Proteobacteria		Dethiosulfovibrio marinus	Dethiosulfovibrio	Synergistetes
Sphingomonas sp. 032S1-5	Sphingomonas	Proteobacteria		Dethiosulfovibrio acidaminovorans	Dethiosulfovibrio	Synergistetes
Sphingomonadales bacterium TP93	Sphingomonas	Proteobacteria		uncultured Synergistes sp	Cloacibacillus	Synergistetes
Sphingomonadales bacterium TP697	Sphingomonas	Proteobacteria		uncultured eubacterium	Cloacibacillus	Synergistetes
Sphingomonadales bacterium TP574	Sphingomonas	Proteobacteria		uncultured bacterium mle1-42	Cloacibacillus	Synergistetes
Sphingomonadales bacterium TP251	Sphingomonas	Proteobacteria		uncultured bacterium	Cloacibacillus	Synergistetes
Sphingomonadaceae bacterium PB49	Sphingomonas	Proteobacteria		uncultured anaerobic bacterium	Cloacibacillus	Synergistetes
Sphingobium sp. MARC2PPNK	Sphingomonas	Proteobacteria		Synergistetes bacterium LBVCM1157	Cloacibacillus	Synergistetes
bacterium UNSW1	Sphingomonas	Proteobacteria		Synergistes sp. RMA 16406	Cloacibacillus	Synergistetes
bacterium TKU1	Sphingomonas	Proteobacteria		Synergistes sp. RMA 16290	Cloacibacillus	Synergistetes
bacterium SU8	Sphingomonas	Proteobacteria		Synergistes sp. RMA 16088	Cloacibacillus	Synergistetes
bacterium str. 86356	Sphingomonas	Proteobacteria		Synergistes sp. RMA 15677	Cloacibacillus	Synergistetes
bacterium OTU14	Sphingomonas	Proteobacteria		Synergistes sp. RMA 14605	Cloacibacillus	Synergistetes
alpha proteobacterium zj31	Sphingomonas	Proteobacteria		Synergistes sp. NML96A088	Cloacibacillus	Synergistetes
alpha proteobacterium wj45	Sphingomonas	Proteobacteria		Synergistes sp. NML060450	Cloacibacillus	Synergistetes
alpha proteobacterium Mzo4	Sphingomonas	Proteobacteria		Synergistes sp. NML05A017	Cloacibacillus	Synergistetes
alpha proteobacterium Jbg34	Sphingomonas	Proteobacteria		Synergistes sp. GK-MMP1	Cloacibacillus	Synergistetes
uncultured bacterium oxSCC-36	Sphingobium	Proteobacteria		Clostridiales bacterium JN18-A24-M	Cloacibacillus	Synergistetes
uncultured bacterium DGGE band PSBAC-6	Sphingobium	Proteobacteria		Cloacibacillus evryensis	Cloacibacillus	Synergistetes
Sphingomonas sp. SCSO	Sphingobium	Proteobacteria		bacterium enrichment culture clone MB2-3	Cloacibacillus	Synergistetes
Sphingomonas sp. PO301	Sphingobium	Proteobacteria		bacterium enrichment culture clone EtOH-173	Cloacibacillus	Synergistetes
Sphingomonas sp. MPSS	Sphingobium	Proteobacteria		bacterium enrichment culture clone Ecwsrb046	Cloacibacillus	Synergistetes
Sphingomonas sp. MOLA 26	Sphingobium	Proteobacteria		bacterium enrichment culture clone Ecwsrb012	Cloacibacillus	Synergistetes
Sphingomonas sp. enrichment culture clone 6.4	Sphingobium	Proteobacteria		bacterium enrichment culture clone DPF33	Cloacibacillus	Synergistetes
Sphingomonas sp. enrichment culture clone 6.1	Sphingobium	Proteobacteria		bacterium enrichment culture clone DPF29	Cloacibacillus	Synergistetes
Sphingomonas sp. 13 GUW	Sphingobium	Proteobacteria		bacterium enrichment culture clone BA27	Cloacibacillus	Synergistetes
Sphingobium sp. FB4	Sphingobium	Proteobacteria		bacterium ADV66	Cloacibacillus	Synergistetes
Sphingobium sp. EMB 138	Sphingobium	Proteobacteria		uncultured bacterium	Anaerobaculum	Synergistetes
Pseudomonas sp. DS20	Sphingobium	Proteobacteria		uncultured Bacillus sp	Anaerobaculum	Synergistetes
drinking water bacterium Y24	Sphingobium	Proteobacteria		uncultured Anaerobaculum sp	Anaerobaculum	Synergistetes
bacterium L11	Sphingobium	Proteobacteria		uncultured Aminanaerobia bacterium	Anaerobaculum	Synergistetes
alpha proteobacterium AP-9-2	Sphingobium	Proteobacteria		bacterium enrichment culture clone EB32.1	Anaerobaculum	Synergistetes
Sitophilus zeamais	Sodalis	Proteobacteria		bacterium enrichment culture clone Dan60-36E	Anaerobaculum	Synergistetes
primary endosymbiont of Sitophilus zeamais	Sodalis	Proteobacteria		bacterium enrichment culture clone 8TP	Anaerobaculum	Synergistetes
uncultured bacterium 135	Smithella	Proteobacteria		bacterial str. vp184	Anaerobaculum	Synergistetes
Skermanella parooensis	Skermanella	Proteobacteria		Anaerobaculum thermoterrnum	Anaerobaculum	Synergistetes
proteobacterium SM20	Skermanella	Proteobacteria		Anaerobaculum thermoterrenum	Anaerobaculum	Synergistetes
unidentified bacterium	Simplicispira	Proteobacteria		Anaerobaculum sp. OS1	Anaerobaculum	Synergistetes
uncultured denitrifying bacterium	Simplicispira	Proteobacteria		Anaerobaculum mobile	Anaerobaculum	Synergistetes
Simplicispira sp. JPB-3.01	Simplicispira	Proteobacteria		uncultured bacterium tbr4-7	Aminomonas	Synergistetes
bacterium A5S-VP6-B11	Silicibacter	Proteobacteria		uncultured bacterium tbr1-2	Aminomonas	Synergistetes
bacterium A3T-VP8-D1	Silicibacter	Proteobacteria		uncultured bacterium mle1-5	Aminomonas	Synergistetes
Silanimonas sp. WST6-2	Silanimonas	Proteobacteria		uncultured Aminomonas sp	Aminomonas	Synergistetes
uncultured proteobacterium	Shinella	Proteobacteria		Thermanaerovibrio sp. R101	Aminomonas	Synergistetes
Rhizobium sp. R64	Shinella	Proteobacteria		Thermanaerovibrio acidaminovorans DSM 6589	Aminomonas	Synergistetes
Gram-negative bacterium DM 1	Shinella	Proteobacteria		uncultured Synergistes sp	Aminobacterium	Synergistetes
Rhodobacteraceae bacterium UST061013-053	Shimia	Proteobacteria		uncultured low G+C Gram-positive bacterium	Aminobacterium	Synergistetes
Shewanellaceae bacterium ACEMC 18-8	Shewanella	Proteobacteria		uncultured eubacterium	Aminobacterium	Synergistetes
Shewanella sp. YASM-24	Shewanella	Proteobacteria		uncultured delta proteobacterium	Aminobacterium	Synergistetes
Shewanella sp. YACN-12	Shewanella	Proteobacteria		uncultured Deferribacteres bacterium	Aminobacterium	Synergistetes
Shewanella sp. YAAN6	Shewanella	Proteobacteria		uncultured Deferribacter sp	Aminobacterium	Synergistetes
Shewanella sp. YAAN2	Shewanella	Proteobacteria		uncultured Clostridium sp	Aminobacterium	Synergistetes
Shewanella sp. YAAN16	Shewanella	Proteobacteria		uncultured Clostridia bacterium	Aminobacterium	Synergistetes
Shewanella sp. WA9	Shewanella	Proteobacteria		uncultured bacterium TA19	Aminobacterium	Synergistetes
Shewanella sp. UST010723-014	Shewanella	Proteobacteria		uncultured bacterium DGGE band 3	Aminobacterium	Synergistetes
Shewanella sp. U118	Shewanella	Proteobacteria		uncultured bacterium	Aminobacterium	Synergistetes
Shewanella sp. U106	Shewanella	Proteobacteria		uncultured anaerobic bacterium	Aminobacterium	Synergistetes
Shewanella sp. U102	Shewanella	Proteobacteria		uncultured Aminobacterium sp	Aminobacterium	Synergistetes
Shewanella sp. SW2.4	Shewanella	Proteobacteria		bacterium enrichment culture clone PA10	Aminobacterium	Synergistetes
Shewanella sp. SPSA4	Shewanella	Proteobacteria		bacterium enrichment culture clone BBMC-15	Aminobacterium	Synergistetes
Shewanella sp. SMM	Shewanella	Proteobacteria		bacterium enrichment culture clone 53P	Aminobacterium	Synergistetes
Shewanella sp. SKA3	Shewanella	Proteobacteria		Aminobacterium mobile	Aminobacterium	Synergistetes
Shewanella sp. secD	Shewanella	Proteobacteria		Aminobacterium colombiense DSM 12261	Aminobacterium	Synergistetes
Shewanella sp. PO-47	Shewanella	Proteobacteria		Aminobacterium colombiense	Aminobacterium	Synergistetes
Shewanella sp. NB042	Shewanella	Proteobacteria		uncultured Clostridia bacterium	Aminiphilus	Synergistetes
Shewanella sp. LC4f	Shewanella	Proteobacteria		uncultured bacterium BB48	Aminiphilus	Synergistetes
Shewanella sp. LC4b	Shewanella	Proteobacteria		Aminiphilus circumscriptus	Aminiphilus	Synergistetes
Shewanella sp. JC5T	Shewanella	Proteobacteria		Streptomyces roseochromo	subsp. albocyclini	Streptomyces
Shewanella sp. IH7-7	Shewanella	Proteobacteria		Streptomyces roseochromo		Streptomyces
Shewanella sp. IH7-12	Shewanella	Proteobacteria		Streptomyces piomo		Streptomyces
Shewanella sp. HE9	Shewanella	Proteobacteria		Streptomyces cyano		Streptomyces
Shewanella sp. HDC51	Shewanella	Proteobacteria		Streptomyces chromo		Streptomyces
Shewanella sp. HDC48	Shewanella	Proteobacteria		uncultured candidate division SR1 bacterium	SR1-genera-incertae-sedis	SR1
Shewanella sp. HDC46	Shewanella	Proteobacteria		uncultured bacterium	SR1-genera-incertae-sedis	SR1
Shewanella sp. HDC24	Shewanella	Proteobacteria		candidate division SR1 bacterium taxon 345	SR1-genera-incertae-sedis	SR1
Shewanella sp. H1b	Shewanella	Proteobacteria		uncultured Treponema sp	unclassifiedSpirochaetales	Spirochaetes
Shewanella sp. GIT-1	Shewanella	Proteobacteria		uncultured spirochete	unclassifiedSpirochaetales	Spirochaetes
Shewanella sp. G5	Shewanella	Proteobacteria		uncultured Spirochaetes bacterium	unclassifiedSpirochaetales	Spirochaetes
Shewanella sp. ES-14	Shewanella	Proteobacteria		uncultured rumen bacterium	unclassifiedSpirochaetales	Spirochaetes
Shewanella sp. D1Mn	Shewanella	Proteobacteria		uncultured bacterium	unclassifiedSpirochaetales	Spirochaetes
Shewanella sp. CPKS2	Shewanella	Proteobacteria		Treponema sp. oral taxon 518	unclassifiedSpirochaetales	Spirochaetes
Shewanella sp. C1	Shewanella	Proteobacteria		Olavius algarvensis spirochete endosymbiont	unclassifiedSpirochaetales	Spirochaetes
Shewanella sp. BSi20530	Shewanella	Proteobacteria		uncultured bacterium	unclassifiedSpirochaetaceae	Spirochaetes
Shewanella sp. BS7	Shewanella	Proteobacteria		bacterium enrichment culture clone MF14	unclassifiedSpirochaetaceae	Spirochaetes
Shewanella sp. BR	Shewanella	Proteobacteria		uncultured bacterium	unclassifiedLeptospiraceae	Spirochaetes
Shewanella sp. B21	Shewanella	Proteobacteria		Leptospira interrogans	unclassifiedLeptospiraceae	Spirochaetes
Shewanella sp. B0P1-5	Shewanella	Proteobacteria		uncultured organism	Turneriella	Spirochaetes
Shewanella sp. AP10H4	Shewanella	Proteobacteria		uncultured bacterium	Turneriella	Spirochaetes
Shewanella sp. ANG.231	Shewanella	Proteobacteria		Turneriella parva	Turneriella	Spirochaetes
Shewanella sp. 4-1	Shewanella	Proteobacteria		unidentified rumen bacterium RFN95	Treponema	Spirochaetes
Shewanella sp. 22-1	Shewanella	Proteobacteria		unidentified rumen bacterium RF13	Treponema	Spirochaetes
Shewanella sp. 18III/A01/080	Shewanella	Proteobacteria		unidentified rumen bacterium RC1	Treponema	Spirochaetes
Shewanella sp. 14A	Shewanella	Proteobacteria		uncultured Treponema sp	Treponema	Spirochaetes
Shewanella sp. 11.5.051CS8	Shewanella	Proteobacteria		uncultured Treponema clone ZAS89	Treponema	Spirochaetes
Pectobacterium sp. 11B	Shewanella	Proteobacteria		uncultured Treponema clone RsDiSp9	Treponema	Spirochaetes
Microbacterium sp. C2	Shewanella	Proteobacteria		uncultured Treponema clone RsDiSp8	Treponema	Spirochaetes
DMSP-degrading marine bacterium JA27	Shewanella	Proteobacteria		uncultured Treponema clone RsDiSp3	Treponema	Spirochaetes
bacterium Col-A CEJBAC	Shewanella	Proteobacteria		uncultured Treponema clone RsDiSp12	Treponema	Spirochaetes
Alteromonadales bacterium sty-2-10-05	Shewanella	Proteobacteria		uncultured Treponema clone RsDiSp1	Treponema	Spirochaetes
Alteromonadaceae bacterium YN1	Shewanella	Proteobacteria		uncultured Treponema clone RFS99	Treponema	Spirochaetes
Alteromonadaceae bacterium R2	Shewanella	Proteobacteria		uncultured Treponema clone RFS94	Treponema	Spirochaetes
uncultured gamma proteobacterium TIHP368-27	Serratia	Proteobacteria		uncultured Treponema clone RFS9	Treponema	Spirochaetes
uncultured gamma proteobacterium TIHP368-23	Serratia	Proteobacteria		uncultured Treponema clone RFS88	Treponema	Spirochaetes
uncultured gamma proteobacterium TIHP368-01	Serratia	Proteobacteria		uncultured Treponema clone RFS84	Treponema	Spirochaetes
uncultured gamma proteobacterium TIHP302-37	Serratia	Proteobacteria		uncultured Treponema clone RFS82	Treponema	Spirochaetes
uncultured gamma proteobacterium TIHP302-34	Serratia	Proteobacteria		uncultured Treponema clone RFS81	Treponema	Spirochaetes
uncultured gamma proteobacterium TIHP302-26	Serratia	Proteobacteria		uncultured Treponema clone RFS8	Treponema	Spirochaetes
uncultured gamma proteobacterium TIHP302-24	Serratia	Proteobacteria		uncultured Treponema clone RFS75	Treponema	Spirochaetes
uncultured gamma proteobacterium TIHP302-21	Serratia	Proteobacteria		uncultured Treponema clone RFS7	Treponema	Spirochaetes
uncultured gamma proteobacterium TIHP302-16	Serratia	Proteobacteria		uncultured Treponema clone RFS66	Treponema	Spirochaetes
uncultured Eubacterium sp	Serratia	Proteobacteria		uncultured Treponema clone RFS60	Treponema	Spirochaetes
uncultured eubacterium A19-K4	Serratia	Proteobacteria		uncultured Treponema clone RFS6	Treponema	Spirochaetes
soil bacterium PMM-P1-21	Serratia	Proteobacteria		uncultured Treponema clone RFS59	Treponema	Spirochaetes
soil bacterium LU-P1-30	Serratia	Proteobacteria		uncultured Treponema clone RFS41	Treponema	Spirochaetes
soil bacterium LT-P1-23	Serratia	Proteobacteria		uncultured Treponema clone RFS3	Treponema	Spirochaetes
soil bacterium LP-P1-35	Serratia	Proteobacteria		uncultured Treponema clone RFS29	Treponema	Spirochaetes
soil bacterium Cipr-S1N-M1LLLSSL-3	Serratia	Proteobacteria		uncultured Treponema clone RFS25	Treponema	Spirochaetes
soil bacterium Cipr-S1N-M1LLLSSL-2	Serratia	Proteobacteria		uncultured Treponema clone RFS21	Treponema	Spirochaetes
soil bacterium Cipr-S1N-M1LLLSSL-1	Serratia	Proteobacteria		uncultured Treponema clone RFS2	Treponema	Spirochaetes
soil bacterium Chlo-S3N-M1LLLSSL-1	Serratia	Proteobacteria		uncultured Treponema clone RFS18	Treponema	Spirochaetes
soil bacterium Amik-S1N-M1LLLSSL-1	Serratia	Proteobacteria		uncultured Treponema clone RFS15	Treponema	Spirochaetes
Serratia sp. X4	Serratia	Proteobacteria		uncultured Treponema clone RFS12	Treponema	Spirochaetes
Serratia sp. TAD078	Serratia	Proteobacteria		uncultured Treponema clone RFS11	Treponema	Spirochaetes
Serratia sp. S3	Serratia	Proteobacteria		uncultured Treponema clone RFS105	Treponema	Spirochaetes
Serratia sp. RA1-14	Serratia	Proteobacteria		uncultured Treponema clone RFS102	Treponema	Spirochaetes
Serratia sp. PTSe-1	Serratia	Proteobacteria		uncultured Treponema clone RFS1	Treponema	Spirochaetes
Serratia sp. PCSAS2-4	Serratia	Proteobacteria		uncultured Treponema clone HsPySp4	Treponema	Spirochaetes
Serratia sp. NANO-9	Serratia	Proteobacteria		uncultured Treponema clone HsPySp20	Treponema	Spirochaetes
Serratia sp. J440	Serratia	Proteobacteria		uncultured Treponema clone HsPySp16	Treponema	Spirochaetes
Serratia sp. J1	Serratia	Proteobacteria		uncultured Treponema clone HsPySp15	Treponema	Spirochaetes
Serratia sp. J004	Serratia	Proteobacteria		uncultured Treponema clone HsPySp1	Treponema	Spirochaetes
Serratia sp. HTGA1	Serratia	Proteobacteria		uncultured Treponema clone HsDiSp320	Treponema	Spirochaetes
Serratia sp. HS 2	Serratia	Proteobacteria		uncultured Treponema clone HsDiSp319	Treponema	Spirochaetes
Serratia sp. Ho24-180607	Serratia	Proteobacteria		uncultured Treponema clone HsDiSp314	Treponema	Spirochaetes
Serratia sp. DS001	Serratia	Proteobacteria		uncultured Treponema clone CFS6	Treponema	Spirochaetes
Serratia sp. DAP2	Serratia	Proteobacteria		uncultured Treponema clone CFS124	Treponema	Spirochaetes
Serratia sp. AC-CS-B2	Serratia	Proteobacteria		uncultured Treponema clone CFS121	Treponema	Spirochaetes
Serratia sp. 621B	Serratia	Proteobacteria		uncultured spirochete R5-B26	Treponema	Spirochaetes
Serratia sp. 2P03AnC	Serratia	Proteobacteria		uncultured spirochete	Treponema	Spirochaetes
Serratia sp. 226	Serratia	Proteobacteria		uncultured Spirochaetes bacterium	Treponema	Spirochaetes
Serratia sp. 2-c/2-col	Serratia	Proteobacteria		uncultured Spirochaetales bacterium	Treponema	Spirochaetes
Serratia sp	Serratia	Proteobacteria		uncultured Spirochaetaceae bacterium	Treponema	Spirochaetes
secondary symbiont type-R of Cinara tujafilina	Serratia	Proteobacteria		uncultured Spirochaeta sp	Treponema	Spirochaetes
rhizosphere bacterium Ptrs4	Serratia	Proteobacteria		uncultured rumen bacterium	Treponema	Spirochaetes
Rahnella sp. U259	Serratia	Proteobacteria		uncultured Firmicutes bacterium	Treponema	Spirochaetes
Rahnella sp. S240	Serratia	Proteobacteria		uncultured eubacterium WCHB1-91	Treponema	Spirochaetes
Rahnella sp. S234	Serratia	Proteobacteria		uncultured eubacterium WCHB1-40	Treponema	Spirochaetes
Rahnella sp. S232	Serratia	Proteobacteria		uncultured eubacterium WCHB1-30	Treponema	Spirochaetes
Rahnella sp. 28-4-1	Serratia	Proteobacteria		uncultured eubacterium OCG8	Treponema	Spirochaetes
Rahnella sp. 'Phal 17B'	Serratia	Proteobacteria		uncultured eubacterium E1-K3	Treponema	Spirochaetes
Plesiomonas shigelloides	Serratia	Proteobacteria		uncultured eubacterium E1-K2	Treponema	Spirochaetes
Enterobacteriaceae bacterium U310	Serratia	Proteobacteria		uncultured eubacterium E1-K1	Treponema	Spirochaetes
cucurbit yellow vine disease bacterium	Serratia	Proteobacteria		uncultured eubacterium AC31	Treponema	Spirochaetes
bacterium enrichment culture clone JCN13	Serratia	Proteobacteria		uncultured eubacterium AA14	Treponema	Spirochaetes
uncultured proteobacterium	Seohaeicola	Proteobacteria		uncultured Bacteroidetes bacterium	Treponema	Spirochaetes
marine alpha proteobacterium WTs-5	Seohaeicola	Proteobacteria		uncultured bacterium SJA-69	Treponema	Spirochaetes
marine alpha proteobacterium LIg-4	Seohaeicola	Proteobacteria		uncultured bacterium SJA-182	Treponema	Spirochaetes
uncultured bacterium	Sediminimonas	Proteobacteria		uncultured bacterium SJA-168	Treponema	Spirochaetes
endosymbiont of Lamellibrachia cf. luymesi	Sedimenticola	Proteobacteria		uncultured bacterium SJA-102	Treponema	Spirochaetes
uncultured Sandaracinobacter sp	Sandarakinorhabdus	Proteobacteria		uncultured bacterium	Treponema	Spirochaetes
alpha proteobacterium wo26	Sandarakinorhabdus	Proteobacteria		Treponema zioleckii	Treponema	Spirochaetes
alpha proteobacterium wj36	Sandarakinorhabdus	Proteobacteria		Treponema vincentii	Treponema	Spirochaetes
alpha proteobacterium wj20	Sandarakinorhabdus	Proteobacteria		Treponema sp. Wicklow8	Treponema	Spirochaetes
alpha proteobacterium wj07	Sandarakinorhabdus	Proteobacteria		Treponema sp. VI:G:G47	Treponema	Spirochaetes
alpha proteobacterium so36	Sandarakinorhabdus	Proteobacteria		Treponema sp. VI:F:C44	Treponema	Spirochaetes
alpha proteobacterium so12	Sandarakinorhabdus	Proteobacteria		Treponema sp. V1	Treponema	Spirochaetes
alpha proteobacterium sj35	Sandarakinorhabdus	Proteobacteria		Treponema sp. V:A:U7A	Treponema	Spirochaetes
alpha proteobacterium Mwj2	Sandarakinorhabdus	Proteobacteria		Treponema sp. V:20:D62	Treponema	Spirochaetes
alpha proteobacterium Mso2	Sandarakinorhabdus	Proteobacteria		Treponema sp. V:19:D36	Treponema	Spirochaetes
uncultured Sandaracinobacter sp	Sandaracinobacter	Proteobacteria		Treponema sp. UB1467	Treponema	Spirochaetes
uncultured alpha proteobacterium	Sandaracinobacter	Proteobacteria		Treponema sp. T M4	Treponema	Spirochaetes
uncultured Salmonella sp	Salmonella	Proteobacteria		Treponema sp. T M1	Treponema	Spirochaetes
Salmonella sp. 4065	Salmonella	Proteobacteria		Treponema sp. T A4	Treponema	Spirochaetes
Salinivibrio sp. YCWA32	Salinivibrio	Proteobacteria		Treponema sp. T 657	Treponema	Spirochaetes
Salinivibrio sp. YCWA12	Salinivibrio	Proteobacteria		Treponema sp. T 603	Treponema	Spirochaetes
Salinivibrio sp. YCSC15	Salinivibrio	Proteobacteria		Treponema sp. T 551-B	Treponema	Spirochaetes
Salinivibrio sp. TA09-2	Salinivibrio	Proteobacteria		Treponema sp. T 551	Treponema	Spirochaetes
Salinivibrio sp. TA09-1	Salinivibrio	Proteobacteria		Treponema sp. T 413	Treponema	Spirochaetes
Salinivibrio sp. NTU-05	Salinivibrio	Proteobacteria		Treponema sp. T 2378	Treponema	Spirochaetes
Salinivibrio sp. JSM 076063	Salinivibrio	Proteobacteria		Treponema sp. T	Treponema	Spirochaetes
Salinivibrio sp. JSM 075080	Salinivibrio	Proteobacteria		Treponema sp. Sy24	Treponema	Spirochaetes
[truncated: 77,760 more rows]
