# Supplementary material for: BactQuant: An enhanced broad-coverage bacterial quantitative real-time PCR assay
Source: BMC Microbiol. 2012 Apr 17;12:56. doi: 10.1186/1471-2180-12-56 (PMC3464140; doi:10.1186/1471-2180-12-56)
Supplement: Additional file 8 — Supplemental File 4. Detailed results from published assay using the relaxed criteria. [file 1471-2180-12-56-S8.xlsx]

## Sheet: Phyla
Phyla not covered		Phyla covered
Aquificae		Acidobacteria
Caldiserica		Actinobacteria
Chlamydiae		Bacteria_incertae_sedis
Chlorobi		Bacteroidetes
Deinococcus-Thermus		BRC1
Dictyoglomi		Chloroflexi
Lentisphaerae		Chrysiogenetes
OD1		Cyanobacteria
OP10		Deferribacteres
OP11		Fibrobacteres
Thermodesulfobacteria		Firmicutes
Thermotogae		Fusobacteria
TM7		Gemmatimonadetes
		Nitrospira
		Planctomycetes
		Proteobacteria
		Spirochaetes
		SR1
		Synergistetes
		Tenericutes
		unclassified_Bacteria
		Verrucomicrobia
		WS3

## Sheet: Genera
Genus not covered	Phylum info of not covered genus		Genus covered	Phylum info of covered genus
Geothrix	Acidobacteria		Acanthopleuribacter	Acidobacteria
Gp16	Acidobacteria		Gp1	Acidobacteria
Gp17	Acidobacteria		Gp10	Acidobacteria
Gp19	Acidobacteria		Gp11	Acidobacteria
Gp9	Acidobacteria		Gp12	Acidobacteria
Holophaga	Acidobacteria		Gp13	Acidobacteria
unclassifiedHolophagaceae	Acidobacteria		Gp15	Acidobacteria
Actinocatenispora	Actinobacteria		Gp18	Acidobacteria
Actinoplanes	Actinobacteria		Gp2	Acidobacteria
Aestuariimicrobium	Actinobacteria		Gp21	Acidobacteria
Agrococcus	Actinobacteria		Gp22	Acidobacteria
Asanoa	Actinobacteria		Gp23	Acidobacteria
Bogoriella	Actinobacteria		Gp25	Acidobacteria
Brooklawnia	Actinobacteria		Gp26	Acidobacteria
Catellatospora	Actinobacteria		Gp3	Acidobacteria
Catelliglobosispora	Actinobacteria		Gp4	Acidobacteria
Catenuloplanes	Actinobacteria		Gp5	Acidobacteria
Couchioplanes	Actinobacteria		Gp6	Acidobacteria
Friedmanniella	Actinobacteria		Gp7	Acidobacteria
Granulicoccus	Actinobacteria		unclassifiedAcidobacteria	Acidobacteria
Haloglycomyces	Actinobacteria		unclassifiedHolophagae	Acidobacteria
Hamadaea (used to be called Catellatospora)	Actinobacteria		Acaricomes	Actinobacteria
Krasilnikovia	Actinobacteria		Acidimicrobium	Actinobacteria
Longispora	Actinobacteria		Acidothermus	Actinobacteria
Luedemannella	Actinobacteria		Acrocarpospora	Actinobacteria
Luteococcus	Actinobacteria		Actinoallomurus	Actinobacteria
Marinactinospora	Actinobacteria		Actinoalloteichus	Actinobacteria
Microlunatus	Actinobacteria		Actinobaculum	Actinobacteria
Micropruina	Actinobacteria		Actinocorallia	Actinobacteria
Microterricola	Actinobacteria		Actinokineospora	Actinobacteria
Mycetocola	Actinobacteria		Actinomadura	Actinobacteria
Okibacterium	Actinobacteria		Actinomyces	Actinobacteria
Pilimelia	Actinobacteria		Actinomycetospora	Actinobacteria
Planosporangium	Actinobacteria		Actinopolymorpha	Actinobacteria
Plantactinospora	Actinobacteria		Actinopolyspora	Actinobacteria
Plantibacter	Actinobacteria		Actinospica	Actinobacteria
Propionibacterium	Actinobacteria		Actinosynnema	Actinobacteria
Propionicicella	Actinobacteria		Actinotalea	Actinobacteria
Propioniferax	Actinobacteria		Adlercreutzia	Actinobacteria
Propionimicrobium	Actinobacteria		Aeriscardovia	Actinobacteria
Pseudosporangium	Actinobacteria		Aeromicrobium	Actinobacteria
Rugosimonospora	Actinobacteria		Agreia	Actinobacteria
Salinispora	Actinobacteria		Agromyces	Actinobacteria
Spirilliplanes	Actinobacteria		Allokutzneria	Actinobacteria
Stackebrandtia	Actinobacteria		Alloscardovia	Actinobacteria
Tessaracoccus	Actinobacteria		Amycolatopsis	Actinobacteria
Thermobifida	Actinobacteria		Arcanobacterium	Actinobacteria
unclassifiedDermacoccaceae	Actinobacteria		Arsenicicoccus	Actinobacteria
unclassifiedGlycomycetaceae	Actinobacteria		Arthrobacter	Actinobacteria
unclassifiedPropionibacteriaceae	Actinobacteria		Asaccharobacter	Actinobacteria
Verrucosispora	Actinobacteria		Atopobium	Actinobacteria
Virgisporangium	Actinobacteria		Beutenbergia	Actinobacteria
Aquifex	Aquificae		Bifidobacterium	Actinobacteria
Balnearium	Aquificae		Blastococcus	Actinobacteria
Desulfurobacterium	Aquificae		Brachybacterium	Actinobacteria
Hydrogenivirga	Aquificae		Brevibacterium	Actinobacteria
Hydrogenobacter	Aquificae		Catenulispora	Actinobacteria
Hydrogenobaculum	Aquificae		Cellulomonas	Actinobacteria
Persephonella	Aquificae		Cellulosimicrobium	Actinobacteria
Sulfurihydrogenibium	Aquificae		Citricoccus	Actinobacteria
Thermocrinis	Aquificae		Clavibacter	Actinobacteria
Thermosulfidibacter	Aquificae		Collinsella	Actinobacteria
Thermovibrio	Aquificae		Conexibacter	Actinobacteria
unclassifiedAquificaceae	Aquificae		Coriobacterium	Actinobacteria
unclassifiedAquificales	Aquificae		Corynebacterium	Actinobacteria
unclassifiedDesulfurobacteriaceae	Aquificae		Crossiella	Actinobacteria
unclassifiedHydrogenothermaceae	Aquificae		Cryobacterium	Actinobacteria
Venenivibrio	Aquificae		Cryptobacterium	Actinobacteria
Croceitalea	Bacteroidetes		Cryptosporangium	Actinobacteria
Effluviibacter	Bacteroidetes		Curtobacterium	Actinobacteria
Eudoraea	Bacteroidetes		Dactylosporangium	Actinobacteria
Flagellimonas	Bacteroidetes		Demequina	Actinobacteria
Flaviramulus	Bacteroidetes		Demetria	Actinobacteria
Fulvibacter	Bacteroidetes		Denitrobacterium	Actinobacteria
Gramella	Bacteroidetes		Dermabacter	Actinobacteria
Jejuia	Bacteroidetes		Dermacoccus	Actinobacteria
Kriegella	Bacteroidetes		Dermatophilus	Actinobacteria
Krokinobacter	Bacteroidetes		Devriesea	Actinobacteria
Muricauda	Bacteroidetes		Dietzia	Actinobacteria
Pseudozobellia	Bacteroidetes		Eggerthella	Actinobacteria
Psychroflexus	Bacteroidetes		Enterorhabdus	Actinobacteria
Robiginitalea	Bacteroidetes		Ferrimicrobium	Actinobacteria
Salegentibacter	Bacteroidetes		Ferrithrix	Actinobacteria
Salinimicrobium	Bacteroidetes		Fodinibacter	Actinobacteria
Tamlana	Bacteroidetes		Fodinicola	Actinobacteria
Weeksella	Bacteroidetes		Frigoribacterium	Actinobacteria
Zeaxanthinibacter	Bacteroidetes		Frondihabitans	Actinobacteria
Zunongwangia	Bacteroidetes		Gardnerella	Actinobacteria
Caldisericum	Caldiserica		Geodermatophilus	Actinobacteria
Chlamydia	Chlamydiae		Georgenia	Actinobacteria
Chlamydophila	Chlamydiae		Glaciibacter	Actinobacteria
Neochlamydia	Chlamydiae		Glycomyces	Actinobacteria
Parachlamydia	Chlamydiae		Goodfellowiella	Actinobacteria
Simkania	Chlamydiae		Gordonia	Actinobacteria
unclassifiedChlamydiaceae	Chlamydiae		Gordonibacter	Actinobacteria
unclassifiedChlamydiales	Chlamydiae		Gulosibacter	Actinobacteria
unclassifiedParachlamydiaceae	Chlamydiae		Haloactinospora	Actinobacteria
Waddlia	Chlamydiae		Helcobacillus	Actinobacteria
Chlorobaculum	Chlorobi		Herbidospora	Actinobacteria
Chlorobium	Chlorobi		Hoyosella	Actinobacteria
Chloroherpeton	Chlorobi		Humibacillus	Actinobacteria
Prosthecochloris	Chlorobi		Humibacter	Actinobacteria
unclassifiedChlorobiaceae	Chlorobi		Humicoccus	Actinobacteria
Anaerolinea	Chloroflexi		Humihabitans	Actinobacteria
Bellilinea	Chloroflexi		Iamia	Actinobacteria
Chloroflexus	Chloroflexi		Ilumatobacter	Actinobacteria
Dehalococcoides	Chloroflexi		Intrasporangium	Actinobacteria
Dehalogenimonas	Chloroflexi		Isoptericola	Actinobacteria
Herpetosiphon	Chloroflexi		Janibacter	Actinobacteria
Leptolinea	Chloroflexi		Jiangella	Actinobacteria
Levilinea	Chloroflexi		Jonesia	Actinobacteria
Longilinea	Chloroflexi		Kibdelosporangium	Actinobacteria
Sphaerobacter	Chloroflexi		Kineococcus	Actinobacteria
Thermomicrobium	Chloroflexi		Kineosphaera	Actinobacteria
unclassifiedAnaerolineaceae	Chloroflexi		Kineosporia	Actinobacteria
unclassifiedDehalococcoidetes	Chloroflexi		Kitasatospora	Actinobacteria
unclassifiedThermomicrobia	Chloroflexi		Klugiella	Actinobacteria
Bacillariophyta -->Eukaryotic	Cyanobacteria		Knoellia	Actinobacteria
Bangiophyceae --> Eukaryotic	Cyanobacteria		Kocuria	Actinobacteria
Chlorarachniophyceae --> Eukaryotic	Cyanobacteria		Kribbella	Actinobacteria
Chlorophyta --> Eukaryotic	Cyanobacteria		Kribbia	Actinobacteria
Cryptomonadaceae --> Eukaryotic	Cyanobacteria		Kutzneria	Actinobacteria
Euglenida	Cyanobacteria		Kytococcus	Actinobacteria
GpI ALL THIS NOT INCLUDED	Cyanobacteria		Labedella	Actinobacteria
GpIIa	Cyanobacteria		Lapillicoccus	Actinobacteria
GpIIb	Cyanobacteria		Lechevalieria	Actinobacteria
GpIII	Cyanobacteria		Leifsonia	Actinobacteria
GpIV	Cyanobacteria		Lentzea	Actinobacteria
GpIX	Cyanobacteria		Leucobacter	Actinobacteria
GpV	Cyanobacteria		Marihabitans	Actinobacteria
GpVI	Cyanobacteria		Marmoricola	Actinobacteria
GpVII	Cyanobacteria		Metascardovia	Actinobacteria
GpVIII	Cyanobacteria		Microbacterium	Actinobacteria
GpX	Cyanobacteria		Microbispora	Actinobacteria
GpXI	Cyanobacteria		Microcella	Actinobacteria
GpXII	Cyanobacteria		Micrococcus	Actinobacteria
GpXIII	Cyanobacteria		Micromonospora	Actinobacteria
Streptophyta --> Eukaryotic	Cyanobacteria		Microtetraspora	Actinobacteria
unclassifiedChloroplast	Cyanobacteria		Millisia	Actinobacteria
Flexistipes	Deferribacteres		Mobiluncus	Actinobacteria
Deinococcus	Deinococcus-Thermus		Modestobacter	Actinobacteria
Marinithermus	Deinococcus-Thermus		Myceligenerans	Actinobacteria
Meiothermus	Deinococcus-Thermus		Mycobacterium	Actinobacteria
Oceanithermus	Deinococcus-Thermus		Nakamurella	Actinobacteria
Thermus	Deinococcus-Thermus		Nesterenkonia	Actinobacteria
Truepera	Deinococcus-Thermus		Nitriliruptor	Actinobacteria
unclassifiedDeinococcales	Deinococcus-Thermus		Nocardia	Actinobacteria
unclassifiedDeinococci	Deinococcus-Thermus		Nocardioides	Actinobacteria
unclassifiedThermaceae	Deinococcus-Thermus		Nocardiopsis	Actinobacteria
Vulcanithermus	Deinococcus-Thermus		Nonomuraea	Actinobacteria
Dictyoglomus	Dictyoglomi		Oerskovia	Actinobacteria
Acetitomaculum	Firmicutes		Olsenella	Actinobacteria
Acetohalobium	Firmicutes		Ornithinicoccus	Actinobacteria
Acetonema	Firmicutes		Ornithinimicrobium	Actinobacteria
Acidaminococcus	Firmicutes		Oryzihumus	Actinobacteria
Allobaculum	Firmicutes		Paraeggerthella	Actinobacteria
Ammonifex	Firmicutes		Parascardovia	Actinobacteria
Anaeroarcus	Firmicutes		Patulibacter	Actinobacteria
Anaeroglobus	Firmicutes		Phycicoccus	Actinobacteria
Anaeromusa	Firmicutes		Pimelobacter	Actinobacteria
Anaerosinus	Firmicutes		Planobispora	Actinobacteria
Bulleidia	Firmicutes		Planomonospora	Actinobacteria
Caldanaerobacter	Firmicutes		Planotetraspora	Actinobacteria
Caldanaerovirga	Firmicutes		Prauserella	Actinobacteria
Caldicellulosiruptor	Firmicutes		Promicromonospora	Actinobacteria
Carboxydibrachium	Firmicutes		Pseudoclavibacter	Actinobacteria
Carboxydocella	Firmicutes		Pseudonocardia	Actinobacteria
Carboxydothermus	Firmicutes		Quadrisphaera	Actinobacteria
Catenibacterium	Firmicutes		Rarobacter	Actinobacteria
Centipeda	Firmicutes		Rathayibacter	Actinobacteria
Coprobacillus	Firmicutes		Renibacterium	Actinobacteria
Coprothermobacter	Firmicutes		Rhodococcus	Actinobacteria
Dendrosporobacter	Firmicutes		Rhodoglobus	Actinobacteria
Desulfovirgula	Firmicutes		Rothia	Actinobacteria
Desulfurispora	Firmicutes		Ruania	Actinobacteria
Erysipelothrix	Firmicutes		Rubrobacter	Actinobacteria
Fervidicola	Firmicutes		Saccharomonospora	Actinobacteria
Fructobacillus	Firmicutes		Saccharopolyspora	Actinobacteria
Halanaerobacter	Firmicutes		Saccharothrix	Actinobacteria
Halanaerobaculum	Firmicutes		Salana	Actinobacteria
Halanaerobium	Firmicutes		Salinibacterium	Actinobacteria
Halobacteroides	Firmicutes		Sanguibacter	Actinobacteria
Halocella	Firmicutes		Saxeibacter	Actinobacteria
Halonatronum	Firmicutes		Scardovia	Actinobacteria
Halothermothrix	Firmicutes		Schumannella	Actinobacteria
Holdemania	Firmicutes		Sciscionella	Actinobacteria
Megamonas	Firmicutes		Segniliparus	Actinobacteria
Moorella	Firmicutes		Serinibacter	Actinobacteria
Natranaerobius	Firmicutes		Serinicoccus	Actinobacteria
Natroniella	Firmicutes		Sinomonas	Actinobacteria
Natronovirga	Firmicutes		Skermania	Actinobacteria
Oenococcus	Firmicutes		Slackia	Actinobacteria
Orenia	Firmicutes		Smaragdicoccus	Actinobacteria
Paralactobacillus	Firmicutes		Solirubrobacter	Actinobacteria
Pectinatus	Firmicutes		Sphaerisporangium	Actinobacteria
Pelosinus	Firmicutes		Spirillospora	Actinobacteria
Pelospora	Firmicutes		Sporichthya	Actinobacteria
Phascolarctobacterium	Firmicutes		Streptacidiphilus	Actinobacteria
Propionispira	Firmicutes		Streptoalloteichus	Actinobacteria
Propionispora	Firmicutes		Streptomonospora	Actinobacteria
Salsuginibacillus	Firmicutes		Streptomyces	Actinobacteria
Selenihalanaerobacter	Firmicutes		Streptosporangium	Actinobacteria
Sharpea	Firmicutes		Subtercola	Actinobacteria
Solobacterium	Firmicutes		Terrabacter	Actinobacteria
Sporolituus	Firmicutes		Terracoccus	Actinobacteria
Sporomusa	Firmicutes		Tetrasphaera	Actinobacteria
Sporotalea	Firmicutes		Thermobispora	Actinobacteria
Sporotomaculum	Firmicutes		Thermocrispum	Actinobacteria
Succiniclasticum	Firmicutes		Thermoleophilum	Actinobacteria
Succinispira	Firmicutes		Thermomonospora	Actinobacteria
Sulfobacillus	Firmicutes		Thermopolyspora	Actinobacteria
Tepidanaerobacter	Firmicutes		Tropheryma	Actinobacteria
Thermacetogenium	Firmicutes		Tsukamurella	Actinobacteria
Thermaerobacter	Firmicutes		Turicella	Actinobacteria
Thermanaeromonas	Firmicutes		Umezawaea	Actinobacteria
Thermincola	Firmicutes		unclassifiedAcidimicrobiaceae	Actinobacteria
Thermoanaerobacter	Firmicutes		unclassifiedAcidimicrobidae	Actinobacteria
Thermodesulfobium	Firmicutes		unclassifiedAcidimicrobineae	Actinobacteria
Thermolithobacter	Firmicutes		unclassifiedActinobacteria	Actinobacteria
Thermosediminibacter	Firmicutes		unclassifiedActinobacteridae	Actinobacteria
Thermosyntropha	Firmicutes		unclassifiedActinomycetaceae	Actinobacteria
Thermovenabulum	Firmicutes		unclassifiedActinomycetales	Actinobacteria
unclassifiedHalanaerobiaceae	Firmicutes		unclassifiedActinosynnemataceae	Actinobacteria
unclassifiedHalanaerobiales	Firmicutes		unclassifiedBeutenbergiaceae	Actinobacteria
unclassifiedHalobacteroidaceae	Firmicutes		unclassifiedBifidobacteriaceae	Actinobacteria
unclassifiedLeuconostocaceae	Firmicutes		unclassifiedCellulomonadaceae	Actinobacteria
unclassifiedNatranaerobiaceae	Firmicutes		unclassifiedCoriobacteriaceae	Actinobacteria
unclassifiedThermoanaerobacterales	Firmicutes		unclassifiedCorynebacteriaceae	Actinobacteria
Veillonella	Firmicutes		unclassifiedCorynebacterineae	Actinobacteria
Zymophilus	Firmicutes		unclassifiedDermabacteraceae	Actinobacteria
Ilyobacter	Fusobacteria		unclassifiedDermatophilaceae	Actinobacteria
Propionigenium	Fusobacteria		unclassifiedFrankineae	Actinobacteria
Sebaldella--no 16S sequence--can BLAST	Fusobacteria		unclassifiedGeodermatophilaceae	Actinobacteria
unclassifiedFusobacteriales	Fusobacteria		unclassifiedIntrasporangiaceae	Actinobacteria
Lentisphaera	Lentisphaerae		unclassifiedKineosporiaceae	Actinobacteria
unclassifiedLentisphaeria	Lentisphaerae		unclassifiedMicrobacteriaceae	Actinobacteria
Victivallis	Lentisphaerae		unclassifiedMicrococcaceae	Actinobacteria
Thermodesulfovibrio	Nitrospira		unclassifiedMicrococcineae	Actinobacteria
unclassifiedNitrospiraceae	Nitrospira		unclassifiedMicromonosporaceae	Actinobacteria
OD1 genera incertae sedis	OD1		unclassifiedNakamurellaceae	Actinobacteria
OP10 genera incertae sedis	OP10		unclassifiedNocardiaceae	Actinobacteria
OP11 genera incertae sedis	OP11		unclassifiedNocardioidaceae	Actinobacteria
Blastopirellula	Planctomycetes		unclassifiedNocardiopsaceae	Actinobacteria
Gemmata	Planctomycetes		unclassifiedPromicromonosporaceae	Actinobacteria
Isosphaera	Planctomycetes		unclassifiedPropionibacterineae	Actinobacteria
Pirellula	Planctomycetes		unclassifiedPseudonocardiaceae	Actinobacteria
Planctomyces	Planctomycetes		unclassifiedPseudonocardineae	Actinobacteria
Rhodopirellula	Planctomycetes		unclassifiedRubrobacteridae	Actinobacteria
Schlesneria	Planctomycetes		unclassifiedSolirubrobacterales	Actinobacteria
Singulisphaera	Planctomycetes		unclassifiedStreptomycetaceae	Actinobacteria
Zavarzinella	Planctomycetes		unclassifiedStreptosporangiaceae	Actinobacteria
Alkalimonas	Proteobacteria		unclassifiedStreptosporangineae	Actinobacteria
Alkanibacter	Proteobacteria		unclassifiedThermomonosporaceae	Actinobacteria
Alkanindiges	Proteobacteria		Varibaculum	Actinobacteria
Aquicella	Proteobacteria		Williamsia	Actinobacteria
Archangium	Proteobacteria		Xylanibacterium	Actinobacteria
Azorhizophilus	Proteobacteria		Xylanimicrobium	Actinobacteria
Beggiatoa	Proteobacteria		Xylanimonas	Actinobacteria
Blastobacter	Proteobacteria		Yaniella	Actinobacteria
Byssovorax	Proteobacteria		Yonghaparkia	Actinobacteria
Caedibacter	Proteobacteria		Zhihengliuella	Actinobacteria
Chondromyces	Proteobacteria		Zimmermannella	Actinobacteria
Corallococcus	Proteobacteria		Ktedonobacter	Bacteria incertae sedis
Cystobacter	Proteobacteria		Actibacter	Bacteroidetes
Desulfobacter	Proteobacteria		Adhaeribacter	Bacteroidetes
Desulfocella	Proteobacteria		Aequorivita	Bacteroidetes
Desulfoluna	Proteobacteria		Aestuariicola	Bacteroidetes
Desulfomonile	Proteobacteria		Algibacter	Bacteroidetes
Geminicoccus	Proteobacteria		Algoriphagus	Bacteroidetes
Hafnia	Proteobacteria		Alistipes	Bacteroidetes
Hyalangium	Proteobacteria		Alkaliflexus	Bacteroidetes
Hydrocarboniphaga	Proteobacteria		Anaerophaga	Bacteroidetes
Hydrogenovibrio	Proteobacteria		Aquiflexum	Bacteroidetes
Macromonas	Proteobacteria		Aquimarina	Bacteroidetes
Modicisalibacter	Proteobacteria		Arcicella	Bacteroidetes
Moraxella	Proteobacteria		Arenibacter	Bacteroidetes
Moritella	Proteobacteria		Aureispira	Bacteroidetes
Myxococcus	Proteobacteria		Bacteroides	Bacteroidetes
Nevskia	Proteobacteria		Balneola	Bacteroidetes
Oceanibulbus	Proteobacteria		Barnesiella	Bacteroidetes
Oleispira	Proteobacteria		Belliella	Bacteroidetes
Paraferrimonas	Proteobacteria		Bizionia	Bacteroidetes
Phaselicystis	Proteobacteria		Brumimicrobium	Bacteroidetes
Psychromonas	Proteobacteria		Butyricimonas	Bacteroidetes
Roseibium	Proteobacteria		Capnocytophaga	Bacteroidetes
Singularimonas	Proteobacteria		Cellulophaga	Bacteroidetes
Sinobacter	Proteobacteria		Chitinophaga	Bacteroidetes
Solimonas	Proteobacteria		Chryseobacterium	Bacteroidetes
Stigmatella	Proteobacteria		Cloacibacterium	Bacteroidetes
Sulfurivirga	Proteobacteria		Coenonia	Bacteroidetes
Swaminathania	Proteobacteria		Costertonia	Bacteroidetes
Thermothrix	Proteobacteria		Croceibacter	Bacteroidetes
Thioalkalimicrobium	Proteobacteria		Crocinitomix	Bacteroidetes
Thiohalorhabdus	Proteobacteria		Cryomorpha	Bacteroidetes
Thiomicrospira	Proteobacteria		Cyclobacterium	Bacteroidetes
Thiovirga	Proteobacteria		Cytophaga	Bacteroidetes
unclassifiedCampylobacteraceae	Proteobacteria		Dyadobacter	Bacteroidetes
unclassifiedCaulobacterales	Proteobacteria		Dysgonomonas	Bacteroidetes
unclassifiedCystobacteraceae	Proteobacteria		Echinicola	Bacteroidetes
unclassifiedCystobacterineae	Proteobacteria		Elizabethkingia	Bacteroidetes
unclassifiedMyxococcaceae	Proteobacteria		Empedobacter	Bacteroidetes
unclassifiedPseudomonadales	Proteobacteria		Emticicia	Bacteroidetes
Borrelia	Spirochaetes		Epilithonimonas	Bacteroidetes
Brachyspira	Spirochaetes		Fabibacter	Bacteroidetes
Exilispira	Spirochaetes		Ferruginibacter	Bacteroidetes
Leptospira	Spirochaetes		Filimonas	Bacteroidetes
Spirochaeta	Spirochaetes		Flammeovirga	Bacteroidetes
Treponema	Spirochaetes		Flavisolibacter	Bacteroidetes
unclassifiedSpirochaetaceae	Spirochaetes		Flavobacterium	Bacteroidetes
Aminiphilus	Synergistetes		Flectobacillus	Bacteroidetes
Aminobacterium	Synergistetes		Flexibacter	Bacteroidetes
Aminomonas	Synergistetes		Flexithrix	Bacteroidetes
Anaerobaculum	Synergistetes		Fluviicola	Bacteroidetes
Cloacibacillus	Synergistetes		Formosa	Bacteroidetes
Dethiosulfovibrio	Synergistetes		Fulvivirga	Bacteroidetes
Jonquetella	Synergistetes		Gaetbulibacter	Bacteroidetes
Pyramidobacter	Synergistetes		Galbibacter	Bacteroidetes
Synergistes	Synergistetes		Gelidibacter	Bacteroidetes
Thermovirga	Synergistetes		Gillisia	Bacteroidetes
Asteroleplasma	Tenericutes		Gilvibacter	Bacteroidetes
Entomoplasma	Tenericutes		Gracilimonas	Bacteroidetes
Mesoplasma	Tenericutes		Haliscomenobacter	Bacteroidetes
Spiroplasma	Tenericutes		Hallella	Bacteroidetes
unclassifiedEntomoplasmataceae	Tenericutes		Hymenobacter	Bacteroidetes
unclassifiedEntomoplasmatales	Tenericutes		Joostella	Bacteroidetes
unclassifiedMycoplasmataceae	Tenericutes		Kaistella	Bacteroidetes
Ureaplasma	Tenericutes		Kordia	Bacteroidetes
Caldimicrobium	Thermodesulfobacteria		Lacibacter	Bacteroidetes
Thermodesulfatator	Thermodesulfobacteria		Lacinutrix	Bacteroidetes
Thermodesulfobacterium	Thermodesulfobacteria		Larkinella	Bacteroidetes
unclassifiedThermodesulfobacteriaceae	Thermodesulfobacteria		Leadbetterella	Bacteroidetes
Fervidobacterium	Thermotogae		Leeuwenhoekiella	Bacteroidetes
Geotoga	Thermotogae		Leptobacterium	Bacteroidetes
Kosmotoga	Thermotogae		Lewinella	Bacteroidetes
Marinitoga	Thermotogae		Limibacter	Bacteroidetes
Petrotoga	Thermotogae		Lishizhenia	Bacteroidetes
Thermosipho	Thermotogae		Lutaonella	Bacteroidetes
Thermotoga	Thermotogae		Lutibacter	Bacteroidetes
unclassifiedThermotogaceae	Thermotogae		Lutimonas	Bacteroidetes
TM7 genera incertae sedis	TM7		Maribacter	Bacteroidetes
Akkermansia	Verrucomicrobia		Marinifilum	Bacteroidetes
Alterococcus	Verrucomicrobia		Mariniflexile	Bacteroidetes
Cerasicoccus	Verrucomicrobia		Marinoscillum	Bacteroidetes
Coraliomargarita	Verrucomicrobia		Marixanthomonas	Bacteroidetes
Haloferula	Verrucomicrobia		Mesoflavibacter	Bacteroidetes
Luteolibacter	Verrucomicrobia		Mesonia	Bacteroidetes
Pelagicoccus	Verrucomicrobia		Microscilla	Bacteroidetes
Persicirhabdus	Verrucomicrobia		Mucilaginibacter	Bacteroidetes
Prosthecobacter	Verrucomicrobia		Myroides	Bacteroidetes
Puniceicoccus	Verrucomicrobia		Niabella	Bacteroidetes
Roseibacillus	Verrucomicrobia		Niastella	Bacteroidetes
Rubritalea	Verrucomicrobia		Nonlabens	Bacteroidetes
Spartobacteria genera incertae sedis	Verrucomicrobia		Nubsella	Bacteroidetes
Subdivision3 genera incertae sedis	Verrucomicrobia		Odoribacter	Bacteroidetes
Subdivision5 genera incertae sedis	Verrucomicrobia		Olivibacter	Bacteroidetes
unclassifiedOpitutaceae	Verrucomicrobia		Ornithobacterium	Bacteroidetes
unclassifiedOpitutae	Verrucomicrobia		Owenweeksia	Bacteroidetes
unclassifiedPuniceicoccaceae	Verrucomicrobia		Paludibacter	Bacteroidetes
unclassifiedSpartobacteria	Verrucomicrobia		Parabacteroides	Bacteroidetes
unclassifiedVerrucomicrobia	Verrucomicrobia		Parapedobacter	Bacteroidetes
unclassifiedVerrucomicrobiaceae	Verrucomicrobia		Paraprevotella	Bacteroidetes
unclassifiedVerrucomicrobiales	Verrucomicrobia		Parasegetibacter	Bacteroidetes
Verrucomicrobium	Verrucomicrobia		Pedobacter	Bacteroidetes
Xiphinematobacter	Verrucomicrobia		Perexilibacter	Bacteroidetes
			Persicitalea	Bacteroidetes
			Persicivirga	Bacteroidetes
			Persicobacter	Bacteroidetes
			Petrimonas	Bacteroidetes
			Phocaeicola	Bacteroidetes
			Pibocella	Bacteroidetes
			Planobacterium	Bacteroidetes
			Polaribacter	Bacteroidetes
			Pontibacter	Bacteroidetes
			Porphyromonas	Bacteroidetes
			Prevotella	Bacteroidetes
			Prolixibacter	Bacteroidetes
			Proteiniphilum	Bacteroidetes
			Pseudosphingobacterium	Bacteroidetes
			Psychroserpens	Bacteroidetes
			Rapidithrix	Bacteroidetes
			Reichenbachiella	Bacteroidetes
			Rhodonellum	Bacteroidetes
			Rhodothermus	Bacteroidetes
			Riemerella	Bacteroidetes
			Rikenella	Bacteroidetes
			Roseivirga	Bacteroidetes
			Rudanella	Bacteroidetes
			Runella	Bacteroidetes
			Salinibacter	Bacteroidetes
			Salisaeta	Bacteroidetes
			Sandarakinotalea	Bacteroidetes
			Sediminibacter	Bacteroidetes
			Sediminibacterium	Bacteroidetes
			Sediminicola	Bacteroidetes
			Sediminitomix	Bacteroidetes
			Segetibacter	Bacteroidetes
			Solitalea	Bacteroidetes
			Sphingobacterium	Bacteroidetes
			Spirosoma	Bacteroidetes
			Sporocytophaga	Bacteroidetes
			Stenothermobacter	Bacteroidetes
			Subsaxibacter	Bacteroidetes
			Subsaximicrobium	Bacteroidetes
			Tannerella	Bacteroidetes
			Tenacibaculum	Bacteroidetes
			Terrimonas	Bacteroidetes
			Thermonema	Bacteroidetes
			Ulvibacter	Bacteroidetes
			unclassifiedBacteroidales	Bacteroidetes
			unclassifiedBacteroidetes	Bacteroidetes
			unclassifiedChitinophagaceae	Bacteroidetes
			unclassifiedCryomorphaceae	Bacteroidetes
			unclassifiedCyclobacteriaceae	Bacteroidetes
			unclassifiedCytophagaceae	Bacteroidetes
			unclassifiedFlammeovirgaceae	Bacteroidetes
			unclassifiedFlavobacteriaceae	Bacteroidetes
			unclassifiedFlavobacteriales	Bacteroidetes
			unclassifiedMarinilabiaceae	Bacteroidetes
			unclassifiedPorphyromonadaceae	Bacteroidetes
			unclassifiedPrevotellaceae	Bacteroidetes
			unclassifiedRhodothermaceae	Bacteroidetes
			unclassifiedRikenellaceae	Bacteroidetes
			unclassifiedSaprospiraceae	Bacteroidetes
			unclassifiedSphingobacteriaceae	Bacteroidetes
			unclassifiedSphingobacteriales	Bacteroidetes
			Vitellibacter	Bacteroidetes
			Wautersiella	Bacteroidetes
			Winogradskyella	Bacteroidetes
			Xylanibacter	Bacteroidetes
			Yeosuana	Bacteroidetes
			Zhouia	Bacteroidetes
			Zobellia	Bacteroidetes
			Caldilinea	Chloroflexi
			unclassifiedChloroflexi	Chloroflexi
			Chrysiogenes	Chrysiogenetes
			unclassifiedCyanobacteria	Cyanobacteria
			Calditerrivibrio	Deferribacteres
			Caldithrix	Deferribacteres
			Deferribacter	Deferribacteres
			Denitrovibrio	Deferribacteres
			Geovibrio	Deferribacteres
			Mucispirillum	Deferribacteres
			unclassifiedDeferribacteraceae	Deferribacteres
			Fibrobacter	Fibrobacteres
			Abiotrophia	Firmicutes
			Acetanaerobacterium	Firmicutes
			Acetivibrio	Firmicutes
			Acetobacterium	Firmicutes
			Acidaminobacter	Firmicutes
			Aerococcus	Firmicutes
			Alicyclobacillus	Firmicutes
			Alkalibacillus	Firmicutes
			Alkalibacter	Firmicutes
			Alkalibacterium	Firmicutes
			Alkaliphilus	Firmicutes
			Allisonella	Firmicutes
			Allofustis	Firmicutes
			Alloiococcus	Firmicutes
			Ammoniphilus	Firmicutes
			Amphibacillus	Firmicutes
			Anaerobacter	Firmicutes
			Anaerobranca	Firmicutes
			Anaerococcus	Firmicutes
			Anaerofilum	Firmicutes
			Anaerofustis	Firmicutes
			Anaerosphaera	Firmicutes
			Anaerosporobacter	Firmicutes
			Anaerostipes	Firmicutes
			Anaerotruncus	Firmicutes
			Anaerovibrio	Firmicutes
			Anaerovirgula	Firmicutes
			Anaerovorax	Firmicutes
			Aneurinibacillus	Firmicutes
			Anoxybacillus	Firmicutes
			Anoxynatronum	Firmicutes
			Aquisalibacillus	Firmicutes
			Atopobacter	Firmicutes
			Atopococcus	Firmicutes
			Atopostipes	Firmicutes
			Bacillus	Firmicutes
			Bavariicoccus	Firmicutes
			Bhargavaea	Firmicutes
			Blautia	Firmicutes
			Brevibacillus	Firmicutes
			Brochothrix	Firmicutes
			Butyricicoccus	Firmicutes
			Butyrivibrio	Firmicutes
			Caldalkalibacillus	Firmicutes
			Caldanaerobius	Firmicutes
			Caloramator	Firmicutes
			Caloranaerobacter	Firmicutes
			Caminicella	Firmicutes
			Carnobacterium	Firmicutes
			Caryophanon	Firmicutes
			Catellicoccus	Firmicutes
			Catonella	Firmicutes
			Cerasibacillus	Firmicutes
			Clostridiisalibacter	Firmicutes
			Clostridium	Firmicutes
			Cohnella	Firmicutes
			Coprococcus	Firmicutes
			Cryptanaerobacter	Firmicutes
			Dehalobacter	Firmicutes
			Desemzia	Firmicutes
			Desmospora	Firmicutes
			Desulfitibacter	Firmicutes
			Desulfitobacterium	Firmicutes
			Desulfonispora	Firmicutes
			Desulfosporosinus	Firmicutes
			Desulfotomaculum	Firmicutes
			Dethiobacter	Firmicutes
			Dethiosulfatibacter	Firmicutes
			Dialister	Firmicutes
			Dolosicoccus	Firmicutes
			Dolosigranulum	Firmicutes
			Dorea	Firmicutes
			Enterococcus	Firmicutes
			Eremococcus	Firmicutes
			Ethanoligenens	Firmicutes
			Eubacterium	Firmicutes
			Exiguobacterium	Firmicutes
			Facklamia	Firmicutes
			Faecalibacterium	Firmicutes
			Fastidiosipila	Firmicutes
			Filibacter	Firmicutes
			Filifactor	Firmicutes
			Filobacillus	Firmicutes
			Finegoldia	Firmicutes
			Fusibacter	Firmicutes
			Gallicola	Firmicutes
			Garciella	Firmicutes
			Gelria	Firmicutes
			Gemella	Firmicutes
			Geobacillus	Firmicutes
			Geosporobacter	Firmicutes
			Globicatella	Firmicutes
			Gracilibacillus	Firmicutes
			Gracilibacter	Firmicutes
			Granulicatella	Firmicutes
			Guggenheimella	Firmicutes
			Halalkalibacillus	Firmicutes
			Halobacillus	Firmicutes
			Halolactibacillus	Firmicutes
			Helcococcus	Firmicutes
			Heliobacillus	Firmicutes
			Heliobacterium	Firmicutes
			Heliorestis	Firmicutes
			Hespellia	Firmicutes
			Howardella	Firmicutes
			Hydrogenoanaerobacterium	Firmicutes
			Ignavigranum	Firmicutes
			Isobaculum	Firmicutes
			Jeotgalibacillus	Firmicutes
			Jeotgalicoccus	Firmicutes
			Johnsonella	Firmicutes
			Kurthia	Firmicutes
			Laceyella	Firmicutes
			Lachnobacterium	Firmicutes
			Lacticigenium	Firmicutes
			Lactobacillus	Firmicutes
			Lactococcus	Firmicutes
			Lactonifactor	Firmicutes
			Lactovum	Firmicutes
			Lentibacillus	Firmicutes
			Leuconostoc	Firmicutes
			Listeria	Firmicutes
			Lutispora	Firmicutes
			Lysinibacillus	Firmicutes
			Macrococcus	Firmicutes
			Mahella	Firmicutes
			Marinibacillus	Firmicutes
			Marinilactibacillus	Firmicutes
			Marinococcus	Firmicutes
			Marvinbryantia	Firmicutes
			Mechercharimyces	Firmicutes
			Megasphaera	Firmicutes
			Melissococcus	Firmicutes
			Mitsuokella	Firmicutes
			Mogibacterium	Firmicutes
			Moryella	Firmicutes
			Natronincola	Firmicutes
			Natronobacillus	Firmicutes
			Nosocomiicoccus	Firmicutes
			Oceanobacillus	Firmicutes
			Oribacterium	Firmicutes
			Ornithinibacillus	Firmicutes
			Oscillibacter	Firmicutes
			Oxalophagus	Firmicutes
			Oxobacter	Firmicutes
			Paenibacillus	Firmicutes
			Paenisporosarcina	Firmicutes
			Papillibacter	Firmicutes
			Paraliobacillus	Firmicutes
			Parasporobacterium	Firmicutes
			Parvimonas	Firmicutes
			Paucisalibacillus	Firmicutes
			Pediococcus	Firmicutes
			Pelotomaculum	Firmicutes
			Peptococcus	Firmicutes
			Peptoniphilus	Firmicutes
			Peptostreptococcus	Firmicutes
			Pilibacter	Firmicutes
			Piscibacillus	Firmicutes
			Planifilum	Firmicutes
			Planococcus	Firmicutes
			Planomicrobium	Firmicutes
			Pontibacillus	Firmicutes
			Proteiniborus	Firmicutes
			Proteocatella	Firmicutes
			Pseudobutyrivibrio	Firmicutes
			Pseudoramibacter	Firmicutes
			Pullulanibacillus	Firmicutes
			Robinsoniella	Firmicutes
			Roseburia	Firmicutes
			Ruminococcus	Firmicutes
			Rummeliibacillus	Firmicutes
			Saccharibacillus	Firmicutes
			Saccharococcus	Firmicutes
			Salimicrobium	Firmicutes
			Salinibacillus	Firmicutes
			Salinicoccus	Firmicutes
			Salirhabdus	Firmicutes
			Sarcina	Firmicutes
			Schwartzia	Firmicutes
			Sedimentibacter	Firmicutes
			Sediminibacillus	Firmicutes
			Seinonella	Firmicutes
			Selenomonas	Firmicutes
			Shimazuella	Firmicutes
			Shuttleworthia	Firmicutes
			Sinobaca	Firmicutes
			Soehngenia	Firmicutes
			Solibacillus	Firmicutes
			Sporacetigenium	Firmicutes
			Sporanaerobacter	Firmicutes
			Sporobacter	Firmicutes
			Sporobacterium	Firmicutes
			Sporolactobacillus	Firmicutes
			Sporosarcina	Firmicutes
			Staphylococcus	Firmicutes
			Streptococcus	Firmicutes
			Subdoligranulum	Firmicutes
			Symbiobacterium	Firmicutes
			Syntrophococcus	Firmicutes
			Syntrophomonas	Firmicutes
			Syntrophothermus	Firmicutes
			Tenuibacillus	Firmicutes
			Tepidibacter	Firmicutes
			Tepidimicrobium	Firmicutes
			Terribacillus	Firmicutes
			Tetragenococcus	Firmicutes
			Thalassobacillus	Firmicutes
			Thermicanus	Firmicutes
			Thermoactinomyces	Firmicutes
			Thermoanaerobacterium	Firmicutes
			Thermobacillus	Firmicutes
			Thermoflavimicrobium	Firmicutes
			Thermohalobacter	Firmicutes
			Thermotalea	Firmicutes
			Tindallia	Firmicutes
			Tissierella	Firmicutes
			Trichococcus	Firmicutes
			Tuberibacillus	Firmicutes
			Tumebacillus	Firmicutes
			Turicibacter	Firmicutes
			unclassifiedAerococcaceae	Firmicutes
			unclassifiedBacillaceae	Firmicutes
			unclassifiedBacillales	Firmicutes
			unclassifiedBacilli	Firmicutes
			unclassifiedCarnobacteriaceae	Firmicutes
			unclassifiedClostridia	Firmicutes
			unclassifiedClostridiaceae	Firmicutes
			unclassifiedClostridiaceae 1	Firmicutes
			unclassifiedClostridiaceae 2	Firmicutes
			unclassifiedClostridiaceae 3	Firmicutes
			unclassifiedClostridiaceae 4	Firmicutes
			unclassifiedClostridiales	Firmicutes
			unclassifiedEnterococcaceae	Firmicutes
			unclassifiedErysipelotrichaceae	Firmicutes
			unclassifiedEubacteriaceae	Firmicutes
			unclassifiedFirmicutes	Firmicutes
			unclassifiedGracilibacteraceae	Firmicutes
			unclassifiedHeliobacteriaceae	Firmicutes
			unclassifiedIncertae Sedis XI	Firmicutes
			unclassifiedIncertae Sedis XII	Firmicutes
			unclassifiedIncertae Sedis XIII	Firmicutes
			unclassifiedLachnospiraceae	Firmicutes
			unclassifiedLactobacillaceae	Firmicutes
			unclassifiedLactobacillales	Firmicutes
			unclassifiedPaenibacillaceae	Firmicutes
			unclassifiedPeptococcaceae	Firmicutes
			unclassifiedPeptococcaceae 1	Firmicutes
			unclassifiedPeptococcaceae 2	Firmicutes
			unclassifiedPeptostreptococcaceae	Firmicutes
			unclassifiedPlanococcaceae	Firmicutes
			unclassifiedRuminococcaceae	Firmicutes
			unclassifiedStaphylococcaceae	Firmicutes
			unclassifiedStreptococcaceae	Firmicutes
			unclassifiedSyntrophomonadaceae	Firmicutes
			unclassifiedThermoactinomycetaceae	Firmicutes
			unclassifiedThermoanaerobacteraceae	Firmicutes
			unclassifiedVeillonellaceae	Firmicutes
			Ureibacillus	Firmicutes
			Vagococcus	Firmicutes
			Virgibacillus	Firmicutes
			Viridibacillus	Firmicutes
			Vulcanibacillus	Firmicutes
			Weissella	Firmicutes
			Cetobacterium	Fusobacteria
			Fusobacterium	Fusobacteria
			Leptotrichia	Fusobacteria
			Psychrilyobacter	Fusobacteria
			Sneathia	Fusobacteria
			Streptobacillus	Fusobacteria
			unclassifiedFusobacteriaceae	Fusobacteria
			unclassifiedLeptotrichiaceae	Fusobacteria
			Gemmatimonas	Gemmatimonadetes
			BRC1	BRC1
			SR1	SR1
			WS3	WS3
			unclassifiedBacteroidetes	Bacteroidetes
			unclassifiedBurkholderiales	Proteobacteria
			unclassifiedGammaproteobacteria	Proteobacteria
			Leptospirillum	Nitrospira
			Nitrospira	Nitrospira
			unclassifiedPlanctomycetaceae	Planctomycetes
			Acetobacter	Proteobacteria
			Achromobacter	Proteobacteria
			Acidicaldus	Proteobacteria
			Acidiphilium	Proteobacteria
			Acidisoma	Proteobacteria
			Acidisphaera	Proteobacteria
			Acidithiobacillus	Proteobacteria
			Acidocella	Proteobacteria
			Acidomonas	Proteobacteria
			Acidovorax	Proteobacteria
			Acinetobacter	Proteobacteria
			Actinobacillus	Proteobacteria
			Advenella	Proteobacteria
			Aeromonas	Proteobacteria
			Aestuariibacter	Proteobacteria
			Afifella	Proteobacteria
			Afipia	Proteobacteria
			Agarivorans	Proteobacteria
			Aggregatibacter	Proteobacteria
			Agromonas	Proteobacteria
			Ahrensia	Proteobacteria
			Aidingimonas	Proteobacteria
			Albidovulum	Proteobacteria
			Albimonas	Proteobacteria
			Alcaligenes	Proteobacteria
			Alcanivorax	Proteobacteria
			Algicola	Proteobacteria
			Aliagarivorans	Proteobacteria
			Alicycliphilus	Proteobacteria
			Aliivibrio	Proteobacteria
			Alishewanella	Proteobacteria
			Alkalilimnicola	Proteobacteria
			Alkalispirillum	Proteobacteria
			Allochromatium	Proteobacteria
			Altererythrobacter	Proteobacteria
			Alteromonas	Proteobacteria
			Alysiella	Proteobacteria
			Amaricoccus	Proteobacteria
			Aminobacter	Proteobacteria
			Amorphus	Proteobacteria
			Amphritea	Proteobacteria
			Anaerobiospirillum	Proteobacteria
			Anaeromyxobacter	Proteobacteria
			Anaplasma	Proteobacteria
			Ancylobacter	Proteobacteria
			Anderseniella	Proteobacteria
			Andreprevotia	Proteobacteria
			Angulomicrobium	Proteobacteria
			Antarctobacter	Proteobacteria
			Aquabacterium	Proteobacteria
			Aquamicrobium	Proteobacteria
			Aquaspirillum	Proteobacteria
			Aquimonas	Proteobacteria
			Aquincola	Proteobacteria
			Aquisalimonas	Proteobacteria
			Aquitalea	Proteobacteria
			Arcobacter	Proteobacteria
			Arenimonas	Proteobacteria
			Arhodomonas	Proteobacteria
			Arsenophonus	Proteobacteria
			Asaia	Proteobacteria
			Aspromonas	Proteobacteria
			Asticcacaulis	Proteobacteria
			Aurantimonas	Proteobacteria
			Avibacterium	Proteobacteria
			Azoarcus	Proteobacteria
			Azohydromonas	Proteobacteria
			Azomonas	Proteobacteria
			Azonexus	Proteobacteria
			Azorhizobium	Proteobacteria
			Azospira	Proteobacteria
			Azospirillum	Proteobacteria
			Azotobacter	Proteobacteria
			Azovibrio	Proteobacteria
			Bacteriovorax	Proteobacteria
			Balneatrix	Proteobacteria
			Balneimonas	Proteobacteria
			Bartonella	Proteobacteria
			Bdellovibrio	Proteobacteria
			Beijerinckia	Proteobacteria
			Belnapia	Proteobacteria
			Bergeriella	Proteobacteria
			Bermanella	Proteobacteria
			Bibersteinia	Proteobacteria
			Biostraticola	Proteobacteria
			Blastochloris	Proteobacteria
			Blastomonas	Proteobacteria
			Bordetella	Proteobacteria
			Bosea	Proteobacteria
			Bowmanella	Proteobacteria
			Brachymonas	Proteobacteria
			Brackiella	Proteobacteria
			Bradyrhizobium	Proteobacteria
			Brenneria	Proteobacteria
			Brevundimonas	Proteobacteria
			Brucella	Proteobacteria
			Budvicia	Proteobacteria
			Burkholderia	Proteobacteria
			Buttiauxella	Proteobacteria
			Caenimonas	Proteobacteria
			Caenispirillum	Proteobacteria
			Caldimonas	Proteobacteria
			Caminibacter	Proteobacteria
			Campylobacter	Proteobacteria
			Cardiobacterium	Proteobacteria
			Carnimonas	Proteobacteria
			Castellaniella	Proteobacteria
			Catellibacterium	Proteobacteria
			Caulobacter	Proteobacteria
			Cedecea	Proteobacteria
			Cellvibrio	Proteobacteria
			Chelatococcus	Proteobacteria
			Chelonobacter	Proteobacteria
			Chitinibacter	Proteobacteria
			Chitinilyticum	Proteobacteria
			Chitinimonas	Proteobacteria
			Chromatium	Proteobacteria
			Chromobacterium	Proteobacteria
			Chromohalobacter	Proteobacteria
			Citreicella	Proteobacteria
			Citreimonas	Proteobacteria
			Citrobacter	Proteobacteria
			Cobetia	Proteobacteria
			Cohaesibacter	Proteobacteria
			Collimonas	Proteobacteria
			Colwellia	Proteobacteria
			Comamonas	Proteobacteria
			Conchiformibius	Proteobacteria
			Craurococcus	Proteobacteria
			Croceicoccus	Proteobacteria
			Cronobacter	Proteobacteria
			Cucumibacter	Proteobacteria
			Cupriavidus	Proteobacteria
			Curvibacter	Proteobacteria
			Cycloclasticus	Proteobacteria
			Daeguia	Proteobacteria
			Dasania	Proteobacteria
			Dechloromonas	Proteobacteria
			Deefgea	Proteobacteria
			Defluvibacter	Proteobacteria
			Defluviicoccus	Proteobacteria
			Delftia	Proteobacteria
			Denitratisoma	Proteobacteria
			Derxia	Proteobacteria
			Desulfacinum	Proteobacteria
			Desulfarculus	Proteobacteria
			Desulfatibacillum	Proteobacteria
			Desulfatiferula	Proteobacteria
			Desulfatirhabdium	Proteobacteria
			Desulfobacca	Proteobacteria
			Desulfobacterium	Proteobacteria
			Desulfobacula	Proteobacteria
			Desulfobotulus	Proteobacteria
			Desulfobulbus	Proteobacteria
			Desulfocapsa	Proteobacteria
			Desulfococcus	Proteobacteria
			Desulfocurvus	Proteobacteria
			Desulfofaba	Proteobacteria
			Desulfofrigus	Proteobacteria
			Desulfofustis	Proteobacteria
			Desulfoglaeba	Proteobacteria
			Desulfohalobium	Proteobacteria
			Desulfomicrobium	Proteobacteria
			Desulfonatronospira	Proteobacteria
			Desulfonatronovibrio	Proteobacteria
			Desulfonatronum	Proteobacteria
			Desulfonauticus	Proteobacteria
			Desulfonema	Proteobacteria
			Desulfopila	Proteobacteria
			Desulforegula	Proteobacteria
			Desulforhabdus	Proteobacteria
			Desulforhopalus	Proteobacteria
			Desulfosarcina	Proteobacteria
			Desulfospira	Proteobacteria
			Desulfotalea	Proteobacteria
			Desulfothermus	Proteobacteria
			Desulfotignum	Proteobacteria
			Desulfovermiculus	Proteobacteria
			Desulfovibrio	Proteobacteria
			Desulfovirga	Proteobacteria
			Desulfurella	Proteobacteria
			Desulfurivibrio	Proteobacteria
			Desulfuromonas	Proteobacteria
			Desulfuromusa	Proteobacteria
			Devosia	Proteobacteria
			Diaphorobacter	Proteobacteria
			Dichelobacter	Proteobacteria
			Dickeya	Proteobacteria
			Dinoroseobacter	Proteobacteria
			Dokdonella	Proteobacteria
			Donghicola	Proteobacteria
			Duganella	Proteobacteria
			Dyella	Proteobacteria
			Ectothiorhodosinus	Proteobacteria
			Ectothiorhodospira	Proteobacteria
			Edwardsiella	Proteobacteria
			Ehrlichia	Proteobacteria
			Elioraea	Proteobacteria
			Endozoicomonas	Proteobacteria
			Enhydrobacter	Proteobacteria
			Enhygromyxa	Proteobacteria
			Ensifer	Proteobacteria
			Enterobacter	Proteobacteria
			Enterovibrio	Proteobacteria
			Erwinia	Proteobacteria
			Erythrobacter	Proteobacteria
			Erythromicrobium	Proteobacteria
			Escherichia/Shigella	Proteobacteria
			Fangia	Proteobacteria
			Ferribacterium	Proteobacteria
			Ferrimonas	Proteobacteria
			Filomicrobium	Proteobacteria
			Fluoribacter	Proteobacteria
			Fodinicurvata	Proteobacteria
			Formivibrio	Proteobacteria
			Francisella	Proteobacteria
			Frateuria	Proteobacteria
			Fulvimarina	Proteobacteria
			Fulvimonas	Proteobacteria
			Gallibacterium	Proteobacteria
			Geoalkalibacter	Proteobacteria
			Geobacter	Proteobacteria
			Geopsychrobacter	Proteobacteria
			Geothermobacter	Proteobacteria
			Giesbergeria	Proteobacteria
			Gilvimarinus	Proteobacteria
			Glaciecola	Proteobacteria
			Gluconacetobacter	Proteobacteria
			Gluconobacter	Proteobacteria
			Granulibacter	Proteobacteria
			Granulosicoccus	Proteobacteria
			Grimontia	Proteobacteria
			Gulbenkiania	Proteobacteria
			Haematobacter	Proteobacteria
			Haemophilus	Proteobacteria
			Hahella	Proteobacteria
			Haliangium	Proteobacteria
			Haliea	Proteobacteria
			Halochromatium	Proteobacteria
			Halomonas	Proteobacteria
			Halorhodospira	Proteobacteria
			Halospina	Proteobacteria
			Halotalea	Proteobacteria
			Halothiobacillus	Proteobacteria
			Halovibrio	Proteobacteria
			Helicobacter	Proteobacteria
			Hellea	Proteobacteria
			Henriciella	Proteobacteria
			Herbaspirillum	Proteobacteria
			Herminiimonas	Proteobacteria
			Hippea	Proteobacteria
			Hirschia	Proteobacteria
			Histophilus	Proteobacteria
			Hoeflea	Proteobacteria
			Hydrogenimonas	Proteobacteria
			Hydrogenophaga	Proteobacteria
			Hydrogenophilus	Proteobacteria
			Hylemonella	Proteobacteria
			Hyphomicrobium	Proteobacteria
			Hyphomonas	Proteobacteria
			Ideonella	Proteobacteria
			Idiomarina	Proteobacteria
			Ignatzschineria	Proteobacteria
			Inhella	Proteobacteria
			Inquilinus	Proteobacteria
			Insolitispirillum	Proteobacteria
			Isochromatium	Proteobacteria
			Jannaschia	Proteobacteria
			Janthinobacterium	Proteobacteria
			Kaistia	Proteobacteria
			Kangiella	Proteobacteria
			Kerstersia	Proteobacteria
			Ketogulonicigenium	Proteobacteria
			Kiloniella	Proteobacteria
			Kingella	Proteobacteria
			Klebsiella	Proteobacteria
			Kluyvera	Proteobacteria
			Kofleria	Proteobacteria
			Kordiimonas	Proteobacteria
			Kozakia	Proteobacteria
			Kushneria	Proteobacteria
			Labrenzia	Proteobacteria
			Labrys	Proteobacteria
			Lamprocystis	Proteobacteria
			Lampropedia	Proteobacteria
			Laribacter	Proteobacteria
			Lawsonia	Proteobacteria
			Lebetimonas	Proteobacteria
			Leeia	Proteobacteria
			Legionella	Proteobacteria
			Leisingera	Proteobacteria
			Leminorella	Proteobacteria
			Leptothrix	Proteobacteria
			Leucothrix	Proteobacteria
			Limnobacter	Proteobacteria
			Listonella	Proteobacteria
			Litoricola	Proteobacteria
			Loktanella	Proteobacteria
			Lonepinella	Proteobacteria
			Luteibacter	Proteobacteria
			Luteimonas	Proteobacteria
			Lutimaribacter	Proteobacteria
			Lysobacter	Proteobacteria
			Magnetospirillum	Proteobacteria
			Malikia	Proteobacteria
			Malonomonas	Proteobacteria
			Mannheimia	Proteobacteria
			Maribaculum	Proteobacteria
			Maribius	Proteobacteria
			Maricaulis	Proteobacteria
			Marichromatium	Proteobacteria
			Marinimicrobium	Proteobacteria
			Marinobacter	Proteobacteria
			Marinobacterium	Proteobacteria
			Marinomonas	Proteobacteria
			Marinospirillum	Proteobacteria
			Marinovum	Proteobacteria
			Marispirillum	Proteobacteria
			Maritalea	Proteobacteria
			Maritimibacter	Proteobacteria
			Marivita	Proteobacteria
			Martelella	Proteobacteria
			Massilia	Proteobacteria
			Meganema	Proteobacteria
			Melitea	Proteobacteria
			Mesorhizobium	Proteobacteria
			Methylarcula	Proteobacteria
			Methylibium	Proteobacteria
			Methylobacillus	Proteobacteria
			Methylobacter	Proteobacteria
			Methylobacterium	Proteobacteria
			Methylocaldum	Proteobacteria
			Methylocapsa	Proteobacteria
			Methylocella	Proteobacteria
			Methylococcus	Proteobacteria
			Methylocystis	Proteobacteria
			Methylohalobius	Proteobacteria
			Methylohalomonas	Proteobacteria
			Methylomicrobium	Proteobacteria
			Methylomonas	Proteobacteria
			Methylonatrum	Proteobacteria
			Methylophaga	Proteobacteria
			Methylophilus	Proteobacteria
			Methylopila	Proteobacteria
			Methylorhabdus	Proteobacteria
			Methylosarcina	Proteobacteria
			Methylosinus	Proteobacteria
			Methylosoma	Proteobacteria
			Methylosphaera	Proteobacteria
			Methylotenera	Proteobacteria
			Methylothermus	Proteobacteria
			Methyloversatilis	Proteobacteria
			Methylovirgula	Proteobacteria
			Methylovorus	Proteobacteria
			Microbulbifer	Proteobacteria
			Microvirga	Proteobacteria
			Microvirgula	Proteobacteria
			Mitsuaria	Proteobacteria
			Morganella	Proteobacteria
			Mycoplana	Proteobacteria
			Nannocystis	Proteobacteria
			Natronocella	Proteobacteria
			Nautella	Proteobacteria
			Nautilia	Proteobacteria
			Naxibacter	Proteobacteria
			Neisseria	Proteobacteria
			Neoasaia	Proteobacteria
			Neorickettsia	Proteobacteria
			Neptuniibacter	Proteobacteria
			Neptunomonas	Proteobacteria
			Nereida	Proteobacteria
			Nesiotobacter	Proteobacteria
			Nicoletella	Proteobacteria
			Nisaea	Proteobacteria
			Nitratifractor	Proteobacteria
			Nitratireductor	Proteobacteria
			Nitratiruptor	Proteobacteria
			Nitrincola	Proteobacteria
			Nitrobacter	Proteobacteria
			Nitrosococcus	Proteobacteria
			Nitrosomonas	Proteobacteria
			Nitrosospira	Proteobacteria
			Novispirillum	Proteobacteria
			Novosphingobium	Proteobacteria
			Obesumbacterium	Proteobacteria
			Oceanibaculum	Proteobacteria
			Oceanicaulis	Proteobacteria
			Oceanicola	Proteobacteria
			Oceanimonas	Proteobacteria
			Oceaniserpentilla	Proteobacteria
			Oceanisphaera	Proteobacteria
			Oceanobacter	Proteobacteria
			Oceanospirillum	Proteobacteria
			Ochrobactrum	Proteobacteria
			Octadecabacter	Proteobacteria
			Oleiphilus	Proteobacteria
			Oligella	Proteobacteria
			Orientia	Proteobacteria
			Ottowia	Proteobacteria
			Oxalicibacterium	Proteobacteria
			Oxalobacter	Proteobacteria
			Palleronia	Proteobacteria
			Paludibacterium	Proteobacteria
			Pandoraea	Proteobacteria
			Pannonibacter	Proteobacteria
			Pantoea	Proteobacteria
			Paracoccus	Proteobacteria
			Paracraurococcus	Proteobacteria
			Paramoritella	Proteobacteria
			Parasutterella	Proteobacteria
			Parvibaculum	Proteobacteria
			Parvularcula	Proteobacteria
			Pasteurella	Proteobacteria
			Paucibacter	Proteobacteria
			Paucimonas	Proteobacteria
			Pectobacterium	Proteobacteria
			Pedomicrobium	Proteobacteria
			Pelagibaca	Proteobacteria
			Pelagibacter	Proteobacteria
			Pelagibius	Proteobacteria
			Pelagicola	Proteobacteria
			Pelistega	Proteobacteria
			Pelobacter	Proteobacteria
			Pelomonas	Proteobacteria
			Peredibacter	Proteobacteria
			Perlucidibaca	Proteobacteria
			Petrobacter	Proteobacteria
			Phaeobacter	Proteobacteria
			Phaeospirillum	Proteobacteria
			Phenylobacterium	Proteobacteria
			Phocoenobacter	Proteobacteria
			Photobacterium	Proteobacteria
			Photorhabdus	Proteobacteria
			Phyllobacterium	Proteobacteria
			Pigmentiphaga	Proteobacteria
			Piscirickettsia	Proteobacteria
			Pleomorphomonas	Proteobacteria
			Plesiocystis	Proteobacteria
			Plesiomonas	Proteobacteria
			Polaromonas	Proteobacteria
			Polynucleobacter	Proteobacteria
			Ponticaulis	Proteobacteria
			Ponticoccus	Proteobacteria
			Porphyrobacter	Proteobacteria
			Pragia	Proteobacteria
			Procabacter	Proteobacteria
			Propionivibrio	Proteobacteria
			Prosthecomicrobium	Proteobacteria
			Proteus	Proteobacteria
			Providencia	Proteobacteria
			Pseudacidovorax	Proteobacteria
			Pseudaminobacter	Proteobacteria
			Pseudidiomarina	Proteobacteria
			Pseudoalteromonas	Proteobacteria
			Pseudochrobactrum	Proteobacteria
			Pseudogulbenkiania	Proteobacteria
			Pseudolabrys	Proteobacteria
			Pseudomonas	Proteobacteria
			Pseudorhodobacter	Proteobacteria
			Pseudorhodoferax	Proteobacteria
			Pseudoruegeria	Proteobacteria
			Pseudospirillum	Proteobacteria
			Pseudovibrio	Proteobacteria
			Pseudoxanthobacter	Proteobacteria
			Pseudoxanthomonas	Proteobacteria
			Psychrobacter	Proteobacteria
			Pusillimonas	Proteobacteria
			Quatrionicoccus	Proteobacteria
			Rahnella	Proteobacteria
			Ralstonia	Proteobacteria
			Ramlibacter	Proteobacteria
			Raoultella	Proteobacteria
			Reinekea	Proteobacteria
			Rhabdochromatium	Proteobacteria
			Rheinheimera	Proteobacteria
			Rhizobium	Proteobacteria
			Rhodanobacter	Proteobacteria
			Rhodobaca	Proteobacteria
			Rhodobacter	Proteobacteria
			Rhodobium	Proteobacteria
			Rhodoblastus	Proteobacteria
			Rhodocista	Proteobacteria
			Rhodocyclus	Proteobacteria
			Rhodoferax	Proteobacteria
			Rhodopila	Proteobacteria
			Rhodoplanes	Proteobacteria
			Rhodopseudomonas	Proteobacteria
			Rhodospira	Proteobacteria
			Rhodospirillum	Proteobacteria
			Rhodothalassium	Proteobacteria
			Rhodovarius	Proteobacteria
			Rhodovibrio	Proteobacteria
			Rhodovulum	Proteobacteria
			Rickettsia	Proteobacteria
			Robiginitomaculum	Proteobacteria
			Roseateles	Proteobacteria
			Roseibaca	Proteobacteria
			Roseicyclus	Proteobacteria
			Roseinatronobacter	Proteobacteria
			Roseisalinus	Proteobacteria
			Roseivivax	Proteobacteria
			Roseobacter	Proteobacteria
			Roseococcus	Proteobacteria
			Roseomonas	Proteobacteria
			Roseospira	Proteobacteria
			Roseospirillum	Proteobacteria
			Roseovarius	Proteobacteria
			Rubellimicrobium	Proteobacteria
			Rubrimonas	Proteobacteria
			Rubritepida	Proteobacteria
			Rubrivivax	Proteobacteria
			Rudaea	Proteobacteria
			Ruegeria	Proteobacteria
			Ruminobacter	Proteobacteria
			Saccharibacter	Proteobacteria
			Saccharophagus	Proteobacteria
			Saccharospirillum	Proteobacteria
			Sagittula	Proteobacteria
			Salicola	Proteobacteria
			Salinicola	Proteobacteria
			Salinihabitans	Proteobacteria
			Salinimonas	Proteobacteria
			Salinisphaera	Proteobacteria
			Salinivibrio	Proteobacteria
			Salipiger	Proteobacteria
			Salmonella	Proteobacteria
			Samsonia	Proteobacteria
			Sandaracinobacter	Proteobacteria
			Sandarakinorhabdus	Proteobacteria
			Schlegelella	Proteobacteria
			Sedimenticola	Proteobacteria
			Sediminimonas	Proteobacteria
			Seohaeicola	Proteobacteria
			Serratia	Proteobacteria
			Shewanella	Proteobacteria
			Shimia	Proteobacteria
			Shinella	Proteobacteria
			Silanimonas	Proteobacteria
			Silicibacter	Proteobacteria
			Silvimonas	Proteobacteria
			Simiduia	Proteobacteria
			Simonsiella	Proteobacteria
			Simplicispira	Proteobacteria
			Sinorhizobium	Proteobacteria
			Skermanella	Proteobacteria
			Smithella	Proteobacteria
			Sneathiella	Proteobacteria
			Sodalis	Proteobacteria
			Sorangium	Proteobacteria
			Sphingobium	Proteobacteria
			Sphingomonas	Proteobacteria
			Sphingopyxis	Proteobacteria
			Sphingosinicella	Proteobacteria
			Spongiibacter	Proteobacteria
			Spongiispira	Proteobacteria
			Stappia	Proteobacteria
			Starkeya	Proteobacteria
			Stella	Proteobacteria
			Stenotrophomonas	Proteobacteria
			Stenoxybacter	Proteobacteria
			Steroidobacter	Proteobacteria
			Sterolibacterium	Proteobacteria
			Succinimonas	Proteobacteria
			Succinivibrio	Proteobacteria
			Sulfitobacter	Proteobacteria
			Sulfuricurvum	Proteobacteria
			Sulfurimonas	Proteobacteria
			Sulfurospirillum	Proteobacteria
			Sulfurovum	Proteobacteria
			Sutterella	Proteobacteria
			Suttonella	Proteobacteria
			Syntrophobacter	Proteobacteria
			Syntrophorhabdus	Proteobacteria
			Syntrophus	Proteobacteria
			Tanticharoenia	Proteobacteria
			Tateyamaria	Proteobacteria
			Tatlockia	Proteobacteria
			Tatumella	Proteobacteria
			Taylorella	Proteobacteria
			Telluria	Proteobacteria
			Telmatospirillum	Proteobacteria
			Tepidicella	Proteobacteria
			Tepidimonas	Proteobacteria
			Tepidiphilus	Proteobacteria
			Terasakiella	Proteobacteria
			Teredinibacter	Proteobacteria
			Tetrathiobacter	Proteobacteria
			Thalassobacter	Proteobacteria
			Thalassobaculum	Proteobacteria
			Thalassobius	Proteobacteria
			Thalassococcus	Proteobacteria
			Thalassolituus	Proteobacteria
			Thalassomonas	Proteobacteria
			Thalassospira	Proteobacteria
			Thauera	Proteobacteria
			Thermithiobacillus	Proteobacteria
			Thermodesulforhabdus	Proteobacteria
			Thermomonas	Proteobacteria
			Thioalkalibacter	Proteobacteria
			Thioalkalicoccus	Proteobacteria
			Thioalkalispira	Proteobacteria
			Thioalkalivibrio	Proteobacteria
			Thiobaca	Proteobacteria
			Thiobacillus	Proteobacteria
			Thiobacter	Proteobacteria
			Thiocapsa	Proteobacteria
			Thioclava	Proteobacteria
			Thiococcus	Proteobacteria
			Thiocystis	Proteobacteria
			Thiodictyon	Proteobacteria
			Thiofaba	Proteobacteria
			Thioflavicoccus	Proteobacteria
			Thiohalocapsa	Proteobacteria
			Thiohalomonas	Proteobacteria
			Thiohalophilus	Proteobacteria
			Thiohalospira	Proteobacteria
			Thiolamprovum	Proteobacteria
			Thiomonas	Proteobacteria
			Thiophaeococcus	Proteobacteria
			Thioreductor	Proteobacteria
			Thiorhodococcus	Proteobacteria
			Thiorhodospira	Proteobacteria
			Thiorhodovibrio	Proteobacteria
			Thiothrix	Proteobacteria
			Thorsellia	Proteobacteria
			Tistrella	Proteobacteria
			Tolumonas	Proteobacteria
			Trabulsiella	Proteobacteria
			Tranquillimonas	Proteobacteria
			Tropicibacter	Proteobacteria
			Tropicimonas	Proteobacteria
			Uliginosibacterium	Proteobacteria
			unclassifiedAcetobacteraceae	Proteobacteria
			unclassifiedAeromonadaceae	Proteobacteria
			unclassifiedAlcaligenaceae	Proteobacteria
			unclassifiedAlphaproteobacteria	Proteobacteria
			unclassifiedAlteromonadaceae	Proteobacteria
			unclassifiedAlteromonadales	Proteobacteria
			unclassifiedAnaplasmataceae	Proteobacteria
			unclassifiedBacteriovoracaceae	Proteobacteria
			unclassifiedBeijerinckiaceae	Proteobacteria
			unclassifiedBetaproteobacteria	Proteobacteria
			unclassifiedBradyrhizobiaceae	Proteobacteria
			unclassifiedBrucellaceae	Proteobacteria
			unclassifiedBurkholderiaceae	Proteobacteria
			unclassifiedBurkholderiales	Proteobacteria
			unclassifiedCampylobacterales	Proteobacteria
			unclassifiedCardiobacteriaceae	Proteobacteria
			unclassifiedCaulobacteraceae	Proteobacteria
			unclassifiedChromatiaceae	Proteobacteria
			unclassifiedChromatiales	Proteobacteria
			unclassifiedColwelliaceae	Proteobacteria
			unclassifiedComamonadaceae	Proteobacteria
			unclassifiedDeltaproteobacteria	Proteobacteria
			unclassifiedDesulfobacteraceae	Proteobacteria
			unclassifiedDesulfobacterales	Proteobacteria
			unclassifiedDesulfobulbaceae	Proteobacteria
			unclassifiedDesulfohalobiaceae	Proteobacteria
			unclassifiedDesulfovibrionaceae	Proteobacteria
			unclassifiedDesulfovibrionales	Proteobacteria
			unclassifiedDesulfuromonadaceae	Proteobacteria
			unclassifiedDesulfuromonadales	Proteobacteria
			unclassifiedEctothiorhodospiraceae	Proteobacteria
			unclassifiedEnterobacteriaceae	Proteobacteria
			unclassifiedEpsilonproteobacteria	Proteobacteria
			unclassifiedErythrobacteraceae	Proteobacteria
			unclassifiedGammaproteobacteria	Proteobacteria
			unclassifiedGeobacteraceae	Proteobacteria
			unclassifiedHahellaceae	Proteobacteria
			unclassifiedHalomonadaceae	Proteobacteria
			unclassifiedHalothiobacillaceae	Proteobacteria
			unclassifiedHelicobacteraceae	Proteobacteria
			unclassifiedHydrogenophilaceae	Proteobacteria
			unclassifiedHyphomicrobiaceae	Proteobacteria
			unclassifiedHyphomonadaceae	Proteobacteria
			unclassifiedIdiomarinaceae	Proteobacteria
			unclassifiedLegionellaceae	Proteobacteria
			unclassifiedMethylobacteriaceae	Proteobacteria
			unclassifiedMethylococcaceae	Proteobacteria
			unclassifiedMethylocystaceae	Proteobacteria
			unclassifiedMethylophilaceae	Proteobacteria
			unclassifiedMoraxellaceae	Proteobacteria
			unclassifiedMyxococcales	Proteobacteria
			unclassifiedNannocystaceae	Proteobacteria
			unclassifiedNannocystineae	Proteobacteria
			unclassifiedNautiliaceae	Proteobacteria
			unclassifiedNeisseriaceae	Proteobacteria
			unclassifiedNitrosomonadaceae	Proteobacteria
			unclassifiedOceanospirillaceae	Proteobacteria
			unclassifiedOceanospirillales	Proteobacteria
			unclassifiedOxalobacteraceae	Proteobacteria
			unclassifiedPasteurellaceae	Proteobacteria
			unclassifiedPhyllobacteriaceae	Proteobacteria
			unclassifiedPiscirickettsiaceae	Proteobacteria
			unclassifiedPolyangiaceae	Proteobacteria
			unclassifiedProteobacteria	Proteobacteria
			unclassifiedPseudomonadaceae	Proteobacteria
			unclassifiedRhizobiaceae	Proteobacteria
			unclassifiedRhizobiales	Proteobacteria
			unclassifiedRhodobacteraceae	Proteobacteria
			unclassifiedRhodobiaceae	Proteobacteria
			unclassifiedRhodocyclaceae	Proteobacteria
			unclassifiedRhodospirillaceae	Proteobacteria
			unclassifiedRhodospirillales	Proteobacteria
			unclassifiedRickettsiaceae	Proteobacteria
			unclassifiedRickettsiales	Proteobacteria
			unclassifiedSinobacteraceae	Proteobacteria
			unclassifiedSorangiineae	Proteobacteria
			unclassifiedSphingomonadaceae	Proteobacteria
			unclassifiedSphingomonadales	Proteobacteria
			unclassifiedSuccinivibrionaceae	Proteobacteria
			unclassifiedSyntrophaceae	Proteobacteria
			unclassifiedSyntrophobacteraceae	Proteobacteria
			unclassifiedSyntrophobacterales	Proteobacteria
			unclassifiedThiotrichaceae	Proteobacteria
			unclassifiedThiotrichales	Proteobacteria
			unclassifiedThiotrichales incertae sedis	Proteobacteria
			unclassifiedVibrionaceae	Proteobacteria
			unclassifiedXanthobacteraceae	Proteobacteria
			unclassifiedXanthomonadaceae	Proteobacteria
			unclassifiedXanthomonadales	Proteobacteria
			Undibacterium	Proteobacteria
			Uruburuella	Proteobacteria
			Variovorax	Proteobacteria
			Verminephrobacter	Proteobacteria
			Vibrio	Proteobacteria
			Vitreoscilla	Proteobacteria
			Vogesella	Proteobacteria
			Volucribacter	Proteobacteria
			Wenxinia	Proteobacteria
			Wohlfahrtiimonas	Proteobacteria
			Wolinella	Proteobacteria
			Woodsholea	Proteobacteria
			Xanthobacter	Proteobacteria
			Xanthomonas	Proteobacteria
			Xenophilus	Proteobacteria
			Xenorhabdus	Proteobacteria
			Xylella	Proteobacteria
			Xylophilus	Proteobacteria
			Yangia	Proteobacteria
			Yersinia	Proteobacteria
			Zhangella	Proteobacteria
			Zobellella	Proteobacteria
			Zoogloea	Proteobacteria
			Zooshikella	Proteobacteria
			Zymobacter	Proteobacteria
			Zymomonas	Proteobacteria
			Leptonema	Spirochaetes
			Turneriella	Spirochaetes
			unclassifiedLeptospiraceae	Spirochaetes
			unclassifiedSpirochaetales	Spirochaetes
			unclassifiedSynergistaceae	Synergistetes
			Acholeplasma	Tenericutes
			Anaeroplasma	Tenericutes
			Haloplasma	Tenericutes
			Mycoplasma	Tenericutes
			unclassifiedMollicutes	Tenericutes
			empty	unclassifiedBacteria
			Opitutus	Verrucomicrobia

## Sheet: Species
Species not covered	Genus info of not covered species	Phylum info of not covered species		Species covered	Genus info of covered species	Phylum info of covered species
Acidobacteria bacterium CHC25	Geothrix	Acidobacteria		Acanthopleuribacter pedis	Acanthopleuribacter	Acidobacteria
Acidobacterium sp. ORAC	Geothrix	Acidobacteria		bacterium N2yML4	Acanthopleuribacter	Acidobacteria
Geothrix fermentans	Geothrix	Acidobacteria		uncultured Acidobacteriaceae bacterium	Acanthopleuribacter	Acidobacteria
uncultured Acidobacteria bacterium	Geothrix	Acidobacteria		uncultured bacterium	Acanthopleuribacter	Acidobacteria
uncultured Acidobacterium sp	Geothrix	Acidobacteria		uncultured marine bacterium	Acanthopleuribacter	Acidobacteria
uncultured bacterium	Geothrix	Acidobacteria		Acidobacteria bacterium Ellin7137	Gp1	Acidobacteria
uncultured bacterium Benz-89	Geothrix	Acidobacteria		Acidobacteria bacterium KBS 13	Gp1	Acidobacteria
uncultured bacterium gp8	Geothrix	Acidobacteria		Acidobacteria bacterium KBS 146	Gp1	Acidobacteria
uncultured bacterium Gthrx-84	Geothrix	Acidobacteria		Acidobacteria bacterium KBS 5	Gp1	Acidobacteria
uncultured Geothrix sp	Geothrix	Acidobacteria		Acidobacteria bacterium KBS 83	Gp1	Acidobacteria
uncultured Holophaga sp	Geothrix	Acidobacteria		Acidobacteria bacterium KMR	Gp1	Acidobacteria
Acidobacteria bacterium AL	Gp1	Acidobacteria		Acidobacteria bacterium TPB6011	Gp1	Acidobacteria
Acidobacteria bacterium KBS 3	Gp1	Acidobacteria		Acidobacteria bacterium TPB6017	Gp1	Acidobacteria
Acidobacteria bacterium OB1010	Gp1	Acidobacteria		Acidobacteria bacterium TPB6028	Gp1	Acidobacteria
Acidobacteria bacterium T4	Gp1	Acidobacteria		Acidobacteriaceae bacterium CH1	Gp1	Acidobacteria
Acidobacterium sp. BK18	Gp1	Acidobacteria		Acidobacteriaceae bacterium Gsoil 149	Gp1	Acidobacteria
Actinomycetales	Gp1	Acidobacteria		Acidobacteriaceae bacterium Gsoil 969	Gp1	Acidobacteria
bacterium Ellin327	Gp1	Acidobacteria		Acidobacteriaceae bacterium KBS89	Gp1	Acidobacteria
bacterium Ellin345	Gp1	Acidobacteria		Acidobacteriaceae bacterium KP3	Gp1	Acidobacteria
bacterium Ellin351	Gp1	Acidobacteria		Acidobacteriaceae bacterium PK35	Gp1	Acidobacteria
bacterium Ellin6074	Gp1	Acidobacteria		Acidobacteriaceae bacterium TAA166	Gp1	Acidobacteria
bacterium K-5b2	Gp1	Acidobacteria		Acidobacteriaceae bacterium Thars1	Gp1	Acidobacteria
Candidatus Koribacter versatilis Ellin345	Gp1	Acidobacteria		Acidobacteriaceae isolate WJ7	Gp1	Acidobacteria
metal-contaminated soil clone K20-26	Gp1	Acidobacteria		Acidobacterium capsulatum	Gp1	Acidobacteria
uncultured Acidobacterium UA3	Gp1	Acidobacteria		Acidobacterium sp. SP1PR4	Gp1	Acidobacteria
uncultured actinomycete	Gp1	Acidobacteria		agricultural soil bacterium SC-I-68	Gp1	Acidobacteria
uncultured eubacterium WD217	Gp1	Acidobacteria		bacterium Ellin310	Gp1	Acidobacteria
uncultured eubacterium WD281	Gp1	Acidobacteria		bacterium Ellin311	Gp1	Acidobacteria
uncultured Fibrobacteres/Acidobacteria group bacterium	Gp1	Acidobacteria		bacterium Ellin323	Gp1	Acidobacteria
uncultured Nitrosovibrio sp	Gp1	Acidobacteria		bacterium Ellin326	Gp1	Acidobacteria
Actinomycetales bacterium 1M83	Gp10	Acidobacteria		bacterium Ellin337	Gp1	Acidobacteria
Holophaga sp. oral clone CA002	Gp10	Acidobacteria		bacterium Ellin5001	Gp1	Acidobacteria
uncultured actinobacterium	Gp10	Acidobacteria		bacterium Ellin5017	Gp1	Acidobacteria
uncultured Holophaga/Acidobacterium Sva0725	Gp10	Acidobacteria		bacterium Ellin5021	Gp1	Acidobacteria
uncultured prokaryote	Gp10	Acidobacteria		bacterium Ellin5056	Gp1	Acidobacteria
uncultured sponge symbiont PAUC38fp	Gp10	Acidobacteria		bacterium Ellin5058	Gp1	Acidobacteria
unidentified bacterium	Gp10	Acidobacteria		bacterium Ellin5095	Gp1	Acidobacteria
uncultured bacterium gp13	Gp13	Acidobacteria		bacterium Ellin5106	Gp1	Acidobacteria
uncultured bacterium	Gp16	Acidobacteria		bacterium Ellin5222	Gp1	Acidobacteria
uncultured bacterium gp16	Gp16	Acidobacteria		bacterium Ellin5225	Gp1	Acidobacteria
uncultured candidate division OP10 bacterium	Gp16	Acidobacteria		bacterium Ellin5236	Gp1	Acidobacteria
uncultured Chloroflexi bacterium	Gp16	Acidobacteria		bacterium Ellin5237	Gp1	Acidobacteria
uncultured Firmicutes bacterium	Gp16	Acidobacteria		bacterium Ellin5239	Gp1	Acidobacteria
uncultured soil bacterium	Gp16	Acidobacteria		bacterium Ellin5241	Gp1	Acidobacteria
unidentified bacterium	Gp16	Acidobacteria		bacterium Ellin5257	Gp1	Acidobacteria
agricultural soil bacterium SC-I-8	Gp17	Acidobacteria		bacterium Ellin5258	Gp1	Acidobacteria
uncultured Acidobacteria bacterium	Gp17	Acidobacteria		bacterium Ellin5285	Gp1	Acidobacteria
uncultured Acidobacteriaceae bacterium	Gp17	Acidobacteria		bacterium Ellin5289	Gp1	Acidobacteria
uncultured Acidobacteriales bacterium	Gp17	Acidobacteria		bacterium enrichment culture clone SBIa18	Gp1	Acidobacteria
uncultured Acidobacterium sp	Gp17	Acidobacteria		bacterium enrichment culture clone SBIa4	Gp1	Acidobacteria
uncultured bacterium	Gp17	Acidobacteria		bacterium enrichment culture clone SBIa9	Gp1	Acidobacteria
uncultured Firmicutes bacterium	Gp17	Acidobacteria		bacterium enrichment culture clone SBII9	Gp1	Acidobacteria
uncultured Holophaga sp	Gp17	Acidobacteria		bacterium K-5b10	Gp1	Acidobacteria
uncultured organism	Gp17	Acidobacteria		Edaphobacter aggregans	Gp1	Acidobacteria
uncultured prokaryote	Gp17	Acidobacteria		Edaphobacter modestus	Gp1	Acidobacteria
uncultured proteobacterium	Gp17	Acidobacteria		Edaphobacter sp. BXN5-26	Gp1	Acidobacteria
uncultured soil bacterium	Gp17	Acidobacteria		Terriglobus roseus	Gp1	Acidobacteria
unidentified bacterium	Gp17	Acidobacteria		Terriglobus sp. TAA 43	Gp1	Acidobacteria
uncultured Acidobacteria bacterium	Gp18	Acidobacteria		Terriglobus sp. TAA 48	Gp1	Acidobacteria
uncultured Firmicutes bacterium	Gp18	Acidobacteria		uncultured Acidobacteria bacterium	Gp1	Acidobacteria
uncultured prokaryote	Gp18	Acidobacteria		uncultured Acidobacteriaceae bacterium	Gp1	Acidobacteria
uncultured proteobacterium	Gp18	Acidobacteria		uncultured Acidobacteriales bacterium	Gp1	Acidobacteria
unidentified bacterium	Gp18	Acidobacteria		uncultured Acidobacterium sp	Gp1	Acidobacteria
uncultured bacterium	Gp19	Acidobacteria		uncultured Acidobacterium UA1	Gp1	Acidobacteria
Acidobacteria bacterium Ellin7184	Gp2	Acidobacteria		uncultured Acidobacterium UA2	Gp1	Acidobacteria
bacterium Ellin5121	Gp2	Acidobacteria		uncultured Actinobacteridae bacterium	Gp1	Acidobacteria
uncultured Acidobacterium sp	Gp2	Acidobacteria		uncultured actinobacterium	Gp1	Acidobacteria
uncultured bacterium DA052	Gp2	Acidobacteria		uncultured bacterium	Gp1	Acidobacteria
uncultured bacterium KF/GS-JG36-31	Gp2	Acidobacteria		uncultured bacterium DA038	Gp1	Acidobacteria
uncultured Bacteroidetes bacterium	Gp2	Acidobacteria		uncultured bacterium gp1	Gp1	Acidobacteria
uncultured Edaphobacter sp	Gp2	Acidobacteria		uncultured Edaphobacter sp	Gp1	Acidobacteria
uncultured eubacterium WD2123	Gp2	Acidobacteria		uncultured eubacterium	Gp1	Acidobacteria
uncultured eubacterium WD244	Gp2	Acidobacteria		uncultured eubacterium TRB82	Gp1	Acidobacteria
uncultured eubacterium WD261	Gp2	Acidobacteria		uncultured eubacterium WD213	Gp1	Acidobacteria
uncultured eubacterium WD298	Gp2	Acidobacteria		uncultured eubacterium WD226	Gp1	Acidobacteria
uncultured organism	Gp2	Acidobacteria		uncultured eubacterium WD228	Gp1	Acidobacteria
uncultured Acidobacteria bacterium	Gp21	Acidobacteria		uncultured eubacterium WD243	Gp1	Acidobacteria
uncultured Clostridium sp	Gp21	Acidobacteria		uncultured eubacterium WD247	Gp1	Acidobacteria
uncultured Firmicutes bacterium	Gp21	Acidobacteria		uncultured eubacterium WD257	Gp1	Acidobacteria
uncultured hydrocarbon seep bacterium BPC102	Gp21	Acidobacteria		uncultured eubacterium WD276	Gp1	Acidobacteria
uncultured low G+C Gram-positive bacterium	Gp21	Acidobacteria		uncultured eubacterium WD277	Gp1	Acidobacteria
uncultured marine bacterium	Gp21	Acidobacteria		uncultured Firmicutes bacterium	Gp1	Acidobacteria
uncultured organism	Gp21	Acidobacteria		uncultured forest soil bacterium	Gp1	Acidobacteria
uncultured proteobacterium	Gp21	Acidobacteria		uncultured Holophaga sp	Gp1	Acidobacteria
uncultured vent bacterium ML-6	Gp21	Acidobacteria		uncultured organism	Gp1	Acidobacteria
uncultured Acidobacterium sp	Gp22	Acidobacteria		uncultured proteobacterium	Gp1	Acidobacteria
uncultured bacterium CtaxMed-34	Gp22	Acidobacteria		uncultured Rhodanobacter sp	Gp1	Acidobacteria
unidentified bacterium	Gp23	Acidobacteria		uncultured soil bacterium	Gp1	Acidobacteria
uncultured Firmicutes bacterium	Gp25	Acidobacteria		unidentified bacterium	Gp1	Acidobacteria
uncultured Acidobacteria bacterium	Gp26	Acidobacteria		uncultured Acidobacteria bacterium	Gp10	Acidobacteria
uncultured Acidobacteriaceae bacterium	Gp26	Acidobacteria		uncultured Acidobacteriaceae bacterium	Gp10	Acidobacteria
uncultured Acidobacteriales bacterium	Gp26	Acidobacteria		uncultured Acidobacteriales bacterium	Gp10	Acidobacteria
uncultured Acidobacterium sp	Gp26	Acidobacteria		uncultured Acidobacterium sp	Gp10	Acidobacteria
uncultivated soil bacterium clone C002	Gp3	Acidobacteria		uncultured alpha proteobacterium	Gp10	Acidobacteria
uncultured actinomycete	Gp3	Acidobacteria		uncultured bacterium	Gp10	Acidobacteria
uncultured bacterium #0319-6I22	Gp3	Acidobacteria		uncultured bacterium CtaxTah-42	Gp10	Acidobacteria
uncultured bacterium #0319-7B4	Gp3	Acidobacteria		uncultured bacterium gp10	Gp10	Acidobacteria
uncultured bacterium SJA-149	Gp3	Acidobacteria		uncultured delta proteobacterium	Gp10	Acidobacteria
uncultured Fibrobacteres/Acidobacteria group bacterium	Gp3	Acidobacteria		uncultured Firmicutes bacterium	Gp10	Acidobacteria
Acidobacteriaceae bacterium Gsoil 1619	Gp4	Acidobacteria		uncultured Geobacter sp	Gp10	Acidobacteria
agricultural soil bacterium SC-I-35	Gp4	Acidobacteria		uncultured Holophaga sp	Gp10	Acidobacteria
agricultural soil bacterium SC-I-49	Gp4	Acidobacteria		uncultured proteobacterium	Gp10	Acidobacteria
agricultural soil bacterium SC-I-54	Gp4	Acidobacteria		uncultured soil bacterium	Gp10	Acidobacteria
agricultural soil bacterium SC-I-59	Gp4	Acidobacteria		uncultured Acidobacteria bacterium	Gp11	Acidobacteria
agricultural soil bacterium SC-I-65	Gp4	Acidobacteria		uncultured Acidobacteriales bacterium	Gp11	Acidobacteria
agricultural soil bacterium SC-I-90	Gp4	Acidobacteria		uncultured bacterium	Gp11	Acidobacteria
bacterium Ellin6075	Gp4	Acidobacteria		uncultured Firmicutes bacterium	Gp11	Acidobacteria
bacterium Ellin6099	Gp4	Acidobacteria		uncultured sponge symbiont PAUC37f	Gp11	Acidobacteria
rhizosphere soil bacterium RSC-II-57	Gp4	Acidobacteria		uncultured bacterium	Gp12	Acidobacteria
rhizosphere soil bacterium RSC-II-79	Gp4	Acidobacteria		uncultured Firmicutes bacterium	Gp12	Acidobacteria
rhizosphere soil bacterium RSC-II-80	Gp4	Acidobacteria		uncultured Acidobacteria bacterium	Gp13	Acidobacteria
rhizosphere soil bacterium RSC-II-95	Gp4	Acidobacteria		uncultured Acidobacterium sp	Gp13	Acidobacteria
uncultivated soil bacterium clone C105	Gp4	Acidobacteria		uncultured actinobacterium	Gp13	Acidobacteria
uncultivated soil bacterium clone S023	Gp4	Acidobacteria		uncultured bacterium	Gp13	Acidobacteria
uncultivated soil bacterium clone S027	Gp4	Acidobacteria		uncultured bacterium KF-JG30-18	Gp13	Acidobacteria
uncultivated soil bacterium clone S111	Gp4	Acidobacteria		uncultured Firmicutes bacterium	Gp13	Acidobacteria
uncultured Acidobacteriaceae bacterium	Gp4	Acidobacteria		uncultured forest soil bacterium	Gp13	Acidobacteria
uncultured Acidobacteriales bacterium	Gp4	Acidobacteria		uncultured Holophaga sp	Gp13	Acidobacteria
uncultured actinobacterium	Gp4	Acidobacteria		uncultured proteobacterium	Gp13	Acidobacteria
uncultured Antarctic bacterium LB3-30	Gp4	Acidobacteria		uncultured soil bacterium	Gp13	Acidobacteria
uncultured Antarctic bacterium LB3-92	Gp4	Acidobacteria		unidentified bacterium	Gp13	Acidobacteria
uncultured bacterium gp4	Gp4	Acidobacteria		uncultured Acidobacteria bacterium	Gp15	Acidobacteria
uncultured bacterium Riz6H	Gp4	Acidobacteria		uncultured bacterium	Gp15	Acidobacteria
uncultured Bacteroidetes bacterium	Gp4	Acidobacteria		uncultured Firmicutes bacterium	Gp15	Acidobacteria
uncultured Candidatus Koribacter sp	Gp4	Acidobacteria		uncultured Holophaga sp	Gp15	Acidobacteria
uncultured cyanobacterium	Gp4	Acidobacteria		uncultured proteobacterium	Gp15	Acidobacteria
uncultured Dehalococcoides sp	Gp4	Acidobacteria		uncultured soil bacterium	Gp15	Acidobacteria
uncultured delta proteobacterium	Gp4	Acidobacteria		uncultured Acidobacterium sp	Gp18	Acidobacteria
uncultured Dictyoglomi bacterium	Gp4	Acidobacteria		uncultured bacterium	Gp18	Acidobacteria
uncultured earthworm intestine bacterium	Gp4	Acidobacteria		uncultured Acidobacteria bacterium	Gp2	Acidobacteria
uncultured eubacterium	Gp4	Acidobacteria		uncultured Acidobacteriaceae bacterium	Gp2	Acidobacteria
uncultured Firmicutes bacterium	Gp4	Acidobacteria		uncultured actinobacterium	Gp2	Acidobacteria
uncultured Holophaga sp	Gp4	Acidobacteria		uncultured bacterium	Gp2	Acidobacteria
uncultured hot spring bacterium GFP1	Gp4	Acidobacteria		uncultured bacterium gp2	Gp2	Acidobacteria
uncultured marine bacterium	Gp4	Acidobacteria		uncultured Firmicutes bacterium	Gp2	Acidobacteria
uncultured organism	Gp4	Acidobacteria		uncultured forest soil bacterium	Gp2	Acidobacteria
uncultured Pietermaritzburg bacterium Y14-5	Gp4	Acidobacteria		uncultured Holophaga sp	Gp2	Acidobacteria
uncultured Planctomycetales bacterium	Gp4	Acidobacteria		uncultured Nitrosovibrio sp	Gp2	Acidobacteria
uncultured planctomycete	Gp4	Acidobacteria		uncultured proteobacterium	Gp2	Acidobacteria
uncultured sludge bacterium H44	Gp4	Acidobacteria		uncultured soil bacterium	Gp2	Acidobacteria
uncultured sludge bacterium S6	Gp4	Acidobacteria		unidentified bacterium	Gp2	Acidobacteria
uncultured soil bacterium	Gp4	Acidobacteria		uncultured Acidobacterium sp	Gp21	Acidobacteria
uncultured Sphingobacteriales bacterium	Gp4	Acidobacteria		uncultured bacterium	Gp21	Acidobacteria
unidentified bacterium	Gp4	Acidobacteria		uncultured Acidobacteria bacterium	Gp22	Acidobacteria
uncultured Acidobacteriaceae bacterium	Gp5	Acidobacteria		uncultured Acidobacteriaceae bacterium	Gp22	Acidobacteria
agricultural soil bacterium SC-I-13	Gp6	Acidobacteria		uncultured Acidobacteriales bacterium	Gp22	Acidobacteria
agricultural soil bacterium SC-I-19	Gp6	Acidobacteria		uncultured actinobacterium	Gp22	Acidobacteria
agricultural soil bacterium SC-I-21	Gp6	Acidobacteria		uncultured bacterium	Gp22	Acidobacteria
agricultural soil bacterium SC-I-60	Gp6	Acidobacteria		uncultured delta proteobacterium	Gp22	Acidobacteria
agricultural soil bacterium SC-I-76	Gp6	Acidobacteria		uncultured Firmicutes bacterium	Gp22	Acidobacteria
agricultural soil bacterium SC-I-79	Gp6	Acidobacteria		uncultured Holophaga sp	Gp22	Acidobacteria
agricultural soil bacterium SC-I-86	Gp6	Acidobacteria		uncultured Holophaga/Acidobacterium Sva0515	Gp22	Acidobacteria
agricultural soil bacterium SC-I-9	Gp6	Acidobacteria		uncultured organism	Gp22	Acidobacteria
uncultivated soil bacterium clone C028	Gp6	Acidobacteria		uncultured prokaryote	Gp22	Acidobacteria
uncultivated soil bacterium clone C112	Gp6	Acidobacteria		uncultured proteobacterium	Gp22	Acidobacteria
uncultured Acidobacteria bacterium	Gp6	Acidobacteria		hydrothermal vent eubacterium PVB-OTU-9A	Gp23	Acidobacteria
uncultured Acidobacteriaceae bacterium	Gp6	Acidobacteria		uncultured Acidobacteria bacterium	Gp23	Acidobacteria
uncultured Acidobacteriales bacterium	Gp6	Acidobacteria		uncultured Acidobacteriales bacterium	Gp23	Acidobacteria
uncultured Acidobacterium sp	Gp6	Acidobacteria		uncultured Acidobacterium sp	Gp23	Acidobacteria
uncultured actinobacterium	Gp6	Acidobacteria		uncultured bacterium	Gp23	Acidobacteria
uncultured bacterium #0319-7F19	Gp6	Acidobacteria		uncultured bacterium 'eubacterium sp.'	Gp23	Acidobacteria
uncultured bacterium DA008	Gp6	Acidobacteria		uncultured candidate division OS-K bacterium	Gp23	Acidobacteria
uncultured bacterium DA023	Gp6	Acidobacteria		uncultured Clostridiales bacterium	Gp23	Acidobacteria
uncultured bacterium gp6	Gp6	Acidobacteria		uncultured Firmicutes bacterium	Gp23	Acidobacteria
uncultured bacterium mle1-25	Gp6	Acidobacteria		uncultured Holophaga sp	Gp23	Acidobacteria
uncultured bacterium Riz6I	Gp6	Acidobacteria		uncultured Holophaga/Acidobacterium Sva0450	Gp23	Acidobacteria
uncultured Bacteroidetes bacterium	Gp6	Acidobacteria		uncultured marine bacterium	Gp23	Acidobacteria
uncultured Firmicutes bacterium	Gp6	Acidobacteria		uncultured organism	Gp23	Acidobacteria
uncultured forest soil bacterium	Gp6	Acidobacteria		uncultured prokaryote	Gp23	Acidobacteria
uncultured gold mine bacterium D15	Gp6	Acidobacteria		uncultured proteobacterium	Gp23	Acidobacteria
uncultured Holophaga sp	Gp6	Acidobacteria		uncultured Acidobacteria bacterium	Gp25	Acidobacteria
uncultured Myxococcales bacterium	Gp6	Acidobacteria		uncultured bacterium	Gp25	Acidobacteria
uncultured organism	Gp6	Acidobacteria		uncultured proteobacterium	Gp25	Acidobacteria
uncultured prokaryote	Gp6	Acidobacteria		uncultured soil bacterium	Gp25	Acidobacteria
uncultured proteobacterium	Gp6	Acidobacteria		uncultured Syntrophobacter sp	Gp25	Acidobacteria
uncultured sludge bacterium A22	Gp6	Acidobacteria		uncultured bacterium	Gp26	Acidobacteria
uncultured sludge bacterium A34	Gp6	Acidobacteria		uncultured delta proteobacterium	Gp26	Acidobacteria
uncultured sludge bacterium H3	Gp6	Acidobacteria		uncultured marine bacterium	Gp26	Acidobacteria
uncultured soil bacterium	Gp6	Acidobacteria		Acidobacteria bacterium KBS 96	Gp3	Acidobacteria
uncultured Thermodesulfobacteria bacterium	Gp6	Acidobacteria		Acidobacteria bacterium MOB76	Gp3	Acidobacteria
unidentified bacterium	Gp6	Acidobacteria		Acidobacteria bacterium MPL1011	Gp3	Acidobacteria
Verticillium dahliae	Gp6	Acidobacteria		Acidobacteria bacterium MPL3	Gp3	Acidobacteria
Vitis hybrid cultivar	Gp6	Acidobacteria		Acidobacteriaceae bacterium Ellin6076	Gp3	Acidobacteria
uncultured Acidobacteriaceae bacterium	Gp7	Acidobacteria		Actinomycetales	Gp3	Acidobacteria
uncultured bacterium gp7	Gp7	Acidobacteria		agricultural soil bacterium SC-I-40	Gp3	Acidobacteria
uncultured candidate division OS-K bacterium	Gp7	Acidobacteria		agricultural soil bacterium SC-I-5	Gp3	Acidobacteria
uncultured Holophaga sp	Gp7	Acidobacteria		agricultural soil bacterium SC-I-77	Gp3	Acidobacteria
uncultured soil bacterium	Gp7	Acidobacteria		bacterium Ellin342	Gp3	Acidobacteria
uncultured Acidobacteria bacterium	Gp9	Acidobacteria		bacterium Ellin371	Gp3	Acidobacteria
uncultured Acidobacteriaceae bacterium	Gp9	Acidobacteria		bacterium Ellin6071	Gp3	Acidobacteria
uncultured Acidobacterium sp	Gp9	Acidobacteria		bacterium Ellin6100	Gp3	Acidobacteria
uncultured actinobacterium	Gp9	Acidobacteria		bacterium Ellin6115	Gp3	Acidobacteria
uncultured bacterium	Gp9	Acidobacteria		Candidatus Solibacter usitatus	Gp3	Acidobacteria
uncultured Firmicutes bacterium	Gp9	Acidobacteria		Candidatus Solibacter usitatus Ellin6076	Gp3	Acidobacteria
uncultured hydrocarbon seep bacterium BPC015	Gp9	Acidobacteria		Rainforest soil clone HRS-47	Gp3	Acidobacteria
uncultured soil bacterium	Gp9	Acidobacteria		uncultured Acidobacteria bacterium	Gp3	Acidobacteria
unidentified bacterium wb1-A08	Gp9	Acidobacteria		uncultured Acidobacteriaceae bacterium	Gp3	Acidobacteria
Holophaga foetida	Holophaga	Acidobacteria		uncultured Acidobacteriales bacterium	Gp3	Acidobacteria
uncultured Acidobacteria bacterium	Holophaga	Acidobacteria		uncultured Acidobacterium sp	Gp3	Acidobacteria
uncultured Acidobacteriales bacterium	Holophaga	Acidobacteria		uncultured Actinobacteridae bacterium	Gp3	Acidobacteria
uncultured bacterium	Holophaga	Acidobacteria		uncultured actinobacterium	Gp3	Acidobacteria
uncultured bacterium SJA-87	Holophaga	Acidobacteria		uncultured bacterium	Gp3	Acidobacteria
uncultured delta proteobacterium	Holophaga	Acidobacteria		uncultured bacterium gp3	Gp3	Acidobacteria
uncultured Acidobacteriales bacterium	unclassifiedAcidobacteria	Acidobacteria		uncultured bacterium SHA-18	Gp3	Acidobacteria
Acidobacteria bacterium TP670	unclassifiedHolophagaceae	Acidobacteria		uncultured eubacterium WD205	Gp3	Acidobacteria
uncultured Acidobacteria bacterium	unclassifiedHolophagaceae	Acidobacteria		uncultured eubacterium WD254	Gp3	Acidobacteria
uncultured Acidobacteriaceae bacterium	unclassifiedHolophagaceae	Acidobacteria		uncultured eubacterium WD292	Gp3	Acidobacteria
uncultured Acidobacterium sp	unclassifiedHolophagaceae	Acidobacteria		uncultured Firmicutes bacterium	Gp3	Acidobacteria
uncultured bacterium	unclassifiedHolophagaceae	Acidobacteria		uncultured forest soil bacterium	Gp3	Acidobacteria
uncultured Geothrix sp	unclassifiedHolophagaceae	Acidobacteria		uncultured Holophaga sp	Gp3	Acidobacteria
Acidimicrobium ferrooxidans	Acidimicrobium	Actinobacteria		uncultured Nitrosovibrio sp	Gp3	Acidobacteria
Acidimicrobium ferrooxidans DSM 10331	Acidimicrobium	Actinobacteria		uncultured organism	Gp3	Acidobacteria
Acidimicrobium sp. Y0018	Acidimicrobium	Actinobacteria		uncultured prokaryote	Gp3	Acidobacteria
bacterium TH3	Acidimicrobium	Actinobacteria		uncultured soil bacterium	Gp3	Acidobacteria
thermophilic bacterium N39-30-03	Acidimicrobium	Actinobacteria		uncultured Solibacter sp	Gp3	Acidobacteria
uncultured Acidimicrobium sp	Acidimicrobium	Actinobacteria		uncultured Solibacteraceae bacterium	Gp3	Acidobacteria
uncultured Actinomycetales bacterium	Acidothermus	Actinobacteria		uncultured Solibacteres bacterium	Gp3	Acidobacteria
uncultured Frankia sp	Acidothermus	Actinobacteria		uncultured sponge symbiont PAUC26f	Gp3	Acidobacteria
Actinomadura sp. GMKU359	Actinoallomurus	Actinobacteria		unidentified Acidobacterium group OPB3	Gp3	Acidobacteria
Actinoalloteichus alkalophilus	Actinoalloteichus	Actinobacteria		unidentified bacterium	Gp3	Acidobacteria
uncultured Actinomycetaceae bacterium	Actinobaculum	Actinobacteria		Acidobacteriaceae bacterium K22	Gp4	Acidobacteria
Actinocatenispora sera	Actinocatenispora	Actinobacteria		uncultured Acidobacteria bacterium	Gp4	Acidobacteria
Actinocatenispora silicis	Actinocatenispora	Actinobacteria		uncultured Acidobacterium sp	Gp4	Acidobacteria
Actinocatenispora thailandica	Actinocatenispora	Actinobacteria		uncultured bacterium	Gp4	Acidobacteria
uncultured actinobacterium	Actinocatenispora	Actinobacteria		uncultured proteobacterium	Gp4	Acidobacteria
uncultured bacterium	Actinocatenispora	Actinobacteria		uncultured Acidobacteria bacterium	Gp5	Acidobacteria
Actinocorallia spatholoba	Actinocorallia	Actinobacteria		uncultured Acidobacteriales bacterium	Gp5	Acidobacteria
uncultured actinobacterium	Actinocorallia	Actinobacteria		uncultured Acidobacterium sp	Gp5	Acidobacteria
Amycolatopsis sp. YIM 75725	Actinokineospora	Actinobacteria		uncultured bacterium	Gp5	Acidobacteria
Actinomadura rugatobispora	Actinomadura	Actinobacteria		uncultured bacterium 17F9	Gp5	Acidobacteria
Actinomadura sp. 172301	Actinomadura	Actinobacteria		uncultured delta proteobacterium	Gp5	Acidobacteria
Actinomadura sp. E6	Actinomadura	Actinobacteria		uncultured Firmicutes bacterium	Gp5	Acidobacteria
Actinomadura sp. I43-1	Actinomadura	Actinobacteria		uncultured Holophaga sp	Gp5	Acidobacteria
Actinomadura sp. IM-7214	Actinomadura	Actinobacteria		uncultured proteobacterium	Gp5	Acidobacteria
Actinomadura verrucosospora	Actinomadura	Actinobacteria		uncultured soil bacterium	Gp5	Acidobacteria
Actinomadura viridilutea	Actinomadura	Actinobacteria		uncultured bacterium	Gp6	Acidobacteria
Parvopolyspora pallida	Actinomadura	Actinobacteria		uncultured Acidobacteria bacterium	Gp7	Acidobacteria
Actinomyces dentalis	Actinomyces	Actinobacteria		uncultured Acidobacteriales bacterium	Gp7	Acidobacteria
Actinomyces funkei	Actinomyces	Actinobacteria		uncultured Acidobacterium sp	Gp7	Acidobacteria
Actinomyces genomosp. C1	Actinomyces	Actinobacteria		uncultured bacterium	Gp7	Acidobacteria
Actinomyces genomosp. P1 oral clone MB6-C03	Actinomyces	Actinobacteria		uncultured bacterium SJA-36	Gp7	Acidobacteria
Actinomyces israelii	Actinomyces	Actinobacteria		uncultured Firmicutes bacterium	Gp7	Acidobacteria
Actinomyces oricola	Actinomyces	Actinobacteria		uncultured Geobacter sp	Gp7	Acidobacteria
Actinomyces orihominis	Actinomyces	Actinobacteria		uncultured proteobacterium	Gp7	Acidobacteria
Actinomyces ruminicola	Actinomyces	Actinobacteria		uncultured Acidobacteria bacterium	unclassifiedAcidobacteria	Acidobacteria
Actinomyces slackii	Actinomyces	Actinobacteria		uncultured Acidobacterium sp	unclassifiedAcidobacteria	Acidobacteria
Actinomyces sp. GTC3949	Actinomyces	Actinobacteria		uncultured bacterium	unclassifiedAcidobacteria	Acidobacteria
Actinomyces sp. oral clone GU067	Actinomyces	Actinobacteria		uncultured proteobacterium	unclassifiedAcidobacteria	Acidobacteria
Actinomyces sp. oral clone IP073	Actinomyces	Actinobacteria		uncultured bacterium	unclassifiedHolophagae	Acidobacteria
Actinomyces sp. oral clone JA063	Actinomyces	Actinobacteria		Acaricomes phytoseiuli	Acaricomes	Actinobacteria
Actinomyces sp. oral taxon 169	Actinomyces	Actinobacteria		uncultured bacterium	Acidimicrobium	Actinobacteria
Actinomyces sp. oral taxon 175	Actinomyces	Actinobacteria		Acidothermus cellulolyticus	Acidothermus	Actinobacteria
Actinomyces sp. oral taxon 177	Actinomyces	Actinobacteria		uncultured actinobacterium	Acidothermus	Actinobacteria
Actinomyces sp. oral taxon 414	Actinomyces	Actinobacteria		uncultured bacterium	Acidothermus	Actinobacteria
Actinomyces sp. oral taxon 448	Actinomyces	Actinobacteria		Acrocarpospora corrugata	Acrocarpospora	Actinobacteria
Actinomyces sp. oral taxon 849	Actinomyces	Actinobacteria		Acrocarpospora macrocephala	Acrocarpospora	Actinobacteria
rumen bacterium 6/9293-1	Actinomyces	Actinobacteria		Acrocarpospora pleiomorpha	Acrocarpospora	Actinobacteria
rumen bacterium enrichment culture clone RDX5-13	Actinomyces	Actinobacteria		Acrocarpospora sp. 04107M-2	Acrocarpospora	Actinobacteria
uncultured human oral bacterium A10	Actinomyces	Actinobacteria		Acrocarpospora sp. Shinshu-MS-05	Acrocarpospora	Actinobacteria
uncultured human oral bacterium A15	Actinomyces	Actinobacteria		Streptosporangium sp. IM-6156	Acrocarpospora	Actinobacteria
uncultured human oral bacterium A4	Actinomyces	Actinobacteria		Streptosporangium sp. IM-6284	Acrocarpospora	Actinobacteria
Pseudonocardia sp. CP1K	Actinomycetospora	Actinobacteria		Actinoallomurus amamiensis	Actinoallomurus	Actinobacteria
actinobacterium 9c-5	Actinoplanes	Actinobacteria		Actinoallomurus caesius	Actinoallomurus	Actinobacteria
Actinoplanes arizonaensis	Actinoplanes	Actinobacteria		Actinoallomurus coprocola	Actinoallomurus	Actinobacteria
Actinoplanes auranticolor	Actinoplanes	Actinobacteria		Actinoallomurus fulvus	Actinoallomurus	Actinobacteria
Actinoplanes awajinensis subsp. mycoplanecinus	Actinoplanes	Actinobacteria		Actinoallomurus iriomotensis	Actinoallomurus	Actinobacteria
Actinoplanes brasiliensis	Actinoplanes	Actinobacteria		Actinoallomurus luridus	Actinoallomurus	Actinobacteria
Actinoplanes campanulatus	Actinoplanes	Actinobacteria		Actinoallomurus purpureus	Actinoallomurus	Actinobacteria
Actinoplanes capillaceus	Actinoplanes	Actinobacteria		Actinoallomurus sp. ACT-0138	Actinoallomurus	Actinobacteria
Actinoplanes consettensis	Actinoplanes	Actinobacteria		Actinoallomurus sp. ACT-0139	Actinoallomurus	Actinobacteria
Actinoplanes couchii	Actinoplanes	Actinobacteria		Actinoallomurus sp. ACT-0141	Actinoallomurus	Actinobacteria
Actinoplanes cyaneus	Actinoplanes	Actinobacteria		Actinoallomurus sp. ACT-0148	Actinoallomurus	Actinobacteria
Actinoplanes deccanensis	Actinoplanes	Actinobacteria		Actinoallomurus sp. GMKU370	Actinoallomurus	Actinobacteria
Actinoplanes derwentensis	Actinoplanes	Actinobacteria		Actinoallomurus sp. PENDO-1801	Actinoallomurus	Actinobacteria
Actinoplanes digitatis	Actinoplanes	Actinobacteria		Actinoallomurus sp. PENDO-1802	Actinoallomurus	Actinobacteria
Actinoplanes durhamensis	Actinoplanes	Actinobacteria		Actinoallomurus sp. PENDO-1805	Actinoallomurus	Actinobacteria
Actinoplanes ferrugineus	Actinoplanes	Actinobacteria		Actinoallomurus sp. PENDO-1811	Actinoallomurus	Actinobacteria
Actinoplanes garbadinensis	Actinoplanes	Actinobacteria		Actinoallomurus sp. PENDO-1814	Actinoallomurus	Actinobacteria
Actinoplanes globisporus	Actinoplanes	Actinobacteria		Actinoallomurus sp. PENDO-1816	Actinoallomurus	Actinobacteria
Actinoplanes humidus	Actinoplanes	Actinobacteria		Actinoallomurus spadix	Actinoallomurus	Actinobacteria
Actinoplanes ianthinogenes	Actinoplanes	Actinobacteria		Actinoallomurus yoronensis	Actinoallomurus	Actinobacteria
Actinoplanes ianthinogenes subsp. octamycini	Actinoplanes	Actinobacteria		Actinomadura sp. GMKU 931	Actinoallomurus	Actinobacteria
Actinoplanes italicus	Actinoplanes	Actinobacteria		Actinomadura sp. Shinshu-MS-02	Actinoallomurus	Actinobacteria
Actinoplanes kinshanensis	Actinoplanes	Actinobacteria		Actinomadura sp. SR-43	Actinoallomurus	Actinobacteria
Actinoplanes liguriensis	Actinoplanes	Actinobacteria		Actinomadura sp. Y218	Actinoallomurus	Actinobacteria
Actinoplanes lobatus	Actinoplanes	Actinobacteria		actinomycete 7501	Actinoallomurus	Actinobacteria
Actinoplanes missouriensis	Actinoplanes	Actinobacteria		bacterium Ellin5210	Actinoallomurus	Actinobacteria
Actinoplanes nipponensis	Actinoplanes	Actinobacteria		Thermomonosporaceae str. IM-6903	Actinoallomurus	Actinobacteria
Actinoplanes palleronii	Actinoplanes	Actinobacteria		Thermomonosporaceae str. IM-6923	Actinoallomurus	Actinobacteria
Actinoplanes pallidoaurantiacus	Actinoplanes	Actinobacteria		Thermomonosporaceae str. IM-6932	Actinoallomurus	Actinobacteria
Actinoplanes penicillatus	Actinoplanes	Actinobacteria		Thermomonosporaceae str. IM-7042	Actinoallomurus	Actinobacteria
Actinoplanes philippinensis	Actinoplanes	Actinobacteria		Thermomonosporaceae str. IM-7058	Actinoallomurus	Actinobacteria
Actinoplanes purpeobrunneus	Actinoplanes	Actinobacteria		Thermomonosporaceae str. IM-7209	Actinoallomurus	Actinobacteria
Actinoplanes pyriformis	Actinoplanes	Actinobacteria		Thermomonosporaceae str. IM-7387	Actinoallomurus	Actinobacteria
Actinoplanes rectilineatus	Actinoplanes	Actinobacteria		uncultured actinobacterium	Actinoallomurus	Actinobacteria
Actinoplanes regularis	Actinoplanes	Actinobacteria		uncultured bacterium	Actinoallomurus	Actinobacteria
Actinoplanes roseosporangius	Actinoplanes	Actinobacteria		Actinoalloteichus cyanogriseus	Actinoalloteichus	Actinobacteria
Actinoplanes rutilosporangius	Actinoplanes	Actinobacteria		Actinoalloteichus hymeniacidonis	Actinoalloteichus	Actinobacteria
Actinoplanes sarveparensis	Actinoplanes	Actinobacteria		Actinoalloteichus sp. 2216-6	Actinoalloteichus	Actinobacteria
Actinoplanes sp. 03-723	Actinoplanes	Actinobacteria		Actinoalloteichus sp. FXJ7.260	Actinoalloteichus	Actinobacteria
Actinoplanes sp. 03-8772	Actinoplanes	Actinobacteria		Actinoalloteichus sp. NEAU119	Actinoalloteichus	Actinobacteria
Actinoplanes sp. 159	Actinoplanes	Actinobacteria		Actinoalloteichus spitiensis	Actinoalloteichus	Actinobacteria
Actinoplanes sp. 173746	Actinoplanes	Actinobacteria		Actinobaculum massiliense	Actinobaculum	Actinobacteria
Actinoplanes sp. 19	Actinoplanes	Actinobacteria		Actinobaculum schaalii	Actinobaculum	Actinobacteria
Actinoplanes sp. 20	Actinoplanes	Actinobacteria		Actinobaculum sp. BM#101342	Actinobaculum	Actinobacteria
Actinoplanes sp. 46	Actinoplanes	Actinobacteria		Actinobaculum sp. oral clone EL030	Actinobaculum	Actinobacteria
Actinoplanes sp. 8	Actinoplanes	Actinobacteria		Actinobaculum sp. P2P-19 P1	Actinobaculum	Actinobacteria
Actinoplanes sp. 80051	Actinoplanes	Actinobacteria		Actinobaculum sp. VA15-2004	Actinobaculum	Actinobacteria
Actinoplanes sp. 80820	Actinoplanes	Actinobacteria		Actinobaculum suis	Actinobaculum	Actinobacteria
Actinoplanes sp. 96	Actinoplanes	Actinobacteria		Actinobaculum urinale	Actinobaculum	Actinobacteria
Actinoplanes sp. ACT-0103	Actinoplanes	Actinobacteria		rumen bacterium R-14	Actinobaculum	Actinobacteria
Actinoplanes sp. CATR-14	Actinoplanes	Actinobacteria		uncultured Actinobaculum sp	Actinobaculum	Actinobacteria
Actinoplanes sp. CATR-197	Actinoplanes	Actinobacteria		uncultured bacterium	Actinobaculum	Actinobacteria
Actinoplanes sp. CATR-7	Actinoplanes	Actinobacteria		uncultured microorganism	Actinobaculum	Actinobacteria
Actinoplanes sp. HBUM 171148	Actinoplanes	Actinobacteria		Actinocorallia aurantiaca	Actinocorallia	Actinobacteria
Actinoplanes sp. HBUM 84196	Actinoplanes	Actinobacteria		Actinocorallia aurea	Actinocorallia	Actinobacteria
Actinoplanes sp. HBUM 84225	Actinoplanes	Actinobacteria		Actinocorallia cavernae	Actinocorallia	Actinobacteria
Actinoplanes sp. HBUM 84231	Actinoplanes	Actinobacteria		Actinocorallia glomerata	Actinocorallia	Actinobacteria
Actinoplanes sp. HBUM 84249	Actinoplanes	Actinobacteria		Actinocorallia libanotica	Actinocorallia	Actinobacteria
Actinoplanes sp. HBUM 87072	Actinoplanes	Actinobacteria		Actinocorallia longicatena	Actinocorallia	Actinobacteria
Actinoplanes sp. IFO 13943	Actinoplanes	Actinobacteria		Actinocorallia sp. 81048	Actinocorallia	Actinobacteria
Actinoplanes sp. IFO 13944	Actinoplanes	Actinobacteria		Actinocorallia sp. D41	Actinocorallia	Actinobacteria
Actinoplanes sp. IFO 14066	Actinoplanes	Actinobacteria		Actinocorallia sp. IM-5291	Actinocorallia	Actinobacteria
Actinoplanes sp. IFO 14264	Actinoplanes	Actinobacteria		Actinocorallia sp. YIM 56155	Actinocorallia	Actinobacteria
Actinoplanes sp. IFO 14265	Actinoplanes	Actinobacteria		Actinomadura sp. 40007	Actinocorallia	Actinobacteria
Actinoplanes sp. IFO 14460	Actinoplanes	Actinobacteria		Actinomadura sp. 40008	Actinocorallia	Actinobacteria
Actinoplanes sp. IM-1051	Actinoplanes	Actinobacteria		Actinomadura sp. TFS 1144	Actinocorallia	Actinobacteria
Actinoplanes sp. IM-1096	Actinoplanes	Actinobacteria		uncultured Actinoplanes sp	Actinocorallia	Actinobacteria
Actinoplanes sp. IM-1126	Actinoplanes	Actinobacteria		uncultured bacterium	Actinocorallia	Actinobacteria
Actinoplanes sp. IM-1127	Actinoplanes	Actinobacteria		Actinokineospora auranticolor	Actinokineospora	Actinobacteria
Actinoplanes sp. IM-1598	Actinoplanes	Actinobacteria		Actinokineospora diospyrosa	Actinokineospora	Actinobacteria
Actinoplanes sp. IM-1817	Actinoplanes	Actinobacteria		Actinokineospora enzanensis	Actinokineospora	Actinobacteria
Actinoplanes sp. IM-2109	Actinoplanes	Actinobacteria		Actinokineospora globicatena	Actinokineospora	Actinobacteria
Actinoplanes sp. IM-2563	Actinoplanes	Actinobacteria		Actinokineospora inagensis	Actinokineospora	Actinobacteria
Actinoplanes sp. IM-2601	Actinoplanes	Actinobacteria		Actinokineospora riparia	Actinokineospora	Actinobacteria
Actinoplanes sp. IM-2618	Actinoplanes	Actinobacteria		Actinokineospora sp. BTCC B-558	Actinokineospora	Actinobacteria
Actinoplanes sp. IM-2648	Actinoplanes	Actinobacteria		Actinokineospora sp. BTCC B-559	Actinokineospora	Actinobacteria
Actinoplanes sp. IM-2805	Actinoplanes	Actinobacteria		Actinokineospora sp. NBRC 104211	Actinokineospora	Actinobacteria
Actinoplanes sp. IM-2947	Actinoplanes	Actinobacteria		Actinokineospora sp. NBRC 104212	Actinokineospora	Actinobacteria
Actinoplanes sp. IM-3000	Actinoplanes	Actinobacteria		Actinokineospora sp. YU 873-1	Actinokineospora	Actinobacteria
Actinoplanes sp. IM-3104	Actinoplanes	Actinobacteria		Actinokineospora sp. YU 923-201	Actinokineospora	Actinobacteria
Actinoplanes sp. IM-3145	Actinoplanes	Actinobacteria		Actinokineospora terrae	Actinokineospora	Actinobacteria
Actinoplanes sp. IM-3234	Actinoplanes	Actinobacteria		Alloactinosynnema alba	Actinokineospora	Actinobacteria
Actinoplanes sp. L0202	Actinoplanes	Actinobacteria		Amycolatopsis fastidiosa	Actinokineospora	Actinobacteria
Actinoplanes sp. L1203	Actinoplanes	Actinobacteria		Amycolatopsis sp. 13676C	Actinokineospora	Actinobacteria
Actinoplanes sp. L1204	Actinoplanes	Actinobacteria		Amycolatopsis sp. CPCC202692	Actinokineospora	Actinobacteria
Actinoplanes sp. L1205	Actinoplanes	Actinobacteria		Amycolatopsis sp. FXJ2.020	Actinokineospora	Actinobacteria
Actinoplanes sp. L1209	Actinoplanes	Actinobacteria		uncultured actinobacterium	Actinokineospora	Actinobacteria
Actinoplanes sp. MN07-A0368	Actinoplanes	Actinobacteria		actinobacterium 220145	Actinomadura	Actinobacteria
Actinoplanes sp. MN07-A0371	Actinoplanes	Actinobacteria		actinobacterium 220555	Actinomadura	Actinobacteria
Actinoplanes sp. MS-2	Actinoplanes	Actinobacteria		actinobacterium 220646	Actinomadura	Actinobacteria
Actinoplanes sp. MS-7	Actinoplanes	Actinobacteria		actinobacterium 220647	Actinomadura	Actinobacteria
Actinoplanes sp. MS-8	Actinoplanes	Actinobacteria		Actinomadura alba	Actinomadura	Actinobacteria
Actinoplanes sp. MS-C4	Actinoplanes	Actinobacteria		Actinomadura atramentaria	Actinomadura	Actinobacteria
Actinoplanes sp. MS-E1	Actinoplanes	Actinobacteria		Actinomadura bangladeshensis	Actinomadura	Actinobacteria
Actinoplanes sp. MS-G2	Actinoplanes	Actinobacteria		Actinomadura catellatispora	Actinomadura	Actinobacteria
Actinoplanes sp. RP-AC33	Actinoplanes	Actinobacteria		Actinomadura chibensis	Actinomadura	Actinobacteria
Actinoplanes sp. RP-AC34	Actinoplanes	Actinobacteria		Actinomadura chokoriensis	Actinomadura	Actinobacteria
Actinoplanes sp. YM-3	Actinoplanes	Actinobacteria		Actinomadura citrea	Actinomadura	Actinobacteria
Actinoplanes teichomyceticus	Actinoplanes	Actinobacteria		Actinomadura coerulea	Actinomadura	Actinobacteria
Actinoplanes tuftoflagellus	Actinoplanes	Actinobacteria		Actinomadura cremea	Actinomadura	Actinobacteria
Actinoplanes utahensis	Actinoplanes	Actinobacteria		Actinomadura cremea subsp. cremea	Actinomadura	Actinobacteria
Actinoplanes violaceus	Actinoplanes	Actinobacteria		Actinomadura echinospora	Actinomadura	Actinobacteria
Actinoplanes yunnanensis	Actinoplanes	Actinobacteria		Actinomadura fibrosa	Actinomadura	Actinobacteria
Micromonospora sp. RP-AC27	Actinoplanes	Actinobacteria		Actinomadura formosensis	Actinomadura	Actinobacteria
Micromonospora sp. RP-AC28	Actinoplanes	Actinobacteria		Actinomadura fulvescens	Actinomadura	Actinobacteria
Micromonosporaceae	Actinoplanes	Actinobacteria		Actinomadura glauciflava	Actinomadura	Actinobacteria
Micromonosporaceae bacterium 231709	Actinoplanes	Actinobacteria		Actinomadura hallensis	Actinomadura	Actinobacteria
Micromonosporaceae bacterium 231729	Actinoplanes	Actinobacteria		Actinomadura hibisca	Actinomadura	Actinobacteria
Micromonosporaceae bacterium 231731	Actinoplanes	Actinobacteria		Actinomadura keratinilytica	Actinomadura	Actinobacteria
Micromonosporaceae bacterium 231802	Actinoplanes	Actinobacteria		Actinomadura kijaniata	Actinomadura	Actinobacteria
Micromonosporaceae bacterium 231842	Actinoplanes	Actinobacteria		Actinomadura latina	Actinomadura	Actinobacteria
Micromonosporaceae bacterium 231928	Actinoplanes	Actinobacteria		Actinomadura livida	Actinomadura	Actinobacteria
Micromonosporaceae bacterium 232006	Actinoplanes	Actinobacteria		Actinomadura luteofluorescens	Actinomadura	Actinobacteria
Micromonosporaceae bacterium 232024	Actinoplanes	Actinobacteria		Actinomadura macra	Actinomadura	Actinobacteria
Micromonosporaceae bacterium 232042	Actinoplanes	Actinobacteria		Actinomadura madurae	Actinomadura	Actinobacteria
Micromonosporaceae bacterium 232047	Actinoplanes	Actinobacteria		Actinomadura maheshkhaliensis	Actinomadura	Actinobacteria
Micromonosporaceae bacterium ACT-0115	Actinoplanes	Actinobacteria		Actinomadura mexicana	Actinomadura	Actinobacteria
Micromonosporaceae bacterium ACT-0116	Actinoplanes	Actinobacteria		Actinomadura meyerae	Actinomadura	Actinobacteria
Micromonosporaceae bacterium ACT-0122	Actinoplanes	Actinobacteria		Actinomadura miaoliensis	Actinomadura	Actinobacteria
Micromonosporaceae bacterium ACT-0126	Actinoplanes	Actinobacteria		Actinomadura namibiensis	Actinomadura	Actinobacteria
Micromonosporaceae bacterium ACT-0127	Actinoplanes	Actinobacteria		Actinomadura napierensis	Actinomadura	Actinobacteria
Micromonosporaceae bacterium ACT-0134	Actinoplanes	Actinobacteria		Actinomadura nitritigenes	Actinomadura	Actinobacteria
Micromonosporaceae bacterium K07-0523	Actinoplanes	Actinobacteria		Actinomadura oligospora	Actinomadura	Actinobacteria
uncultured actinobacterium	Actinoplanes	Actinobacteria		Actinomadura pelletieri	Actinomadura	Actinobacteria
uncultured actinomycete	Actinoplanes	Actinobacteria		Actinomadura rubrobrunea	Actinomadura	Actinobacteria
uncultured Actinoplanes sp	Actinoplanes	Actinobacteria		Actinomadura rudentiformis	Actinomadura	Actinobacteria
uncultured bacterium	Actinoplanes	Actinobacteria		Actinomadura sp. 13670A	Actinomadura	Actinobacteria
uncultured earthworm intestine bacterium	Actinoplanes	Actinobacteria		Actinomadura sp. 13679C	Actinomadura	Actinobacteria
Actinopolymorpha rutila	Actinopolymorpha	Actinobacteria		Actinomadura sp. 171712	Actinomadura	Actinobacteria
Actinopolymorpha singaporensis	Actinopolymorpha	Actinobacteria		Actinomadura sp. 171810	Actinomadura	Actinobacteria
Actinopolymorpha sp. 06-2230	Actinopolymorpha	Actinobacteria		Actinomadura sp. 171812	Actinomadura	Actinobacteria
Actinopolymorpha sp. EUM 378	Actinopolymorpha	Actinobacteria		Actinomadura sp. 171817	Actinomadura	Actinobacteria
Actinopolymorpha sp. PIP 143	Actinopolymorpha	Actinobacteria		Actinomadura sp. 171824	Actinomadura	Actinobacteria
Actinopolymorpha sp. YIM 48868	Actinopolymorpha	Actinobacteria		Actinomadura sp. 171828	Actinomadura	Actinobacteria
Nocardioidaceae str. IM-7744	Actinopolymorpha	Actinobacteria		Actinomadura sp. 171839	Actinomadura	Actinobacteria
Nocardioidaceae str. IM-7747	Actinopolymorpha	Actinobacteria		Actinomadura sp. 171848	Actinomadura	Actinobacteria
uncultured Acidobacteriaceae bacterium	Actinopolymorpha	Actinobacteria		Actinomadura sp. 171849	Actinomadura	Actinobacteria
uncultured Actinopolymorpha sp	Actinopolymorpha	Actinobacteria		Actinomadura sp. 172301y	Actinomadura	Actinobacteria
Actinopolyspora sp. YIM 90480	Actinopolyspora	Actinobacteria		Actinomadura sp. 172315	Actinomadura	Actinobacteria
actinobacterium Aac-100	Actinospica	Actinobacteria		Actinomadura sp. 172512	Actinomadura	Actinobacteria
actinobacterium Aac-15	Actinospica	Actinobacteria		Actinomadura sp. 1A01698	Actinomadura	Actinobacteria
actinobacterium Aac-18	Actinospica	Actinobacteria		Actinomadura sp. 28a-59-3	Actinomadura	Actinobacteria
actinobacterium Aac-2	Actinospica	Actinobacteria		Actinomadura sp. 28a-77-2	Actinomadura	Actinobacteria
actinobacterium Aac-25	Actinospica	Actinobacteria		Actinomadura sp. 6192	Actinomadura	Actinobacteria
actinobacterium Aac-26	Actinospica	Actinobacteria		Actinomadura sp. AC104	Actinomadura	Actinobacteria
actinobacterium Aac-29	Actinospica	Actinobacteria		Actinomadura sp. AF-555	Actinomadura	Actinobacteria
actinobacterium Aac-3	Actinospica	Actinobacteria		Actinomadura sp. AV1	Actinomadura	Actinobacteria
actinobacterium Aac-33	Actinospica	Actinobacteria		Actinomadura sp. AW310	Actinomadura	Actinobacteria
actinobacterium Aac-35	Actinospica	Actinobacteria		Actinomadura sp. CNQ-052-SD01	Actinomadura	Actinobacteria
actinobacterium Aac-38	Actinospica	Actinobacteria		Actinomadura sp. CNT-075-SF06	Actinomadura	Actinobacteria
actinobacterium Aac-40	Actinospica	Actinobacteria		Actinomadura sp. CNU125 PL04	Actinomadura	Actinobacteria
actinobacterium Aac-49	Actinospica	Actinobacteria		Actinomadura sp. CPCC201357	Actinomadura	Actinobacteria
actinobacterium Aac-50	Actinospica	Actinobacteria		Actinomadura sp. CPCC202697	Actinomadura	Actinobacteria
actinobacterium Aac-51	Actinospica	Actinobacteria		Actinomadura sp. CS5-AC15	Actinomadura	Actinobacteria
actinobacterium Aac-57	Actinospica	Actinobacteria		Actinomadura sp. DLS-45	Actinomadura	Actinobacteria
actinobacterium Aac-61	Actinospica	Actinobacteria		Actinomadura sp. FXJ1.340	Actinomadura	Actinobacteria
actinobacterium Aac-70	Actinospica	Actinobacteria		Actinomadura sp. FXJ7.135	Actinomadura	Actinobacteria
actinobacterium Aac-77	Actinospica	Actinobacteria		Actinomadura sp. H590	Actinomadura	Actinobacteria
actinobacterium Aac-85	Actinospica	Actinobacteria		Actinomadura sp. IM-1232	Actinomadura	Actinobacteria
actinobacterium Aac-9	Actinospica	Actinobacteria		Actinomadura sp. IM-1290	Actinomadura	Actinobacteria
actinobacterium Aac-99	Actinospica	Actinobacteria		Actinomadura sp. IM-2953	Actinomadura	Actinobacteria
Actinomycetales bacterium Gamma22	Actinospica	Actinobacteria		Actinomadura sp. IM-3046	Actinomadura	Actinobacteria
Actinospica acidiphila	Actinospica	Actinobacteria		Actinomadura sp. IM-3889	Actinomadura	Actinobacteria
Actinospica robiniae	Actinospica	Actinobacteria		Actinomadura sp. IM-5243	Actinomadura	Actinobacteria
Actinospica sp. Gamma25	Actinospica	Actinobacteria		Actinomadura sp. IM-5508	Actinomadura	Actinobacteria
Actinospica sp. Gamma26	Actinospica	Actinobacteria		Actinomadura sp. IM-5556	Actinomadura	Actinobacteria
Actinospica sp. Gamma28	Actinospica	Actinobacteria		Actinomadura sp. IM-5929	Actinomadura	Actinobacteria
Actinospica sp. Gamma4	Actinospica	Actinobacteria		Actinomadura sp. IM-6226	Actinomadura	Actinobacteria
bacterium Ellin5012	Actinospica	Actinobacteria		Actinomadura sp. IM-6793	Actinomadura	Actinobacteria
bacterium Ellin5022	Actinospica	Actinobacteria		Actinomadura sp. IM-6830	Actinomadura	Actinobacteria
uncultured actinomycete	Actinospica	Actinobacteria		Actinomadura sp. IM-6847	Actinomadura	Actinobacteria
actinobacterium BVF2	Actinotalea	Actinobacteria		Actinomadura sp. IM-6849	Actinomadura	Actinobacteria
Cellulomonadaceae bacterium RR40	Actinotalea	Actinobacteria		Actinomadura sp. IM-6891	Actinomadura	Actinobacteria
Cellulomonas sp. V4.BO.29	Actinotalea	Actinobacteria		Actinomadura sp. IM-6895	Actinomadura	Actinobacteria
Cellulomonas sp. zf-IIRht4	Actinotalea	Actinobacteria		Actinomadura sp. IM-6933	Actinomadura	Actinobacteria
uncultured actinobacterium	Actinotalea	Actinobacteria		Actinomadura sp. IM-6993	Actinomadura	Actinobacteria
uncultured Actinotalea sp	Actinotalea	Actinobacteria		Actinomadura sp. IM-7012	Actinomadura	Actinobacteria
Bifidobacteriaceae bacterium oral taxon 407	Aeriscardovia	Actinobacteria		Actinomadura sp. IM-7044	Actinomadura	Actinobacteria
actinomycete symbiont 5 of Acromyrmex octospinosus	Aeromicrobium	Actinobacteria		Actinomadura sp. IM-7045	Actinomadura	Actinobacteria
Aeromicrobium sp. 42ND25	Aeromicrobium	Actinobacteria		Actinomadura sp. IM-7056	Actinomadura	Actinobacteria
Nocardioides sp. DJHH52	Aeromicrobium	Actinobacteria		Actinomadura sp. IM-7057	Actinomadura	Actinobacteria
Aestuariimicrobium kwangyangense	Aestuariimicrobium	Actinobacteria		Actinomadura sp. IM-7092	Actinomadura	Actinobacteria
uncultured actinobacterium	Aestuariimicrobium	Actinobacteria		Actinomadura sp. IM-7177	Actinomadura	Actinobacteria
Curtobacterium sp. VKM Ac-2052	Agreia	Actinobacteria		Actinomadura sp. IM-7187	Actinomadura	Actinobacteria
actinobacterium 5L-2	Agrococcus	Actinobacteria		Actinomadura sp. IM-7212	Actinomadura	Actinobacteria
actinobacterium FB5	Agrococcus	Actinobacteria		Actinomadura sp. IM-7213	Actinomadura	Actinobacteria
actinobacterium KV-531	Agrococcus	Actinobacteria		Actinomadura sp. IM-7222	Actinomadura	Actinobacteria
actinobacterium TP232	Agrococcus	Actinobacteria		Actinomadura sp. IM-7258	Actinomadura	Actinobacteria
actinobacterium X14	Agrococcus	Actinobacteria		Actinomadura sp. IM-7397	Actinomadura	Actinobacteria
Agrococcus baldri	Agrococcus	Actinobacteria		Actinomadura sp. IM-7435	Actinomadura	Actinobacteria
Agrococcus casei	Agrococcus	Actinobacteria		Actinomadura sp. IM-8473	Actinomadura	Actinobacteria
Agrococcus citreus	Agrococcus	Actinobacteria		Actinomadura sp. IMMIB L-889	Actinomadura	Actinobacteria
Agrococcus jejuensis	Agrococcus	Actinobacteria		Actinomadura sp. K22T	Actinomadura	Actinobacteria
Agrococcus jenensis	Agrococcus	Actinobacteria		Actinomadura sp. KC-IT-F8	Actinomadura	Actinobacteria
Agrococcus lahaulensis	Agrococcus	Actinobacteria		Actinomadura sp. KC-IT-H5	Actinomadura	Actinobacteria
Agrococcus sp. 1038/2	Agrococcus	Actinobacteria		Actinomadura sp. M9	Actinomadura	Actinobacteria
Agrococcus sp. 8-1Kb	Agrococcus	Actinobacteria		Actinomadura sp. RtIII23	Actinomadura	Actinobacteria
Agrococcus sp. AP11	Agrococcus	Actinobacteria		Actinomadura sp. RtIII29	Actinomadura	Actinobacteria
Agrococcus sp. Bt 15	Agrococcus	Actinobacteria		Actinomadura sp. RtIV13	Actinomadura	Actinobacteria
Agrococcus sp. CGMCC 1.3033	Agrococcus	Actinobacteria		Actinomadura sp. RtIV2	Actinomadura	Actinobacteria
Agrococcus sp. CGMCC 1.3034	Agrococcus	Actinobacteria		Actinomadura sp. S14	Actinomadura	Actinobacteria
Agrococcus sp. CJNY55	Agrococcus	Actinobacteria		Actinomadura sp. S2	Actinomadura	Actinobacteria
Agrococcus sp. DNG5	Agrococcus	Actinobacteria		Actinomadura sp. Shinshu-MS-03	Actinomadura	Actinobacteria
Agrococcus sp. Ens24	Agrococcus	Actinobacteria		Actinomadura sp. SK74	Actinomadura	Actinobacteria
Agrococcus sp. Everest-gws-11	Agrococcus	Actinobacteria		Actinomadura sp. SpB081030SC-15	Actinomadura	Actinobacteria
Agrococcus sp. G2DM-57	Agrococcus	Actinobacteria		Actinomadura sp. T16-1	Actinomadura	Actinobacteria
Agrococcus sp. G4	Agrococcus	Actinobacteria		Actinomadura sp. TFS 1200	Actinomadura	Actinobacteria
Agrococcus sp. HZBC70	Agrococcus	Actinobacteria		Actinomadura sp. TFS 455	Actinomadura	Actinobacteria
Agrococcus sp. Ld7	Agrococcus	Actinobacteria		Actinomadura sp. TP-A0878	Actinomadura	Actinobacteria
Agrococcus sp. m8-15	Agrococcus	Actinobacteria		Actinomadura sp. VAN305	Actinomadura	Actinobacteria
Agrococcus sp. MAR3	Agrococcus	Actinobacteria		Actinomadura sp. YIM 61435	Actinomadura	Actinobacteria
Agrococcus sp. MOLA 659	Agrococcus	Actinobacteria		Actinomadura umbrina	Actinomadura	Actinobacteria
Agrococcus sp. MSCB-4	Agrococcus	Actinobacteria		Actinomadura vinacea	Actinomadura	Actinobacteria
Agrococcus sp. NH53R1	Agrococcus	Actinobacteria		Actinomadura viridis	Actinomadura	Actinobacteria
Agrococcus sp. PDD-7b-2	Agrococcus	Actinobacteria		Actinomadura yumaensis	Actinomadura	Actinobacteria
Agrococcus sp. QSSC2-2	Agrococcus	Actinobacteria		Actinomycetales bacterium K16	Actinomadura	Actinobacteria
Agrococcus sp. RCML-30	Agrococcus	Actinobacteria		Pseudonocardiaceae str. PA123	Actinomadura	Actinobacteria
Agrococcus sp. Tibet-IT72	Agrococcus	Actinobacteria		Pseudonocardiaceae str. PA151	Actinomadura	Actinobacteria
Agrococcus sp. YIM 75752	Agrococcus	Actinobacteria		Spirillospora albida	Actinomadura	Actinobacteria
Agrococcus sp. ZXM075	Agrococcus	Actinobacteria		Spirillospora sp. JCM3123	Actinomadura	Actinobacteria
Agrococcus versicolor	Agrococcus	Actinobacteria		Thermomonosporaceae bacterium ACT-0125	Actinomadura	Actinobacteria
Antarctic bacterium 'culture 10'	Agrococcus	Actinobacteria		Thermomonosporaceae bacterium ACT-0131	Actinomadura	Actinobacteria
bacterium Ph1-Loihi	Agrococcus	Actinobacteria		Thermomonosporaceae bacterium ACT-0149	Actinomadura	Actinobacteria
bacterium PH2	Agrococcus	Actinobacteria		Thermomonosporaceae bacterium CNR363	Actinomadura	Actinobacteria
Corynebacteriaceae bacterium NR121	Agrococcus	Actinobacteria		Thermomonosporaceae bacterium CNR431	Actinomadura	Actinobacteria
Corynebacterium cf. aquaticum V4.BO.26	Agrococcus	Actinobacteria		Thermomonosporaceae bacterium PENDO-1810	Actinomadura	Actinobacteria
Corynebacterium sp. H22	Agrococcus	Actinobacteria		uncultured actinobacterium	Actinomadura	Actinobacteria
Corynebacterium sp. L16	Agrococcus	Actinobacteria		uncultured Actinomadura sp	Actinomadura	Actinobacteria
Microbacteriaceae bacterium 4-C7/16-17	Agrococcus	Actinobacteria		uncultured bacterium	Actinomadura	Actinobacteria
Microbacteriaceae bacterium GP-8	Agrococcus	Actinobacteria		uncultured Thermomonospora sp	Actinomadura	Actinobacteria
Microbacteriaceae bacterium IK2-39	Agrococcus	Actinobacteria		Actinomyces bovis	Actinomyces	Actinobacteria
Microbacteriaceae bacterium IK2-48	Agrococcus	Actinobacteria		Actinomyces bowdenii	Actinomyces	Actinobacteria
Phycibacter jejuensis	Agrococcus	Actinobacteria		Actinomyces canis	Actinomyces	Actinobacteria
uncultured actinobacterium	Agrococcus	Actinobacteria		Actinomyces cardiffensis	Actinomyces	Actinobacteria
uncultured Agrococcus sp	Agrococcus	Actinobacteria		Actinomyces catuli	Actinomyces	Actinobacteria
uncultured bacterium	Agrococcus	Actinobacteria		Actinomyces cf. urogenitalis M560/98/1	Actinomyces	Actinobacteria
actinobacterium '#33 white'	Agromyces	Actinobacteria		Actinomyces coleocanis	Actinomyces	Actinobacteria
Agromyces albus	Agromyces	Actinobacteria		Actinomyces denticolens	Actinomyces	Actinobacteria
Agromyces bracchium	Agromyces	Actinobacteria		Actinomyces europaeus	Actinomyces	Actinobacteria
Agromyces hippuratus	Agromyces	Actinobacteria		Actinomyces genomosp. C2	Actinomyces	Actinobacteria
Agromyces rhizospherae	Agromyces	Actinobacteria		Actinomyces georgiae	Actinomyces	Actinobacteria
Agromyces salentinus	Agromyces	Actinobacteria		Actinomyces gerencseriae	Actinomyces	Actinobacteria
Agromyces sp. CHN4	Agromyces	Actinobacteria		Actinomyces graevenitzii	Actinomyces	Actinobacteria
Agromyces sp. K3 TET	Agromyces	Actinobacteria		Actinomyces graevenitzii C83	Actinomyces	Actinobacteria
Agromyces succinolyticus	Agromyces	Actinobacteria		Actinomyces hongkongensis	Actinomyces	Actinobacteria
aquatic bacterium STS-R2A-07	Agromyces	Actinobacteria		Actinomyces hordeovulneris	Actinomyces	Actinobacteria
bacterium 150	Agromyces	Actinobacteria		Actinomyces howellii	Actinomyces	Actinobacteria
bacterium 64	Agromyces	Actinobacteria		Actinomyces hyovaginalis	Actinomyces	Actinobacteria
Amycolatopsis sp. 102113	Amycolatopsis	Actinobacteria		Actinomyces lingnae	Actinomyces	Actinobacteria
Amycolatopsis sp. 12A-Be-018	Amycolatopsis	Actinobacteria		Actinomyces marimammalium	Actinomyces	Actinobacteria
Amycolatopsis sp. BJ26	Amycolatopsis	Actinobacteria		Actinomyces massiliensis	Actinomyces	Actinobacteria
Amycolatopsis sp. C65	Amycolatopsis	Actinobacteria		Actinomyces meyeri	Actinomyces	Actinobacteria
Amycolatopsis sp. C69	Amycolatopsis	Actinobacteria		Actinomyces naeslundii	Actinomyces	Actinobacteria
Amycolatopsis sp. GY052	Amycolatopsis	Actinobacteria		Actinomyces nasicola	Actinomyces	Actinobacteria
Amycolatopsis sp. GY129	Amycolatopsis	Actinobacteria		Actinomyces neuii	Actinomyces	Actinobacteria
Amycolatopsis sp. GY173	Amycolatopsis	Actinobacteria		Actinomyces neuii subsp. anitratus	Actinomyces	Actinobacteria
Amycolatopsis sp. GY258	Amycolatopsis	Actinobacteria		Actinomyces neuii subsp. neuii	Actinomyces	Actinobacteria
Arcanobacterium sp	Arcanobacterium	Actinobacteria		Actinomyces odontolyticus	Actinomyces	Actinobacteria
uncultured actinobacterium	Arcanobacterium	Actinobacteria		Actinomyces oris	Actinomyces	Actinobacteria
actinobacterium kmd-008	Arthrobacter	Actinobacteria		Actinomyces radicidentis	Actinomyces	Actinobacteria
actinobacterium KV-422	Arthrobacter	Actinobacteria		Actinomyces radingae	Actinomyces	Actinobacteria
actinobacterium RG-12	Arthrobacter	Actinobacteria		Actinomyces sp	Actinomyces	Actinobacteria
actinobacterium TP209	Arthrobacter	Actinobacteria		Actinomyces sp. 'Smarlab BioMol-2300463'	Actinomyces	Actinobacteria
Actinomyces sp. YACS-36	Arthrobacter	Actinobacteria		Actinomyces sp. 152R-3	Actinomyces	Actinobacteria
Actinomycetales bacterium 438	Arthrobacter	Actinobacteria		Actinomyces sp. 2002-112570	Actinomyces	Actinobacteria
Actinomycetales bacterium AD3	Arthrobacter	Actinobacteria		Actinomyces sp. 2002-2301122	Actinomyces	Actinobacteria
Actinomycetales bacterium TLI005	Arthrobacter	Actinobacteria		Actinomyces sp. 2002-42188	Actinomyces	Actinobacteria
Arthrobacter davidanieli	Arthrobacter	Actinobacteria		Actinomyces sp. 2298/06	Actinomyces	Actinobacteria
Arthrobacter kerguelensis	Arthrobacter	Actinobacteria		Actinomyces sp. 4321/06	Actinomyces	Actinobacteria
Arthrobacter sp. 'SMCC G962'	Arthrobacter	Actinobacteria		Actinomyces sp. 7400942	Actinomyces	Actinobacteria
Arthrobacter sp. 'SMCC G963'	Arthrobacter	Actinobacteria		Actinomyces sp. 7894GR	Actinomyces	Actinobacteria
Arthrobacter sp. 'SMCC G966'	Arthrobacter	Actinobacteria		Actinomyces sp. BL-79	Actinomyces	Actinobacteria
Arthrobacter sp. 'SMCC G979'	Arthrobacter	Actinobacteria		Actinomyces sp. C162	Actinomyces	Actinobacteria
Arthrobacter sp. 'SMCC G991'	Arthrobacter	Actinobacteria		Actinomyces sp. ChDC B197	Actinomyces	Actinobacteria
Arthrobacter sp. 'SMCC ZAT002'	Arthrobacter	Actinobacteria		Actinomyces sp. ChDC OS47	Actinomyces	Actinobacteria
Arthrobacter sp. 'SMCC ZAT004'	Arthrobacter	Actinobacteria		Actinomyces sp. oral clone AG004	Actinomyces	Actinobacteria
Arthrobacter sp. 'SMCC ZAT013'	Arthrobacter	Actinobacteria		Actinomyces sp. oral clone AP064	Actinomyces	Actinobacteria
Arthrobacter sp. 'SMCC ZAT054'	Arthrobacter	Actinobacteria		Actinomyces sp. oral clone BL008	Actinomyces	Actinobacteria
Arthrobacter sp. 'SMCC ZAT056'	Arthrobacter	Actinobacteria		Actinomyces sp. oral clone CT047	Actinomyces	Actinobacteria
Arthrobacter sp. 'SMCC ZAT263'	Arthrobacter	Actinobacteria		Actinomyces sp. oral clone CT068	Actinomyces	Actinobacteria
Arthrobacter sp. 11D	Arthrobacter	Actinobacteria		Actinomyces sp. oral clone EP005	Actinomyces	Actinobacteria
Arthrobacter sp. 13.34	Arthrobacter	Actinobacteria		Actinomyces sp. oral clone EP011	Actinomyces	Actinobacteria
Arthrobacter sp. 14III/A01/009	Arthrobacter	Actinobacteria		Actinomyces sp. oral clone IO077	Actinomyces	Actinobacteria
Arthrobacter sp. 14III/A01/028	Arthrobacter	Actinobacteria		Actinomyces sp. oral strain B19SC	Actinomyces	Actinobacteria
Arthrobacter sp. 17X/A02/245	Arthrobacter	Actinobacteria		Actinomyces sp. oral strain B27SC	Actinomyces	Actinobacteria
Arthrobacter sp. 235	Arthrobacter	Actinobacteria		Actinomyces sp. oral strain C29KA	Actinomyces	Actinobacteria
Arthrobacter sp. 248	Arthrobacter	Actinobacteria		Actinomyces sp. oral strain Hal-1065	Actinomyces	Actinobacteria
Arthrobacter sp. 2B	Arthrobacter	Actinobacteria		Actinomyces sp. oral strain Hal-1083	Actinomyces	Actinobacteria
Arthrobacter sp. 31.32	Arthrobacter	Actinobacteria		Actinomyces sp. oral taxon 171	Actinomyces	Actinobacteria
Arthrobacter sp. 32c	Arthrobacter	Actinobacteria		Actinomyces sp. oral taxon 178	Actinomyces	Actinobacteria
Arthrobacter sp. 34-1	Arthrobacter	Actinobacteria		Actinomyces sp. oral taxon 180	Actinomyces	Actinobacteria
Arthrobacter sp. 363	Arthrobacter	Actinobacteria		Actinomyces sp. P31/96/2	Actinomyces	Actinobacteria
Arthrobacter sp. 41	Arthrobacter	Actinobacteria		Actinomyces sp. S45/96/1	Actinomyces	Actinobacteria
Arthrobacter sp. 47Pb1a	Arthrobacter	Actinobacteria		Actinomyces sp. TeJ5	Actinomyces	Actinobacteria
Arthrobacter sp. 7-3	Arthrobacter	Actinobacteria		Actinomyces sp. VA20732-01	Actinomyces	Actinobacteria
Arthrobacter sp. 72H12-2	Arthrobacter	Actinobacteria		Actinomyces suimastitidis	Actinomyces	Actinobacteria
Arthrobacter sp. 7318	Arthrobacter	Actinobacteria		Actinomyces turicensis	Actinomyces	Actinobacteria
Arthrobacter sp. 7PE5.3	Arthrobacter	Actinobacteria		Actinomyces urogenitalis	Actinomyces	Actinobacteria
Arthrobacter sp. 83ND11	Arthrobacter	Actinobacteria		Actinomyces vaccimaxillae	Actinomyces	Actinobacteria
Arthrobacter sp. 94H40-1	Arthrobacter	Actinobacteria		Actinomyces viscosus	Actinomyces	Actinobacteria
Arthrobacter sp. 9A	Arthrobacter	Actinobacteria		Actinomycetaceae bacterium BL-96	Actinomyces	Actinobacteria
Arthrobacter sp. A-43p	Arthrobacter	Actinobacteria		uncultured Actinobacteridae bacterium	Actinomyces	Actinobacteria
Arthrobacter sp. A19MGK	Arthrobacter	Actinobacteria		uncultured actinobacterium	Actinomyces	Actinobacteria
Arthrobacter sp. A19MT1	Arthrobacter	Actinobacteria		uncultured Actinomyces sp	Actinomyces	Actinobacteria
Arthrobacter sp. A19MTDJ	Arthrobacter	Actinobacteria		uncultured Actinomycetaceae bacterium	Actinomyces	Actinobacteria
Arthrobacter sp. A23MCF	Arthrobacter	Actinobacteria		uncultured Actinomycetales bacterium	Actinomyces	Actinobacteria
Arthrobacter sp. A23MGH	Arthrobacter	Actinobacteria		uncultured bacterium	Actinomyces	Actinobacteria
Arthrobacter sp. A23MGP	Arthrobacter	Actinobacteria		uncultured bacterium (human infant) N13B3	Actinomyces	Actinobacteria
Arthrobacter sp. A23MT9	Arthrobacter	Actinobacteria		uncultured marine eubacterium HstpL15	Actinomyces	Actinobacteria
Arthrobacter sp. A23MTD	Arthrobacter	Actinobacteria		uncultured soil bacterium	Actinomyces	Actinobacteria
Arthrobacter sp. A23MTM1	Arthrobacter	Actinobacteria		unidentified bacterium	Actinomyces	Actinobacteria
Arthrobacter sp. A23TB1	Arthrobacter	Actinobacteria		Actinomycetospora chiangmaiensis	Actinomycetospora	Actinobacteria
Arthrobacter sp. A24MT11	Arthrobacter	Actinobacteria		Actinomycetospora sp. 014-5	Actinomycetospora	Actinobacteria
Arthrobacter sp. A5ACO	Arthrobacter	Actinobacteria		Actinomycetospora sp. IY07-53	Actinomycetospora	Actinobacteria
Arthrobacter sp. A5AGH	Arthrobacter	Actinobacteria		Actinomycetospora sp. IY07-55	Actinomycetospora	Actinobacteria
Arthrobacter sp. A5AGM	Arthrobacter	Actinobacteria		Actinomycetospora sp. TT00-04	Actinomycetospora	Actinobacteria
Arthrobacter sp. A5ATB	Arthrobacter	Actinobacteria		Actinomycetospora sp. TT00-49	Actinomycetospora	Actinobacteria
Arthrobacter sp. A5ATC1	Arthrobacter	Actinobacteria		Actinomycetospora sp. TT01-72	Actinomycetospora	Actinobacteria
Arthrobacter sp. A5ATE	Arthrobacter	Actinobacteria		Actinomycetospora sp. TT04-21	Actinomycetospora	Actinobacteria
Arthrobacter sp. A6AG9	Arthrobacter	Actinobacteria		Actinomycetospora sp. TT07I-57	Actinomycetospora	Actinobacteria
Arthrobacter sp. AD1	Arthrobacter	Actinobacteria		Actinomycetospora sp. YIM 68245	Actinomycetospora	Actinobacteria
Arthrobacter sp. AD3	Arthrobacter	Actinobacteria		bacterium Ellin5115	Actinomycetospora	Actinobacteria
Arthrobacter sp. AD33	Arthrobacter	Actinobacteria		Pseudonocardia sp. 'CIBE A12'	Actinomycetospora	Actinobacteria
Arthrobacter sp. AD34	Arthrobacter	Actinobacteria		Pseudonocardia sp. CNJ888 PL04	Actinomycetospora	Actinobacteria
Arthrobacter sp. ADX10	Arthrobacter	Actinobacteria		uncultured actinobacterium	Actinomycetospora	Actinobacteria
Arthrobacter sp. AMD1	Arthrobacter	Actinobacteria		uncultured bacterium	Actinomycetospora	Actinobacteria
Arthrobacter sp. AMD6	Arthrobacter	Actinobacteria		Actinopolymorpha sp. JCM 16421	Actinopolymorpha	Actinobacteria
Arthrobacter sp. An12	Arthrobacter	Actinobacteria		Actinopolyspora egyptensis	Actinopolyspora	Actinobacteria
Arthrobacter sp. An32	Arthrobacter	Actinobacteria		Actinopolyspora halophila	Actinopolyspora	Actinobacteria
Arthrobacter sp. AP10F6	Arthrobacter	Actinobacteria		Actinopolyspora indiensis	Actinopolyspora	Actinobacteria
Arthrobacter sp. AP2H4	Arthrobacter	Actinobacteria		Actinopolyspora mortivallis	Actinopolyspora	Actinobacteria
Arthrobacter sp. BJQ-10	Arthrobacter	Actinobacteria		Actinopolyspora salina	Actinopolyspora	Actinobacteria
Arthrobacter sp. BJQ-31	Arthrobacter	Actinobacteria		Actinopolyspora sp. TRM1	Actinopolyspora	Actinobacteria
Arthrobacter sp. BJQ-7	Arthrobacter	Actinobacteria		Actinopolyspora sp. TRM4	Actinopolyspora	Actinobacteria
Arthrobacter sp. BM-3	Arthrobacter	Actinobacteria		Actinopolyspora sp. TRM6	Actinopolyspora	Actinobacteria
Arthrobacter sp. BR3C1	Arthrobacter	Actinobacteria		Actinopolyspora sp. TRM7	Actinopolyspora	Actinobacteria
Arthrobacter sp. Bt 25	Arthrobacter	Actinobacteria		Actinopolyspora sp. YIM 90485	Actinopolyspora	Actinobacteria
Arthrobacter sp. Bt 43	Arthrobacter	Actinobacteria		Actinopolyspora sp. YIM 90570	Actinopolyspora	Actinobacteria
Arthrobacter sp. CC-OCF1-1	Arthrobacter	Actinobacteria		Actinopolyspora sp. YIM 90600	Actinopolyspora	Actinobacteria
Arthrobacter sp. CI60	Arthrobacter	Actinobacteria		Actinopolyspora xinjiangensis	Actinopolyspora	Actinobacteria
Arthrobacter sp. CP2B2	Arthrobacter	Actinobacteria		uncultured actinobacterium	Actinopolyspora	Actinobacteria
Arthrobacter sp. CP7A	Arthrobacter	Actinobacteria		uncultured actinobacterium	Actinospica	Actinobacteria
Arthrobacter sp. CP8C	Arthrobacter	Actinobacteria		Actinosynnema mirum	Actinosynnema	Actinobacteria
Arthrobacter sp. cryopeg-2	Arthrobacter	Actinobacteria		Actinosynnema mirum DSM 43827	Actinosynnema	Actinobacteria
Arthrobacter sp. D20	Arthrobacter	Actinobacteria		Actinosynnema pretiosum	Actinosynnema	Actinobacteria
Arthrobacter sp. D61	Arthrobacter	Actinobacteria		Actinosynnema pretiosum subsp. auranticum	Actinosynnema	Actinobacteria
Arthrobacter sp. D72	Arthrobacter	Actinobacteria		Actinosynnema pretiosum subsp. pretiosum	Actinosynnema	Actinobacteria
Arthrobacter sp. DEB01	Arthrobacter	Actinobacteria		Actinosynnema sp. IM-1402	Actinosynnema	Actinobacteria
Arthrobacter sp. DJWH1	Arthrobacter	Actinobacteria		Actinobacteria KCB45	Actinotalea	Actinobacteria
Arthrobacter sp. E5	Arthrobacter	Actinobacteria		actinobacterium BD2	Actinotalea	Actinobacteria
Arthrobacter sp. E9	Arthrobacter	Actinobacteria		actinobacterium SOC A20(63)	Actinotalea	Actinobacteria
Arthrobacter sp. ECr4	Arthrobacter	Actinobacteria		Actinotalea fermentans	Actinotalea	Actinobacteria
Arthrobacter sp. Everest-gws-17	Arthrobacter	Actinobacteria		Actinotalea sp. GF	Actinotalea	Actinobacteria
Arthrobacter sp. FRC-AA20	Arthrobacter	Actinobacteria		Cellulomonas sp. ANA-WS2	Actinotalea	Actinobacteria
Arthrobacter sp. FV1-1	Arthrobacter	Actinobacteria		Cellulomonas sp. KAR32	Actinotalea	Actinobacteria
Arthrobacter sp. G18	Arthrobacter	Actinobacteria		Cellulomonas sp. KAR84	Actinotalea	Actinobacteria
Arthrobacter sp. GIC30	Arthrobacter	Actinobacteria		uncultured bacterium	Actinotalea	Actinobacteria
Arthrobacter sp. GWS-SE-H161	Arthrobacter	Actinobacteria		Adlercreutzia equolifaciens	Adlercreutzia	Actinobacteria
Arthrobacter sp. HH33B	Arthrobacter	Actinobacteria		human intestinal bacterium SNU-Julong732	Adlercreutzia	Actinobacteria
Arthrobacter sp. HZDC47	Arthrobacter	Actinobacteria		uncultured bacterium	Adlercreutzia	Actinobacteria
Arthrobacter sp. HZDC6	Arthrobacter	Actinobacteria		Aeriscardovia aeriphila	Aeriscardovia	Actinobacteria
Arthrobacter sp. IF1	Arthrobacter	Actinobacteria		Bifidobacteriaceae genomosp. C1	Aeriscardovia	Actinobacteria
Arthrobacter sp. J3.53	Arthrobacter	Actinobacteria		uncultured bacterium	Aeriscardovia	Actinobacteria
Arthrobacter sp. J3.62	Arthrobacter	Actinobacteria		Aeromicrobium alkaliterrae	Aeromicrobium	Actinobacteria
Arthrobacter sp. KFC-94	Arthrobacter	Actinobacteria		Aeromicrobium erythreum	Aeromicrobium	Actinobacteria
Arthrobacter sp. KI72	Arthrobacter	Actinobacteria		Aeromicrobium fastidiosum	Aeromicrobium	Actinobacteria
Arthrobacter sp. KOD13	Arthrobacter	Actinobacteria		Aeromicrobium flavum	Aeromicrobium	Actinobacteria
Arthrobacter sp. KP17	Arthrobacter	Actinobacteria		Aeromicrobium ginsengisoli	Aeromicrobium	Actinobacteria
Arthrobacter sp. LB1	Arthrobacter	Actinobacteria		Aeromicrobium kwangyangensis	Aeromicrobium	Actinobacteria
Arthrobacter sp. LC12	Arthrobacter	Actinobacteria		Aeromicrobium marinum	Aeromicrobium	Actinobacteria
Arthrobacter sp. LC7	Arthrobacter	Actinobacteria		Aeromicrobium panaciterrae	Aeromicrobium	Actinobacteria
Arthrobacter sp. ljh-32	Arthrobacter	Actinobacteria		Aeromicrobium ponti	Aeromicrobium	Actinobacteria
Arthrobacter sp. MCMB-435	Arthrobacter	Actinobacteria		Aeromicrobium sp. 1-C7-65	Aeromicrobium	Actinobacteria
Arthrobacter sp. MH140	Arthrobacter	Actinobacteria		Aeromicrobium sp. 1/4-C7/16-31	Aeromicrobium	Actinobacteria
Arthrobacter sp. MIDF16	Arthrobacter	Actinobacteria		Aeromicrobium sp. CNRA05	Aeromicrobium	Actinobacteria
Arthrobacter sp. N4	Arthrobacter	Actinobacteria		Aeromicrobium sp. CNRA09	Aeromicrobium	Actinobacteria
Arthrobacter sp. NBIHP5	Arthrobacter	Actinobacteria		Aeromicrobium sp. CNRA13	Aeromicrobium	Actinobacteria
Arthrobacter sp. NOB16	Arthrobacter	Actinobacteria		Aeromicrobium sp. CNRA14	Aeromicrobium	Actinobacteria
Arthrobacter sp. P18L1047	Arthrobacter	Actinobacteria		Aeromicrobium sp. CNRA19	Aeromicrobium	Actinobacteria
Arthrobacter sp. PB8	Arthrobacter	Actinobacteria		Aeromicrobium sp. CNRD02	Aeromicrobium	Actinobacteria
Arthrobacter sp. PIC-C11	Arthrobacter	Actinobacteria		Aeromicrobium sp. CNRD15	Aeromicrobium	Actinobacteria
Arthrobacter sp. PON1	Arthrobacter	Actinobacteria		Aeromicrobium sp. CNRE05	Aeromicrobium	Actinobacteria
Arthrobacter sp. Q49-2	Arthrobacter	Actinobacteria		Aeromicrobium sp. CNRE06	Aeromicrobium	Actinobacteria
Arthrobacter sp. QDHT4	Arthrobacter	Actinobacteria		Aeromicrobium sp. DM4	Aeromicrobium	Actinobacteria
Arthrobacter sp. R47S	Arthrobacter	Actinobacteria		Aeromicrobium sp. DR8	Aeromicrobium	Actinobacteria
Arthrobacter sp. RG-58	Arthrobacter	Actinobacteria		Aeromicrobium sp. E12	Aeromicrobium	Actinobacteria
Arthrobacter sp. RHOD1	Arthrobacter	Actinobacteria		Aeromicrobium sp. I-Gauze-W-12-4	Aeromicrobium	Actinobacteria
Arthrobacter sp. RKJ4	Arthrobacter	Actinobacteria		Aeromicrobium sp. IMCC1746	Aeromicrobium	Actinobacteria
Arthrobacter sp. RP17	Arthrobacter	Actinobacteria		Aeromicrobium sp. JAM-AC0403	Aeromicrobium	Actinobacteria
Arthrobacter sp. SH-96A	Arthrobacter	Actinobacteria		Aeromicrobium sp. KAR59	Aeromicrobium	Actinobacteria
Arthrobacter sp. SKT-5	Arthrobacter	Actinobacteria		Aeromicrobium sp. KME 001	Aeromicrobium	Actinobacteria
Arthrobacter sp. SKT-6a	Arthrobacter	Actinobacteria		Aeromicrobium sp. L16	Aeromicrobium	Actinobacteria
Arthrobacter sp. SWM-Isolation-1	Arthrobacter	Actinobacteria		Aeromicrobium sp. MOLA 34	Aeromicrobium	Actinobacteria
Arthrobacter sp. T10Y	Arthrobacter	Actinobacteria		Aeromicrobium sp. RODSPM17	Aeromicrobium	Actinobacteria
Arthrobacter sp. T14Y	Arthrobacter	Actinobacteria		Aeromicrobium sp. SCLB	Aeromicrobium	Actinobacteria
Arthrobacter sp. T21Y	Arthrobacter	Actinobacteria		Aeromicrobium sp. SW5	Aeromicrobium	Actinobacteria
Arthrobacter sp. Tan22	Arthrobacter	Actinobacteria		Aeromicrobium sp. ZS1-19	Aeromicrobium	Actinobacteria
Arthrobacter sp. Tibet-IX22	Arthrobacter	Actinobacteria		Aeromicrobium sp. ZS3-11	Aeromicrobium	Actinobacteria
Arthrobacter sp. Tp2	Arthrobacter	Actinobacteria		Aeromicrobium tamlense	Aeromicrobium	Actinobacteria
Arthrobacter sp. TS18	Arthrobacter	Actinobacteria		bacterium 8RO1	Aeromicrobium	Actinobacteria
Arthrobacter sp. VP3	Arthrobacter	Actinobacteria		Corynebacterineae bacterium MI-B1A	Aeromicrobium	Actinobacteria
Arthrobacter sp. XWI-1002	Arthrobacter	Actinobacteria		Nocardiaceae bacterium 29G	Aeromicrobium	Actinobacteria
Arthrobacter sp. YACS14	Arthrobacter	Actinobacteria		Nocardiaceae bacterium I36	Aeromicrobium	Actinobacteria
Arthrobacter sp. YACS18	Arthrobacter	Actinobacteria		Nocardioidaceae bacterium SM2	Aeromicrobium	Actinobacteria
Arthrobacter sp. YACS24	Arthrobacter	Actinobacteria		Nocardioides sp	Aeromicrobium	Actinobacteria
Arthrobacter sp. YACS33	Arthrobacter	Actinobacteria		Nocardioides sp. 43/14	Aeromicrobium	Actinobacteria
Arthrobacter sp. YIM 90728	Arthrobacter	Actinobacteria		Nocardioides sp. Tibet-IIR12	Aeromicrobium	Actinobacteria
Arthrobacter sp. YM11	Arthrobacter	Actinobacteria		uncultured actinobacterium	Aeromicrobium	Actinobacteria
Arthrobacter sp. zf-IIRlt1	Arthrobacter	Actinobacteria		uncultured Aeromicrobium sp	Aeromicrobium	Actinobacteria
Arthrobacter sp. zf-IRlt5	Arthrobacter	Actinobacteria		uncultured bacterium	Aeromicrobium	Actinobacteria
Arthrobacter sp. ZYX	Arthrobacter	Actinobacteria		uncultured Nocardioidaceae bacterium	Aeromicrobium	Actinobacteria
Arthrobacter-like sp. V4.BS.11	Arthrobacter	Actinobacteria		Agreia bicolorata	Agreia	Actinobacteria
bacterium #WM-A5	Arthrobacter	Actinobacteria		Agreia pratensis	Agreia	Actinobacteria
bacterium BH2O1	Arthrobacter	Actinobacteria		Agreia sp. CNRB08	Agreia	Actinobacteria
bacterium C10(2006)	Arthrobacter	Actinobacteria		Agreia sp. CNRB13	Agreia	Actinobacteria
bacterium EAB-2EM16.03	Arthrobacter	Actinobacteria		Agreia sp. Enf17	Agreia	Actinobacteria
bacterium KU12	Arthrobacter	Actinobacteria		Agreia sp. Enf63	Agreia	Actinobacteria
bacterium KU3	Arthrobacter	Actinobacteria		Agreia sp. Ens29	Agreia	Actinobacteria
bacterium KU7	Arthrobacter	Actinobacteria		Agreia sp. MIDC17	Agreia	Actinobacteria
bacterium KU8	Arthrobacter	Actinobacteria		Agreia sp. MIDD07	Agreia	Actinobacteria
bacterium RK25-tank	Arthrobacter	Actinobacteria		Agreia sp. MIDD08	Agreia	Actinobacteria
bacterium RK65-tank	Arthrobacter	Actinobacteria		Agreia sp. SK3	Agreia	Actinobacteria
bacterium RK9-tank	Arthrobacter	Actinobacteria		Microbacteriaceae bacterium MI-5.1 P16	Agreia	Actinobacteria
Bacterium SBOSM	Arthrobacter	Actinobacteria		Subtercola sp. FB10	Agreia	Actinobacteria
denitrifying bacterium A(C1)	Arthrobacter	Actinobacteria		actinobacterium '#33 yellow'	Agromyces	Actinobacteria
Elbe River snow isolate IsoC2	Arthrobacter	Actinobacteria		actinobacterium 00YIR	Agromyces	Actinobacteria
Erwinia sp. MK10	Arthrobacter	Actinobacteria		actinobacterium Shinshu-ah4	Agromyces	Actinobacteria
glacial ice bacterium CanDirty1	Arthrobacter	Actinobacteria		actinobacterium X9	Agromyces	Actinobacteria
humic substances-degrading bacterium HS143	Arthrobacter	Actinobacteria		actinomycete P008.UGM050509-01	Agromyces	Actinobacteria
Micrococcaceae bacterium KVD-unk-27	Arthrobacter	Actinobacteria		Agromyces allii	Agromyces	Actinobacteria
Micrococcaceae bacterium KVD-unk-30	Arthrobacter	Actinobacteria		Agromyces aurantiacus	Agromyces	Actinobacteria
Micrococcus sp. SWM-Isolation-2	Arthrobacter	Actinobacteria		Agromyces cerinus	Agromyces	Actinobacteria
soil bacterium b10	Arthrobacter	Actinobacteria		Agromyces cerinus subsp. cerinus	Agromyces	Actinobacteria
soil bacterium Gent-S1A-M1LLLSSL-2	Arthrobacter	Actinobacteria		Agromyces cerinus subsp. nitratus	Agromyces	Actinobacteria
soil bacterium Gent-S2N-M1LLLSSL-2	Arthrobacter	Actinobacteria		Agromyces fucosus	Agromyces	Actinobacteria
soil bacterium LM2-P2-26	Arthrobacter	Actinobacteria		Agromyces humatus	Agromyces	Actinobacteria
soil bacterium Siso-S1A-M1LLLSSL-3	Arthrobacter	Actinobacteria		Agromyces italicus	Agromyces	Actinobacteria
uncultured bacterium #0319-6K1	Arthrobacter	Actinobacteria		Agromyces lapidis	Agromyces	Actinobacteria
uncultured bacterium #0319-6L22	Arthrobacter	Actinobacteria		Agromyces luteolus	Agromyces	Actinobacteria
uncultured bacterium #0319-6N24	Arthrobacter	Actinobacteria		Agromyces mediolanus	Agromyces	Actinobacteria
uncultured bacterium #0319-7G2	Arthrobacter	Actinobacteria		Agromyces neolithicus	Agromyces	Actinobacteria
uncultured Micrococcus sp	Arthrobacter	Actinobacteria		Agromyces ramosus	Agromyces	Actinobacteria
unidentified bacterium	Arthrobacter	Actinobacteria		Agromyces sp. 28-4	Agromyces	Actinobacteria
Asanoa ferruginea	Asanoa	Actinobacteria		Agromyces sp. 3098BRRJ	Agromyces	Actinobacteria
Asanoa iriomotensis	Asanoa	Actinobacteria		Agromyces sp. ACT-77	Agromyces	Actinobacteria
Asanoa ishikariensis	Asanoa	Actinobacteria		Agromyces sp. AK2-48	Agromyces	Actinobacteria
Asanoa sp. 210121	Asanoa	Actinobacteria		Agromyces sp. AR33	Agromyces	Actinobacteria
Asanoa sp. CHI 60	Asanoa	Actinobacteria		Agromyces sp. BJS1	Agromyces	Actinobacteria
Catellatospora sp. IM-6046	Asanoa	Actinobacteria		Agromyces sp. BZ41	Agromyces	Actinobacteria
uncultured actinobacterium	Asanoa	Actinobacteria		Agromyces sp. CATR-150	Agromyces	Actinobacteria
uncultured bacterium	Asanoa	Actinobacteria		Agromyces sp. CM01	Agromyces	Actinobacteria
Atopobium fossor	Atopobium	Actinobacteria		Agromyces sp. CM9-9	Agromyces	Actinobacteria
bacterium ic1332	Bifidobacterium	Actinobacteria		Agromyces sp. CNJ745 PL04	Agromyces	Actinobacteria
Bifidobacterium bombi	Bifidobacterium	Actinobacteria		Agromyces sp. CPCC202695	Agromyces	Actinobacteria
Bifidobacterium sp. DJF-WC44	Bifidobacterium	Actinobacteria		Agromyces sp. DCD03	Agromyces	Actinobacteria
Bifidobacterium sp. JEMLUCVII-1	Bifidobacterium	Actinobacteria		Agromyces sp. II-GA-A-2-13	Agromyces	Actinobacteria
uncultured bacterium (human infant) D35A1	Bifidobacterium	Actinobacteria		Agromyces sp. KY5R	Agromyces	Actinobacteria
uncultured bacterium (human infant) D39Ebif	Bifidobacterium	Actinobacteria		Agromyces sp. MEBiC06026T	Agromyces	Actinobacteria
uncultured bacterium (human infant) L14B	Bifidobacterium	Actinobacteria		Agromyces sp. MJ21	Agromyces	Actinobacteria
uncultured bacterium (human infant) L14D	Bifidobacterium	Actinobacteria		Agromyces sp. P27	Agromyces	Actinobacteria
uncultured bacterium (human infant) L157C	Bifidobacterium	Actinobacteria		Agromyces sp. PR10-12	Agromyces	Actinobacteria
uncultured bacterium (human infant) S7A	Bifidobacterium	Actinobacteria		Agromyces sp. R	Agromyces	Actinobacteria
uncultured bacterium (human infant) S7B	Bifidobacterium	Actinobacteria		Agromyces sp. RM8	Agromyces	Actinobacteria
uncultured Bifidobacterium sp. 15B	Bifidobacterium	Actinobacteria		Agromyces sp. S23316	Agromyces	Actinobacteria
uncultured Bifidobacterium sp. 7G	Bifidobacterium	Actinobacteria		Agromyces sp. T33Y	Agromyces	Actinobacteria
uncultured rumen bacterium	Bifidobacterium	Actinobacteria		Agromyces sp. T48Y	Agromyces	Actinobacteria
Blastococcus sp. 14III/A01/013	Blastococcus	Actinobacteria		Agromyces sp. VC-YC6623	Agromyces	Actinobacteria
Blastococcus sp. CP1L	Blastococcus	Actinobacteria		Agromyces sp. VC-YC6628	Agromyces	Actinobacteria
Bogoriella caseilytica	Bogoriella	Actinobacteria		Agromyces sp. VC-YC6645	Agromyces	Actinobacteria
Brachybacterium muris	Brachybacterium	Actinobacteria		Agromyces sp. VC-YC6665	Agromyces	Actinobacteria
Brachybacterium sp. 14III/A01/017	Brachybacterium	Actinobacteria		Agromyces sp. VKM Ac-1802	Agromyces	Actinobacteria
Brachybacterium sp. B-4021	Brachybacterium	Actinobacteria		Agromyces sp. VS2	Agromyces	Actinobacteria
Brachybacterium sp. B-4051	Brachybacterium	Actinobacteria		Agromyces sp. Xb-3	Agromyces	Actinobacteria
Brachybacterium sp. BBH3	Brachybacterium	Actinobacteria		Agromyces sp. Y14	Agromyces	Actinobacteria
Brachybacterium sp. BK-8	Brachybacterium	Actinobacteria		Agromyces subbeticus	Agromyces	Actinobacteria
Brachybacterium sp. BSw21101	Brachybacterium	Actinobacteria		Agromyces terreus	Agromyces	Actinobacteria
Brachybacterium sp. CR40	Brachybacterium	Actinobacteria		Agromyces ulmi	Agromyces	Actinobacteria
Brachybacterium sp. CR48	Brachybacterium	Actinobacteria		glacial ice bacterium G500K-1	Agromyces	Actinobacteria
Brachybacterium sp. CU1	Brachybacterium	Actinobacteria		rhizosphere soil bacterium RSI-19	Agromyces	Actinobacteria
Brachybacterium sp. DJLY33-2	Brachybacterium	Actinobacteria		uncultured actinobacterium	Agromyces	Actinobacteria
Brachybacterium sp. GN0406-11.4.1	Brachybacterium	Actinobacteria		uncultured Actinoplanes sp	Agromyces	Actinobacteria
Brachybacterium sp. GN0406-11.4ps.a	Brachybacterium	Actinobacteria		uncultured Agromyces sp	Agromyces	Actinobacteria
Brachybacterium sp. HDC13	Brachybacterium	Actinobacteria		uncultured bacterium	Agromyces	Actinobacteria
Brachybacterium sp. HZBC61	Brachybacterium	Actinobacteria		uncultured soil bacterium	Agromyces	Actinobacteria
Brachybacterium sp. HZBC65	Brachybacterium	Actinobacteria		actinobacterium 01Q8W	Allokutzneria	Actinobacteria
Brachybacterium sp. I20-12	Brachybacterium	Actinobacteria		Allokutzneria albata	Allokutzneria	Actinobacteria
Brachybacterium sp. J107	Brachybacterium	Actinobacteria		uncultured Kibdelosporangium sp	Allokutzneria	Actinobacteria
Brachybacterium sp. J136	Brachybacterium	Actinobacteria		Alloscardovia omnicolens	Alloscardovia	Actinobacteria
Brachybacterium sp. J92	Brachybacterium	Actinobacteria		Bifidobacterium sp. oral strain H6-M4	Alloscardovia	Actinobacteria
Brachybacterium sp. MN32	Brachybacterium	Actinobacteria		Bifidobacterium sp. S13-05	Alloscardovia	Actinobacteria
Brachybacterium sp. PB15	Brachybacterium	Actinobacteria		Bifidobacterium sp. S18-11	Alloscardovia	Actinobacteria
Brachybacterium sp. PB16	Brachybacterium	Actinobacteria		uncultured bacterium	Alloscardovia	Actinobacteria
Brachybacterium sp. QJHH4	Brachybacterium	Actinobacteria		Actinomycetales bacterium P801A	Amycolatopsis	Actinobacteria
Brachybacterium sp. R-23108	Brachybacterium	Actinobacteria		Amycolatopsis alba	Amycolatopsis	Actinobacteria
Brachybacterium sp. S21F1	Brachybacterium	Actinobacteria		Amycolatopsis albidoflavus	Amycolatopsis	Actinobacteria
Brachybacterium sp. S5Dg	Brachybacterium	Actinobacteria		Amycolatopsis amamiensis	Amycolatopsis	Actinobacteria
Brachybacterium sp. S5E	Brachybacterium	Actinobacteria		Amycolatopsis australiensis	Amycolatopsis	Actinobacteria
Brachybacterium sp. YACS-41	Brachybacterium	Actinobacteria		Amycolatopsis azurea	Amycolatopsis	Actinobacteria
Brachybacterium sp. YXWBB10	Brachybacterium	Actinobacteria		Amycolatopsis balhimycina	Amycolatopsis	Actinobacteria
Brachybacterium sp. Z0B	Brachybacterium	Actinobacteria		Amycolatopsis coloradensis	Amycolatopsis	Actinobacteria
Brachybacterium sp. Z0E	Brachybacterium	Actinobacteria		Amycolatopsis decaplanina	Amycolatopsis	Actinobacteria
uncultured Gram-positive bacterium	Brachybacterium	Actinobacteria		Amycolatopsis echigonensis	Amycolatopsis	Actinobacteria
Bacillus subtilis subsp. subtilis	Brevibacterium	Actinobacteria		Amycolatopsis eurytherma	Amycolatopsis	Actinobacteria
Brevibacterium sp. 01-Je-003	Brevibacterium	Actinobacteria		Amycolatopsis flava	Amycolatopsis	Actinobacteria
Brevibacterium sp. CO7	Brevibacterium	Actinobacteria		Amycolatopsis halotolerans	Amycolatopsis	Actinobacteria
Brevibacterium sp. CR23	Brevibacterium	Actinobacteria		Amycolatopsis iriomotensis	Amycolatopsis	Actinobacteria
Brevibacterium sp. CR33	Brevibacterium	Actinobacteria		Amycolatopsis japonica	Amycolatopsis	Actinobacteria
Brevibacterium sp. CU44	Brevibacterium	Actinobacteria		Amycolatopsis kentuckyensis	Amycolatopsis	Actinobacteria
Brevibacterium sp. CU8	Brevibacterium	Actinobacteria		Amycolatopsis keratiniphila	Amycolatopsis	Actinobacteria
Brevibacterium sp. HZM-1	Brevibacterium	Actinobacteria		Amycolatopsis lactamdurans	Amycolatopsis	Actinobacteria
Brevibacterium sp. LB12	Brevibacterium	Actinobacteria		Amycolatopsis lexingtonensis	Amycolatopsis	Actinobacteria
Brevibacterium sp. M1-12	Brevibacterium	Actinobacteria		Amycolatopsis lurida	Amycolatopsis	Actinobacteria
Brevibacterium sp. MN30	Brevibacterium	Actinobacteria		Amycolatopsis marina	Amycolatopsis	Actinobacteria
Brevibacterium sp. MN34	Brevibacterium	Actinobacteria		Amycolatopsis mediterranei	Amycolatopsis	Actinobacteria
Brevibacterium sp. NY93S	Brevibacterium	Actinobacteria		Amycolatopsis methanolica	Amycolatopsis	Actinobacteria
Brevibacterium sp. P1-11B	Brevibacterium	Actinobacteria		Amycolatopsis minnesotensis	Amycolatopsis	Actinobacteria
Brevibacterium sp. PB42	Brevibacterium	Actinobacteria		Amycolatopsis nigrescens	Amycolatopsis	Actinobacteria
Brevibacterium sp. PRB18	Brevibacterium	Actinobacteria		Amycolatopsis niigatensis	Amycolatopsis	Actinobacteria
Brevibacterium sp. S66-8	Brevibacterium	Actinobacteria		Amycolatopsis orientalis	Amycolatopsis	Actinobacteria
Brevibacterium sp. S74-2	Brevibacterium	Actinobacteria		Amycolatopsis orientalis subsp. orientalis	Amycolatopsis	Actinobacteria
Brevibacterium sp. S74-3	Brevibacterium	Actinobacteria		Amycolatopsis palatopharyngis	Amycolatopsis	Actinobacteria
Brevibacterium sp. SL2-1-1	Brevibacterium	Actinobacteria		Amycolatopsis plumensis	Amycolatopsis	Actinobacteria
Brevibacterium sp. TAF-2.4a	Brevibacterium	Actinobacteria		Amycolatopsis pretoriensis	Amycolatopsis	Actinobacteria
Brevibacterium sp. UST050418-222	Brevibacterium	Actinobacteria		Amycolatopsis regifaucium	Amycolatopsis	Actinobacteria
Brevibacterium sp. VN-15	Brevibacterium	Actinobacteria		Amycolatopsis rifamycinica	Amycolatopsis	Actinobacteria
Brevibacterium sp. WJ	Brevibacterium	Actinobacteria		Amycolatopsis rubida	Amycolatopsis	Actinobacteria
uncultured alpha proteobacterium	Brevibacterium	Actinobacteria		Amycolatopsis saalfeldensis	Amycolatopsis	Actinobacteria
uncultured compost bacterium	Brevibacterium	Actinobacteria		Amycolatopsis sacchari	Amycolatopsis	Actinobacteria
uncultured Gram-positive bacterium	Brevibacterium	Actinobacteria		Amycolatopsis sp	Amycolatopsis	Actinobacteria
uncultured Planomicrobium sp	Brevibacterium	Actinobacteria		Amycolatopsis sp. 01-Gi-030	Amycolatopsis	Actinobacteria
unidentified bacterium	Brevibacterium	Actinobacteria		Amycolatopsis sp. 03-Je-007	Amycolatopsis	Actinobacteria
Brooklawnia cerclae	Brooklawnia	Actinobacteria		Amycolatopsis sp. 03-Je-013	Amycolatopsis	Actinobacteria
Propionibacteriaceae bacterium FH081	Brooklawnia	Actinobacteria		Amycolatopsis sp. 03-St-001	Amycolatopsis	Actinobacteria
Propionibacteriaceae bacterium FH091	Brooklawnia	Actinobacteria		Amycolatopsis sp. 05-Be-006	Amycolatopsis	Actinobacteria
Propionibacteriaceae bacterium FH092	Brooklawnia	Actinobacteria		Amycolatopsis sp. 05-Be-021	Amycolatopsis	Actinobacteria
Propionibacteriaceae bacterium SH051	Brooklawnia	Actinobacteria		Amycolatopsis sp. 05-St-016	Amycolatopsis	Actinobacteria
Propionibacteriaceae bacterium SN012	Brooklawnia	Actinobacteria		Amycolatopsis sp. 06-Be-021	Amycolatopsis	Actinobacteria
Propionibacterium sp. MP-6	Brooklawnia	Actinobacteria		Amycolatopsis sp. 06-St-010	Amycolatopsis	Actinobacteria
uncultured Actinobacteridae bacterium	Brooklawnia	Actinobacteria		Amycolatopsis sp. 07-Be-017	Amycolatopsis	Actinobacteria
uncultured actinobacterium	Brooklawnia	Actinobacteria		Amycolatopsis sp. 07-St-004	Amycolatopsis	Actinobacteria
uncultured bacterium	Brooklawnia	Actinobacteria		Amycolatopsis sp. 08-St-003	Amycolatopsis	Actinobacteria
Catellatospora bangladeshensis	Catellatospora	Actinobacteria		Amycolatopsis sp. 08-St-004	Amycolatopsis	Actinobacteria
Catellatospora chokoriensis	Catellatospora	Actinobacteria		Amycolatopsis sp. 08-St-016	Amycolatopsis	Actinobacteria
Catellatospora citrea	Catellatospora	Actinobacteria		Amycolatopsis sp. 11-Je-001	Amycolatopsis	Actinobacteria
Catellatospora coxensis	Catellatospora	Actinobacteria		Amycolatopsis sp. 11-Je-004	Amycolatopsis	Actinobacteria
Catellatospora methionotrophica	Catellatospora	Actinobacteria		Amycolatopsis sp. 14-Be-007	Amycolatopsis	Actinobacteria
Catellatospora sp	Catellatospora	Actinobacteria		Amycolatopsis sp. 14-Be-012	Amycolatopsis	Actinobacteria
Catellatospora sp. IM-3766	Catellatospora	Actinobacteria		Amycolatopsis sp. 232065	Amycolatopsis	Actinobacteria
Catellatospora sp. MI-5.2 K1	Catellatospora	Actinobacteria		Amycolatopsis sp. 232068	Amycolatopsis	Actinobacteria
Catellatospora sp. MS-E4	Catellatospora	Actinobacteria		Amycolatopsis sp. 308201	Amycolatopsis	Actinobacteria
Catellatospora sp. YIM 48772	Catellatospora	Actinobacteria		Amycolatopsis sp. A00066	Amycolatopsis	Actinobacteria
Catellatospora sp. YIM 65268	Catellatospora	Actinobacteria		Amycolatopsis sp. A00089	Amycolatopsis	Actinobacteria
uncultured actinobacterium	Catellatospora	Actinobacteria		Amycolatopsis sp. A1MSW2902	Amycolatopsis	Actinobacteria
uncultured soil bacterium	Catellatospora	Actinobacteria		Amycolatopsis sp. ACT-0100	Amycolatopsis	Actinobacteria
Catelliglobosispora koreensis	Catelliglobosispora	Actinobacteria		Amycolatopsis sp. ACT-0101	Amycolatopsis	Actinobacteria
uncultured actinobacterium	Catelliglobosispora	Actinobacteria		Amycolatopsis sp. ATCC 39116	Amycolatopsis	Actinobacteria
uncultured bacterium	Catelliglobosispora	Actinobacteria		Amycolatopsis sp. B98	Amycolatopsis	Actinobacteria
uncultured Catellatospora sp	Catelliglobosispora	Actinobacteria		Amycolatopsis sp. C16	Amycolatopsis	Actinobacteria
uncultured Actinomycetales bacterium	Catenulispora	Actinobacteria		Amycolatopsis sp. C17	Amycolatopsis	Actinobacteria
uncultured bacterium	Catenulispora	Actinobacteria		Amycolatopsis sp. C29	Amycolatopsis	Actinobacteria
Catenuloplanes atrovinosus	Catenuloplanes	Actinobacteria		Amycolatopsis sp. C33	Amycolatopsis	Actinobacteria
Catenuloplanes castaneus	Catenuloplanes	Actinobacteria		Amycolatopsis sp. C62	Amycolatopsis	Actinobacteria
Catenuloplanes crispus	Catenuloplanes	Actinobacteria		Amycolatopsis sp. C66	Amycolatopsis	Actinobacteria
Catenuloplanes indicus	Catenuloplanes	Actinobacteria		Amycolatopsis sp. C67	Amycolatopsis	Actinobacteria
Catenuloplanes japonicus	Catenuloplanes	Actinobacteria		Amycolatopsis sp. CMU-PLA07	Amycolatopsis	Actinobacteria
Catenuloplanes nepalensis	Catenuloplanes	Actinobacteria		Amycolatopsis sp. CNRB04	Amycolatopsis	Actinobacteria
Catenuloplanes niger	Catenuloplanes	Actinobacteria		Amycolatopsis sp. CPCC202698	Amycolatopsis	Actinobacteria
Catenuloplanes sp. SS-3	Catenuloplanes	Actinobacteria		Amycolatopsis sp. CPCC202699	Amycolatopsis	Actinobacteria
uncultured actinobacterium	Catenuloplanes	Actinobacteria		Amycolatopsis sp. Ellin144	Amycolatopsis	Actinobacteria
uncultured bacterium	Catenuloplanes	Actinobacteria		Amycolatopsis sp. FXJ1.302	Amycolatopsis	Actinobacteria
actinobacterium WB2	Cellulomonas	Actinobacteria		Amycolatopsis sp. GSPG7	Amycolatopsis	Actinobacteria
Cellulomonadaceae bacterium RR16	Cellulomonas	Actinobacteria		Amycolatopsis sp. GY024	Amycolatopsis	Actinobacteria
Cellulomonadaceae bacterium RR24	Cellulomonas	Actinobacteria		Amycolatopsis sp. GY027	Amycolatopsis	Actinobacteria
Cellulomonadaceae bacterium RR57	Cellulomonas	Actinobacteria		Amycolatopsis sp. GY034	Amycolatopsis	Actinobacteria
Cellulomonadaceae bacterium RR7	Cellulomonas	Actinobacteria		Amycolatopsis sp. GY036	Amycolatopsis	Actinobacteria
Cellulomonadaceae bacterium RR72	Cellulomonas	Actinobacteria		Amycolatopsis sp. GY051	Amycolatopsis	Actinobacteria
Cellulomonadaceae bacterium RR74	Cellulomonas	Actinobacteria		Amycolatopsis sp. GY053	Amycolatopsis	Actinobacteria
Cellulomonadaceae bacterium RR9	Cellulomonas	Actinobacteria		Amycolatopsis sp. GY055	Amycolatopsis	Actinobacteria
Cellulomonadaceae str. W2	Cellulomonas	Actinobacteria		Amycolatopsis sp. GY061	Amycolatopsis	Actinobacteria
Cellulomonadaceae str. WB11	Cellulomonas	Actinobacteria		Amycolatopsis sp. GY062	Amycolatopsis	Actinobacteria
Cellulomonadaceae str. WB7	Cellulomonas	Actinobacteria		Amycolatopsis sp. GY073	Amycolatopsis	Actinobacteria
Cellulomonas gelida	Cellulomonas	Actinobacteria		Amycolatopsis sp. GY077	Amycolatopsis	Actinobacteria
Cellulomonas sp. 140-10	Cellulomonas	Actinobacteria		Amycolatopsis sp. GY082	Amycolatopsis	Actinobacteria
Cellulomonas sp. ANA-FP-2	Cellulomonas	Actinobacteria		Amycolatopsis sp. GY088	Amycolatopsis	Actinobacteria
Cellulomonas sp. ANA-NS-1	Cellulomonas	Actinobacteria		Amycolatopsis sp. GY099	Amycolatopsis	Actinobacteria
Cellulomonas sp. ANA-NS-2	Cellulomonas	Actinobacteria		Amycolatopsis sp. GY109	Amycolatopsis	Actinobacteria
Cellulomonas sp. ANA-NS-6	Cellulomonas	Actinobacteria		Amycolatopsis sp. GY115	Amycolatopsis	Actinobacteria
Cellulomonas sp. CNRA04	Cellulomonas	Actinobacteria		Amycolatopsis sp. GY116	Amycolatopsis	Actinobacteria
Cellulomonas sp. E301	Cellulomonas	Actinobacteria		Amycolatopsis sp. GY117	Amycolatopsis	Actinobacteria
Cellulomonas sp. FP-4	Cellulomonas	Actinobacteria		Amycolatopsis sp. GY122	Amycolatopsis	Actinobacteria
Cellulomonas sp. HH02A	Cellulomonas	Actinobacteria		Amycolatopsis sp. GY124	Amycolatopsis	Actinobacteria
Cellulomonas sp. I-1	Cellulomonas	Actinobacteria		Amycolatopsis sp. GY125	Amycolatopsis	Actinobacteria
Cellulomonas sp. JRI05	Cellulomonas	Actinobacteria		Amycolatopsis sp. GY131	Amycolatopsis	Actinobacteria
Cellulomonas sp. KAR30	Cellulomonas	Actinobacteria		Amycolatopsis sp. GY138	Amycolatopsis	Actinobacteria
Cellulomonas uda	Cellulomonas	Actinobacteria		Amycolatopsis sp. GY139	Amycolatopsis	Actinobacteria
uncultured soil bacterium	Cellulomonas	Actinobacteria		Amycolatopsis sp. GY142	Amycolatopsis	Actinobacteria
Cellulomonas sp	Cellulosimicrobium	Actinobacteria		Amycolatopsis sp. GY144	Amycolatopsis	Actinobacteria
Cellulosimicrobium sp. 112-3	Cellulosimicrobium	Actinobacteria		Amycolatopsis sp. GY147	Amycolatopsis	Actinobacteria
Cellulosimicrobium sp. 133-16	Cellulosimicrobium	Actinobacteria		Amycolatopsis sp. GY152	Amycolatopsis	Actinobacteria
Cellulosimicrobium sp. 134-3	Cellulosimicrobium	Actinobacteria		Amycolatopsis sp. GY154	Amycolatopsis	Actinobacteria
Cellulosimicrobium sp. 142-6	Cellulosimicrobium	Actinobacteria		Amycolatopsis sp. GY156	Amycolatopsis	Actinobacteria
Cellulosimicrobium sp. 505B	Cellulosimicrobium	Actinobacteria		Amycolatopsis sp. GY170	Amycolatopsis	Actinobacteria
Cellulosimicrobium sp. 87N50-1	Cellulosimicrobium	Actinobacteria		Amycolatopsis sp. GY174	Amycolatopsis	Actinobacteria
Cellulosimicrobium sp. 88-11	Cellulosimicrobium	Actinobacteria		Amycolatopsis sp. GY179	Amycolatopsis	Actinobacteria
Cellulosimicrobium sp. LH1	Cellulosimicrobium	Actinobacteria		Amycolatopsis sp. GY182	Amycolatopsis	Actinobacteria
Cellulosimicrobium terreum	Cellulosimicrobium	Actinobacteria		Amycolatopsis sp. GY202	Amycolatopsis	Actinobacteria
Isoptericola variabile	Cellulosimicrobium	Actinobacteria		Amycolatopsis sp. GY203	Amycolatopsis	Actinobacteria
Citricoccus sp. 3054	Citricoccus	Actinobacteria		Amycolatopsis sp. GY204	Amycolatopsis	Actinobacteria
Citricoccus sp. B-1035	Citricoccus	Actinobacteria		Amycolatopsis sp. GY207	Amycolatopsis	Actinobacteria
Citricoccus sp. N05IV	Citricoccus	Actinobacteria		Amycolatopsis sp. GY208	Amycolatopsis	Actinobacteria
Micrococcus sp. 02Cr-3	Citricoccus	Actinobacteria		Amycolatopsis sp. GY211	Amycolatopsis	Actinobacteria
Micrococcus sp. 02Cr-4	Citricoccus	Actinobacteria		Amycolatopsis sp. GY212	Amycolatopsis	Actinobacteria
Micrococcus sp. J108	Citricoccus	Actinobacteria		Amycolatopsis sp. GY237	Amycolatopsis	Actinobacteria
Micrococcus sp. J89	Citricoccus	Actinobacteria		Amycolatopsis sp. GY278	Amycolatopsis	Actinobacteria
Micrococcus sp. LCA5	Citricoccus	Actinobacteria		Amycolatopsis sp. GY283	Amycolatopsis	Actinobacteria
Micrococcus sp. m2-21	Citricoccus	Actinobacteria		Amycolatopsis sp. GY292	Amycolatopsis	Actinobacteria
Micrococcus sp. P-wp0222	Citricoccus	Actinobacteria		Amycolatopsis sp. GY295	Amycolatopsis	Actinobacteria
Micrococcus sp. V4.MO.09	Citricoccus	Actinobacteria		Amycolatopsis sp. GY298	Amycolatopsis	Actinobacteria
Curtobacterium sp. VKM Ac-2060	Clavibacter	Actinobacteria		Amycolatopsis sp. GY299	Amycolatopsis	Actinobacteria
uncultured bacterium #0319-6M6	Conexibacter	Actinobacteria		Amycolatopsis sp. GY307	Amycolatopsis	Actinobacteria
bacterium SC5	Corynebacterium	Actinobacteria		Amycolatopsis sp. HaNHS12	Amycolatopsis	Actinobacteria
Corynebacterium atypicum	Corynebacterium	Actinobacteria		Amycolatopsis sp. HaNHS4	Amycolatopsis	Actinobacteria
Corynebacterium auris	Corynebacterium	Actinobacteria		Amycolatopsis sp. HaNHS8	Amycolatopsis	Actinobacteria
Corynebacterium caspium	Corynebacterium	Actinobacteria		Amycolatopsis sp. HBUM 171195	Amycolatopsis	Actinobacteria
Corynebacterium glucuronolyticum	Corynebacterium	Actinobacteria		Amycolatopsis sp. HBUM 171278	Amycolatopsis	Actinobacteria
Corynebacterium sp. 'CDC B8037'	Corynebacterium	Actinobacteria		Amycolatopsis sp. IIPN2	Amycolatopsis	Actinobacteria
Corynebacterium sp. 06-1773O	Corynebacterium	Actinobacteria		Amycolatopsis sp. IM-1163	Amycolatopsis	Actinobacteria
Corynebacterium sp. 1119	Corynebacterium	Actinobacteria		Amycolatopsis sp. IMER-B3-26	Amycolatopsis	Actinobacteria
Corynebacterium sp. 1170	Corynebacterium	Actinobacteria		Amycolatopsis sp. K6-15	Amycolatopsis	Actinobacteria
Corynebacterium sp. 31595	Corynebacterium	Actinobacteria		Amycolatopsis sp. L140	Amycolatopsis	Actinobacteria
Corynebacterium sp. AR2	Corynebacterium	Actinobacteria		Amycolatopsis sp. LC5	Amycolatopsis	Actinobacteria
Corynebacterium sp. AR3	Corynebacterium	Actinobacteria		Amycolatopsis sp. MIDD10	Amycolatopsis	Actinobacteria
Corynebacterium sp. e57	Corynebacterium	Actinobacteria		Amycolatopsis sp. MJ19	Amycolatopsis	Actinobacteria
Corynebacterium sp. NML00-0179	Corynebacterium	Actinobacteria		Amycolatopsis sp. NBRC 103393	Amycolatopsis	Actinobacteria
Corynebacterium sp. NML94-0264	Corynebacterium	Actinobacteria		Amycolatopsis sp. NXQZ2	Amycolatopsis	Actinobacteria
Corynebacterium sp. NML95-0358	Corynebacterium	Actinobacteria		Amycolatopsis sp. PENDO-1789	Amycolatopsis	Actinobacteria
Corynebacterium sp. NML96-0085	Corynebacterium	Actinobacteria		Amycolatopsis sp. RM287	Amycolatopsis	Actinobacteria
Corynebacterium sp. oral strain A43SC	Corynebacterium	Actinobacteria		Amycolatopsis sp. RM328	Amycolatopsis	Actinobacteria
Corynebacterium sp. YNLB4-63-270505	Corynebacterium	Actinobacteria		Amycolatopsis sp. RSP-3	Amycolatopsis	Actinobacteria
Corynebacterium terpenotabidum	Corynebacterium	Actinobacteria		Amycolatopsis sp. SDYM18	Amycolatopsis	Actinobacteria
human oral bacterium AC69	Corynebacterium	Actinobacteria		Amycolatopsis sp. SDYM7	Amycolatopsis	Actinobacteria
uncultured Acidovorax sp	Corynebacterium	Actinobacteria		Amycolatopsis sp. TO	Amycolatopsis	Actinobacteria
uncultured bacterium 13-13:2	Corynebacterium	Actinobacteria		Amycolatopsis sp. WX001	Amycolatopsis	Actinobacteria
uncultured compost bacterium	Corynebacterium	Actinobacteria		Amycolatopsis sp. YIM 65618	Amycolatopsis	Actinobacteria
uncultured Corynebacteriaceae bacterium	Corynebacterium	Actinobacteria		Amycolatopsis sp. YIM 65625	Amycolatopsis	Actinobacteria
uncultured Corynebacterium sp. MTcory11W	Corynebacterium	Actinobacteria		Amycolatopsis sp. YIM 92375	Amycolatopsis	Actinobacteria
uncultured eubacterium A13-K1	Corynebacterium	Actinobacteria		Amycolatopsis sp. YIM 93223	Amycolatopsis	Actinobacteria
uncultured eubacterium A3-K1	Corynebacterium	Actinobacteria		Amycolatopsis sulphurea	Amycolatopsis	Actinobacteria
uncultured eubacterium A3-K2	Corynebacterium	Actinobacteria		Amycolatopsis taiwanensis	Amycolatopsis	Actinobacteria
uncultured eubacterium A4-K1	Corynebacterium	Actinobacteria		Amycolatopsis thermoflava	Amycolatopsis	Actinobacteria
uncultured eubacterium A4-K2	Corynebacterium	Actinobacteria		Amycolatopsis tolypomycina	Amycolatopsis	Actinobacteria
uncultured eubacterium A5-K1	Corynebacterium	Actinobacteria		Amycolatopsis tucumanensis	Amycolatopsis	Actinobacteria
uncultured eubacterium E2-K3	Corynebacterium	Actinobacteria		Amycolatopsis ultiminotia	Amycolatopsis	Actinobacteria
Couchioplanes caeruleus	Couchioplanes	Actinobacteria		Amycolatopsis umgeniensis	Amycolatopsis	Actinobacteria
uncultured bacterium	Couchioplanes	Actinobacteria		Amycolatopsis vancoresmycina	Amycolatopsis	Actinobacteria
Antarctic soil bacterium 2-1	Cryobacterium	Actinobacteria		Pseudonocardineae bacterium MI-3.3 Y5	Amycolatopsis	Actinobacteria
Cryobacterium sp. 3002	Cryobacterium	Actinobacteria		Streptomyces lazureus	Amycolatopsis	Actinobacteria
bacterium KB06L	Curtobacterium	Actinobacteria		Streptomyces wedmorensis	Amycolatopsis	Actinobacteria
Bacterium PE-IPMFB27	Curtobacterium	Actinobacteria		uncultured actinobacterium	Amycolatopsis	Actinobacteria
Curtobacterium sp. 105Op8a	Curtobacterium	Actinobacteria		uncultured Amycolatopsis sp	Amycolatopsis	Actinobacteria
Curtobacterium sp. 11ND5	Curtobacterium	Actinobacteria		uncultured bacterium	Amycolatopsis	Actinobacteria
Curtobacterium sp. 14C	Curtobacterium	Actinobacteria		uncultured earthworm cast bacterium	Amycolatopsis	Actinobacteria
Curtobacterium sp. 3097BRRJ	Curtobacterium	Actinobacteria		Actinomycetaceae	Arcanobacterium	Actinobacteria
Curtobacterium sp. A20MGC	Curtobacterium	Actinobacteria		Arcanobacterium abortisuis	Arcanobacterium	Actinobacteria
Curtobacterium sp. ASRS4-2-1	Curtobacterium	Actinobacteria		Arcanobacterium bernardiae	Arcanobacterium	Actinobacteria
Curtobacterium sp. EPI-B9	Curtobacterium	Actinobacteria		Arcanobacterium bialowiezense	Arcanobacterium	Actinobacteria
Curtobacterium sp. IFO 12674T	Curtobacterium	Actinobacteria		Arcanobacterium bonasi	Arcanobacterium	Actinobacteria
Curtobacterium sp. Pd-E-(l)-e-D-1(4)	Curtobacterium	Actinobacteria		Arcanobacterium haemolyticum	Arcanobacterium	Actinobacteria
Curtobacterium sp. Pd-E-(l)-e-D-6(5)	Curtobacterium	Actinobacteria		Arcanobacterium hippocoleae	Arcanobacterium	Actinobacteria
Curtobacterium sp. S20	Curtobacterium	Actinobacteria		Arcanobacterium phocae	Arcanobacterium	Actinobacteria
Curtobacterium sp. tsz25	Curtobacterium	Actinobacteria		Arcanobacterium pluranimalium	Arcanobacterium	Actinobacteria
Curtobacterium sp. VKM Ac-1376	Curtobacterium	Actinobacteria		Arcanobacterium pyogenes	Arcanobacterium	Actinobacteria
Curtobacterium sp. VKM Ac-1809	Curtobacterium	Actinobacteria		Arcanobacterium sp. CCUG 41704	Arcanobacterium	Actinobacteria
Curtobacterium sp. VKM Ac-1811	Curtobacterium	Actinobacteria		Arcanobacterium sp. CCUG 41705	Arcanobacterium	Actinobacteria
Curtobacterium sp. VKM Ac-2056	Curtobacterium	Actinobacteria		Arcanobacterium sp. HJ55-94AV329.2	Arcanobacterium	Actinobacteria
actinomycete SF2809	Dactylosporangium	Actinobacteria		Arcanobacterium sp. HJ57-14E	Arcanobacterium	Actinobacteria
Dactylosporangium fulvum	Dactylosporangium	Actinobacteria		Arcanobacterium sp. NML 06501	Arcanobacterium	Actinobacteria
Dactylosporangium matsuzakiense	Dactylosporangium	Actinobacteria		uncultured Actinomycetaceae bacterium	Arcanobacterium	Actinobacteria
Dactylosporangium roseum	Dactylosporangium	Actinobacteria		uncultured Arcanobacterium sp	Arcanobacterium	Actinobacteria
Dactylosporangium salmoneum	Dactylosporangium	Actinobacteria		uncultured bacterium	Arcanobacterium	Actinobacteria
Dactylosporangium sp. BK-10	Dactylosporangium	Actinobacteria		Arsenicicoccus bolidensis	Arsenicicoccus	Actinobacteria
Dactylosporangium sp. BK-14	Dactylosporangium	Actinobacteria		Arsenicicoccus piscis	Arsenicicoccus	Actinobacteria
Dactylosporangium sp. BK-15	Dactylosporangium	Actinobacteria		Arsenicicoccus sp. B16	Arsenicicoccus	Actinobacteria
Dactylosporangium sp. BK-43	Dactylosporangium	Actinobacteria		Arsenicicoccus sp. YIM KMY37	Arsenicicoccus	Actinobacteria
Dactylosporangium sp. BK-53	Dactylosporangium	Actinobacteria		Arsenicicoccus sp. YIM KMY39	Arsenicicoccus	Actinobacteria
Dactylosporangium sp. BK-54	Dactylosporangium	Actinobacteria		bacterium Ellin5277	Arsenicicoccus	Actinobacteria
Dactylosporangium sp. BK-56	Dactylosporangium	Actinobacteria		Dermabacter sp. oral strain B46KS	Arsenicicoccus	Actinobacteria
Dactylosporangium sp. BK-57	Dactylosporangium	Actinobacteria		uncultured Arsenicicoccus sp	Arsenicicoccus	Actinobacteria
Dactylosporangium sp. BK-61	Dactylosporangium	Actinobacteria		uncultured bacterium	Arsenicicoccus	Actinobacteria
Dactylosporangium sp. BK-66	Dactylosporangium	Actinobacteria		actinobacterium 00YK6	Arthrobacter	Actinobacteria
Dactylosporangium sp. BK-67	Dactylosporangium	Actinobacteria		actinobacterium 17-c1	Arthrobacter	Actinobacteria
Dactylosporangium sp. BK-68	Dactylosporangium	Actinobacteria		actinobacterium 17b-1	Arthrobacter	Actinobacteria
Dactylosporangium sp. BK-92	Dactylosporangium	Actinobacteria		actinobacterium EC5	Arthrobacter	Actinobacteria
Dactylosporangium sp. BK-93	Dactylosporangium	Actinobacteria		actinobacterium KFC-24	Arthrobacter	Actinobacteria
Dactylosporangium sp. BK-97	Dactylosporangium	Actinobacteria		actinobacterium kmd-078	Arthrobacter	Actinobacteria
Dactylosporangium sp. BK51	Dactylosporangium	Actinobacteria		actinobacterium kmd-327	Arthrobacter	Actinobacteria
Dactylosporangium sp. BK63	Dactylosporangium	Actinobacteria		actinobacterium KV-418	Arthrobacter	Actinobacteria
Dactylosporangium sp. CATR-61	Dactylosporangium	Actinobacteria		actinobacterium KV-419	Arthrobacter	Actinobacteria
Dactylosporangium sp. CS-1	Dactylosporangium	Actinobacteria		actinobacterium KV-420	Arthrobacter	Actinobacteria
Dactylosporangium sp. CS-10	Dactylosporangium	Actinobacteria		actinobacterium KV-546	Arthrobacter	Actinobacteria
Dactylosporangium sp. CS-13	Dactylosporangium	Actinobacteria		actinobacterium LH19	Arthrobacter	Actinobacteria
Dactylosporangium sp. CS-14	Dactylosporangium	Actinobacteria		actinobacterium MES16	Arthrobacter	Actinobacteria
Dactylosporangium sp. CS-15	Dactylosporangium	Actinobacteria		actinobacterium P1	Arthrobacter	Actinobacteria
Dactylosporangium sp. CS-16	Dactylosporangium	Actinobacteria		actinobacterium P19	Arthrobacter	Actinobacteria
Dactylosporangium sp. CS-17	Dactylosporangium	Actinobacteria		actinobacterium P2	Arthrobacter	Actinobacteria
Dactylosporangium sp. CS-19	Dactylosporangium	Actinobacteria		actinobacterium RG-35	Arthrobacter	Actinobacteria
Dactylosporangium sp. CS-2	Dactylosporangium	Actinobacteria		actinobacterium RG-38	Arthrobacter	Actinobacteria
Dactylosporangium sp. CS-20	Dactylosporangium	Actinobacteria		actinobacterium RG-54	Arthrobacter	Actinobacteria
Dactylosporangium sp. CS-21	Dactylosporangium	Actinobacteria		actinobacterium RG-59	Arthrobacter	Actinobacteria
Dactylosporangium sp. CS-23	Dactylosporangium	Actinobacteria		actinobacterium RG-62	Arthrobacter	Actinobacteria
Dactylosporangium sp. CS-24	Dactylosporangium	Actinobacteria		actinobacterium RG-72	Arthrobacter	Actinobacteria
Dactylosporangium sp. CS-3	Dactylosporangium	Actinobacteria		actinobacterium RG-72a	Arthrobacter	Actinobacteria
Dactylosporangium sp. CS-4	Dactylosporangium	Actinobacteria		actinobacterium RG-73	Arthrobacter	Actinobacteria
Dactylosporangium sp. CS-5	Dactylosporangium	Actinobacteria		actinobacterium S-N(0)-21A	Arthrobacter	Actinobacteria
Dactylosporangium sp. CS-7	Dactylosporangium	Actinobacteria		actinobacterium S-N(1)-11A	Arthrobacter	Actinobacteria
Dactylosporangium sp. CS-8	Dactylosporangium	Actinobacteria		actinobacterium TB4-12-I	Arthrobacter	Actinobacteria
Dactylosporangium sp. CS-9	Dactylosporangium	Actinobacteria		actinobacterium TSBY-90	Arthrobacter	Actinobacteria
Dactylosporangium sp. DR-11	Dactylosporangium	Actinobacteria		Actinomycetales bacterium 705	Arthrobacter	Actinobacteria
Dactylosporangium sp. DR-12	Dactylosporangium	Actinobacteria		Actinomycetales bacterium CS05	Arthrobacter	Actinobacteria
Dactylosporangium sp. DR-16	Dactylosporangium	Actinobacteria		Actinomycetales bacterium HTA218	Arthrobacter	Actinobacteria
Dactylosporangium sp. DR-20	Dactylosporangium	Actinobacteria		Actinomycetales bacterium HTA275	Arthrobacter	Actinobacteria
Dactylosporangium sp. ECU-2	Dactylosporangium	Actinobacteria		Actinomycetales bacterium TLI137	Arthrobacter	Actinobacteria
Dactylosporangium sp. FXJ1.179	Dactylosporangium	Actinobacteria		Actinomycetales bacterium TLI141	Arthrobacter	Actinobacteria
Dactylosporangium sp. IM-6276	Dactylosporangium	Actinobacteria		Actinomycetales bacterium TLI146	Arthrobacter	Actinobacteria
Dactylosporangium sp. IM-6719	Dactylosporangium	Actinobacteria		Actinomycetales bacterium TLI151	Arthrobacter	Actinobacteria
Dactylosporangium sp. IM-7021	Dactylosporangium	Actinobacteria		actinomycete P013.UGM050509-01	Arthrobacter	Actinobacteria
Dactylosporangium sp. IM-7022	Dactylosporangium	Actinobacteria		agricultural soil bacterium SI-12	Arthrobacter	Actinobacteria
Dactylosporangium sp. IM-7068	Dactylosporangium	Actinobacteria		Agrococcus citreus	Arthrobacter	Actinobacteria
Dactylosporangium sp. IM-7152	Dactylosporangium	Actinobacteria		Antarctic bacterium R-7549	Arthrobacter	Actinobacteria
Dactylosporangium sp. IM-7157	Dactylosporangium	Actinobacteria		Arthrobacter agilis	Arthrobacter	Actinobacteria
Dactylosporangium sp. IM-7210	Dactylosporangium	Actinobacteria		Arthrobacter albus	Arthrobacter	Actinobacteria
Dactylosporangium sp. KB2-4	Dactylosporangium	Actinobacteria		Arthrobacter alkaliphilus	Arthrobacter	Actinobacteria
Dactylosporangium sp. KB9-2	Dactylosporangium	Actinobacteria		Arthrobacter ardleyensis	Arthrobacter	Actinobacteria
Dactylosporangium sp. MW2-25	Dactylosporangium	Actinobacteria		Arthrobacter arilaitensis	Arthrobacter	Actinobacteria
Dactylosporangium sp. MW4-36	Dactylosporangium	Actinobacteria		Arthrobacter aurescens	Arthrobacter	Actinobacteria
Dactylosporangium sp. NMS-1	Dactylosporangium	Actinobacteria		Arthrobacter aurescens TC1	Arthrobacter	Actinobacteria
Dactylosporangium sp. NMS-10	Dactylosporangium	Actinobacteria		Arthrobacter bergerei	Arthrobacter	Actinobacteria
Dactylosporangium sp. NMS-11	Dactylosporangium	Actinobacteria		Arthrobacter boritolerans	Arthrobacter	Actinobacteria
Dactylosporangium sp. NMS-12	Dactylosporangium	Actinobacteria		Arthrobacter castelli	Arthrobacter	Actinobacteria
Dactylosporangium sp. NMS-14	Dactylosporangium	Actinobacteria		Arthrobacter chlorophenolicus	Arthrobacter	Actinobacteria
Dactylosporangium sp. NMS-18	Dactylosporangium	Actinobacteria		Arthrobacter chlorophenolicus A6	Arthrobacter	Actinobacteria
Dactylosporangium sp. NMS-2	Dactylosporangium	Actinobacteria		Arthrobacter citreus	Arthrobacter	Actinobacteria
Dactylosporangium sp. NMS-3	Dactylosporangium	Actinobacteria		Arthrobacter creatinolyticus	Arthrobacter	Actinobacteria
Dactylosporangium sp. NMS-6	Dactylosporangium	Actinobacteria		Arthrobacter crystallopoietes	Arthrobacter	Actinobacteria
Dactylosporangium sp. NMS-7	Dactylosporangium	Actinobacteria		Arthrobacter cumminsii	Arthrobacter	Actinobacteria
Dactylosporangium sp. NMS-9	Dactylosporangium	Actinobacteria		Arthrobacter defluvii	Arthrobacter	Actinobacteria
Dactylosporangium sp. PENDO-1803	Dactylosporangium	Actinobacteria		Arthrobacter dextranolyticus	Arthrobacter	Actinobacteria
Dactylosporangium sp. SHO-10	Dactylosporangium	Actinobacteria		Arthrobacter flavus	Arthrobacter	Actinobacteria
Dactylosporangium sp. SHO-11	Dactylosporangium	Actinobacteria		Arthrobacter gandavensis	Arthrobacter	Actinobacteria
Dactylosporangium sp. SHO-12	Dactylosporangium	Actinobacteria		Arthrobacter gangotriensis	Arthrobacter	Actinobacteria
Dactylosporangium sp. SHO-13	Dactylosporangium	Actinobacteria		Arthrobacter globiformis	Arthrobacter	Actinobacteria
Dactylosporangium sp. SHO-22	Dactylosporangium	Actinobacteria		Arthrobacter halodurans	Arthrobacter	Actinobacteria
Dactylosporangium sp. SHO-9	Dactylosporangium	Actinobacteria		Arthrobacter histidinolovorans	Arthrobacter	Actinobacteria
Dactylosporangium sp. WS-1	Dactylosporangium	Actinobacteria		Arthrobacter humicola	Arthrobacter	Actinobacteria
Dactylosporangium sp. WS-10	Dactylosporangium	Actinobacteria		Arthrobacter ilicis	Arthrobacter	Actinobacteria
Dactylosporangium sp. WS-2	Dactylosporangium	Actinobacteria		Arthrobacter keyseri	Arthrobacter	Actinobacteria
Dactylosporangium sp. WS-3	Dactylosporangium	Actinobacteria		Arthrobacter koreensis	Arthrobacter	Actinobacteria
Dactylosporangium sp. WS-5	Dactylosporangium	Actinobacteria		Arthrobacter luteolus	Arthrobacter	Actinobacteria
Dactylosporangium sp. WS-6	Dactylosporangium	Actinobacteria		Arthrobacter methylotrophus	Arthrobacter	Actinobacteria
Dactylosporangium sp. WS-7	Dactylosporangium	Actinobacteria		Arthrobacter monumenti	Arthrobacter	Actinobacteria
Dactylosporangium sp. YIM 48790	Dactylosporangium	Actinobacteria		Arthrobacter mysorens	Arthrobacter	Actinobacteria
Dactylosporangium sp. YIM 65312	Dactylosporangium	Actinobacteria		Arthrobacter nasiphocae	Arthrobacter	Actinobacteria
Dactylosporangium thailandense	Dactylosporangium	Actinobacteria		Arthrobacter nicotianae	Arthrobacter	Actinobacteria
Dactylosporangium vinaceum	Dactylosporangium	Actinobacteria		Arthrobacter nicotinovorans	Arthrobacter	Actinobacteria
uncultured actinobacterium	Dactylosporangium	Actinobacteria		Arthrobacter niigatensis	Arthrobacter	Actinobacteria
uncultured bacterium	Dactylosporangium	Actinobacteria		Arthrobacter nitroguajacolicus	Arthrobacter	Actinobacteria
uncultured Dactylosporangium sp	Dactylosporangium	Actinobacteria		Arthrobacter oryzae	Arthrobacter	Actinobacteria
Cellulomonas sp. A12	Demequina	Actinobacteria		Arthrobacter oxydans	Arthrobacter	Actinobacteria
Cellulomonas sp. IFO16240	Demequina	Actinobacteria		Arthrobacter parietis	Arthrobacter	Actinobacteria
Cellulomonas sp. IFO16246	Demequina	Actinobacteria		Arthrobacter pascens	Arthrobacter	Actinobacteria
Cellulomonas sp. S74-4	Demequina	Actinobacteria		Arthrobacter phenanthrenivorans	Arthrobacter	Actinobacteria
Dermabacter	Dermabacter	Actinobacteria		Arthrobacter pigmenti	Arthrobacter	Actinobacteria
Dermabacter sp	Dermabacter	Actinobacteria		Arthrobacter polychromogenes	Arthrobacter	Actinobacteria
Dermacoccus abyssi	Dermacoccus	Actinobacteria		Arthrobacter protophormiae	Arthrobacter	Actinobacteria
Dermatophilus chelonae	Dermatophilus	Actinobacteria		Arthrobacter psychrolactophilus	Arthrobacter	Actinobacteria
Dermatophilus crocodyli	Dermatophilus	Actinobacteria		Arthrobacter psychrophenolicus	Arthrobacter	Actinobacteria
Dermatophilus sp. CCUG 48971	Dermatophilus	Actinobacteria		Arthrobacter ramosus	Arthrobacter	Actinobacteria
Tonsillophilus suis	Dermatophilus	Actinobacteria		Arthrobacter rhombi	Arthrobacter	Actinobacteria
uncultured bacterium	Dermatophilus	Actinobacteria		Arthrobacter roseus	Arthrobacter	Actinobacteria
actinobacterium sj41	Dietzia	Actinobacteria		Arthrobacter russicus	Arthrobacter	Actinobacteria
Bacillus sp. HZBN76	Dietzia	Actinobacteria		Arthrobacter sanguinis	Arthrobacter	Actinobacteria
bacterium 14LN1	Dietzia	Actinobacteria		Arthrobacter scleromae	Arthrobacter	Actinobacteria
bacterium L200B.327	Dietzia	Actinobacteria		Arthrobacter soli	Arthrobacter	Actinobacteria
Dietzia cf. maris V4.BE.23	Dietzia	Actinobacteria		Arthrobacter sp	Arthrobacter	Actinobacteria
Dietzia sp. 100N22-3	Dietzia	Actinobacteria		Arthrobacter sp. 'SMCC G915'	Arthrobacter	Actinobacteria
Dietzia sp. 14III/A01/021	Dietzia	Actinobacteria		Arthrobacter sp. 'SMCC G919'	Arthrobacter	Actinobacteria
Dietzia sp. A12	Dietzia	Actinobacteria		Arthrobacter sp. 'SMCC G950'	Arthrobacter	Actinobacteria
Dietzia sp. BBDP51	Dietzia	Actinobacteria		Arthrobacter sp. 'SMCC G954'	Arthrobacter	Actinobacteria
Dietzia sp. COS1	Dietzia	Actinobacteria		Arthrobacter sp. 'SMCC G959'	Arthrobacter	Actinobacteria
Dietzia sp. FB10	Dietzia	Actinobacteria		Arthrobacter sp. 'SMCC G960'	Arthrobacter	Actinobacteria
Dietzia sp. HZBC62	Dietzia	Actinobacteria		Arthrobacter sp. 'SMCC G961'	Arthrobacter	Actinobacteria
Dietzia sp. JZDN52	Dietzia	Actinobacteria		Arthrobacter sp. 'SMCC G964'	Arthrobacter	Actinobacteria
Dietzia sp. KNUC244	Dietzia	Actinobacteria		Arthrobacter sp. 'SMCC G965'	Arthrobacter	Actinobacteria
Dietzia sp. MI-1.2 V3	Dietzia	Actinobacteria		Arthrobacter sp. 'SMCC G968'	Arthrobacter	Actinobacteria
Dietzia sp. NB153	Dietzia	Actinobacteria		Arthrobacter sp. 'SMCC G969'	Arthrobacter	Actinobacteria
Dietzia sp. PDR22	Dietzia	Actinobacteria		Arthrobacter sp. 'SMCC G970'	Arthrobacter	Actinobacteria
Dietzia sp. PDR33	Dietzia	Actinobacteria		Arthrobacter sp. 'SMCC G980'	Arthrobacter	Actinobacteria
Dietzia sp. PDR4	Dietzia	Actinobacteria		Arthrobacter sp. 'SMCC G982'	Arthrobacter	Actinobacteria
Dietzia sp. Taihu-001	Dietzia	Actinobacteria		Arthrobacter sp. 'SMCC G984'	Arthrobacter	Actinobacteria
Dietzia sp. YL-1	Dietzia	Actinobacteria		Arthrobacter sp. 'SMCC G986'	Arthrobacter	Actinobacteria
Rhodococcus sp	Dietzia	Actinobacteria		Arthrobacter sp. 'SMCC G993'	Arthrobacter	Actinobacteria
uncultured compost bacterium	Dietzia	Actinobacteria		Arthrobacter sp. 'SMCC ZAT001'	Arthrobacter	Actinobacteria
uncultured soil bacterium	Dietzia	Actinobacteria		Arthrobacter sp. 'SMCC ZAT005'	Arthrobacter	Actinobacteria
bacterium str. 82345	Eggerthella	Actinobacteria		Arthrobacter sp. 'SMCC ZAT012'	Arthrobacter	Actinobacteria
Acidithiomicrobium sp. P1	Ferrimicrobium	Actinobacteria		Arthrobacter sp. 'SMCC ZAT014'	Arthrobacter	Actinobacteria
Acidithiomicrobium sp. P2	Ferrimicrobium	Actinobacteria		Arthrobacter sp. 'SMCC ZAT031'	Arthrobacter	Actinobacteria
Ferrimicrobium acidiphilum	Ferrimicrobium	Actinobacteria		Arthrobacter sp. 'SMCC ZAT055'	Arthrobacter	Actinobacteria
Ferrimicrobium sp. BGR 116	Ferrimicrobium	Actinobacteria		Arthrobacter sp. 'SMCC ZAT200'	Arthrobacter	Actinobacteria
Ferrimicrobium sp. BGR 117	Ferrimicrobium	Actinobacteria		Arthrobacter sp. 'SMCC ZAT255'	Arthrobacter	Actinobacteria
Ferrimicrobium sp. BGR 49	Ferrimicrobium	Actinobacteria		Arthrobacter sp. 'SMCC ZAT262'	Arthrobacter	Actinobacteria
Ferrimicrobium sp. BGR 67	Ferrimicrobium	Actinobacteria		Arthrobacter sp. 'SMCC ZAT277'	Arthrobacter	Actinobacteria
uncultured Acidimicrobium sp	Ferrimicrobium	Actinobacteria		Arthrobacter sp. 00-0248	Arthrobacter	Actinobacteria
uncultured actinobacterium	Ferrimicrobium	Actinobacteria		Arthrobacter sp. 00768	Arthrobacter	Actinobacteria
uncultured Ferrimicrobium sp	Ferrimicrobium	Actinobacteria		Arthrobacter sp. 00771	Arthrobacter	Actinobacteria
Ferrithrix thermotolerans	Ferrithrix	Actinobacteria		Arthrobacter sp. 01-Au-006/3	Arthrobacter	Actinobacteria
Friedmanniella antarctica	Friedmanniella	Actinobacteria		Arthrobacter sp. 01-Je-001	Arthrobacter	Actinobacteria
Friedmanniella capsulata	Friedmanniella	Actinobacteria		Arthrobacter sp. 01-St-006-Luft	Arthrobacter	Actinobacteria
Friedmanniella lacustris	Friedmanniella	Actinobacteria		Arthrobacter sp. 01038	Arthrobacter	Actinobacteria
Friedmanniella lucida	Friedmanniella	Actinobacteria		Arthrobacter sp. 070605-23-N08-4	Arthrobacter	Actinobacteria
Friedmanniella luteola	Friedmanniella	Actinobacteria		Arthrobacter sp. 070605-23-P08-5	Arthrobacter	Actinobacteria
Friedmanniella okinawensis	Friedmanniella	Actinobacteria		Arthrobacter sp. 08-St-001	Arthrobacter	Actinobacteria
Friedmanniella sagamiharensis	Friedmanniella	Actinobacteria		Arthrobacter sp. 08-St-006	Arthrobacter	Actinobacteria
Friedmanniella sp. 31ND7	Friedmanniella	Actinobacteria		Arthrobacter sp. 1-1-1-c	Arthrobacter	Actinobacteria
Friedmanniella sp. CP1G	Friedmanniella	Actinobacteria		Arthrobacter sp. 1-O-28	Arthrobacter	Actinobacteria
Friedmanniella sp. Ellin163	Friedmanniella	Actinobacteria		Arthrobacter sp. 108	Arthrobacter	Actinobacteria
Friedmanniella sp. Ellin171	Friedmanniella	Actinobacteria		Arthrobacter sp. 11/16c	Arthrobacter	Actinobacteria
Friedmanniella spumicola	Friedmanniella	Actinobacteria		Arthrobacter sp. 110	Arthrobacter	Actinobacteria
glacial ice bacterium SB12K-2-7	Friedmanniella	Actinobacteria		Arthrobacter sp. 114NP11	Arthrobacter	Actinobacteria
uncultured actinobacterium	Friedmanniella	Actinobacteria		Arthrobacter sp. 12	Arthrobacter	Actinobacteria
uncultured bacterium	Friedmanniella	Actinobacteria		Arthrobacter sp. 12A-Be-008	Arthrobacter	Actinobacteria
uncultured Friedmanniella sp	Friedmanniella	Actinobacteria		Arthrobacter sp. 12A-Be-009	Arthrobacter	Actinobacteria
Frigoribacterium sp. 19	Frigoribacterium	Actinobacteria		Arthrobacter sp. 12A-Be-012	Arthrobacter	Actinobacteria
Frigoribacterium sp. 62AP23	Frigoribacterium	Actinobacteria		Arthrobacter sp. 12A-Be-013	Arthrobacter	Actinobacteria
Georgenia sp. 2P7AnC	Georgenia	Actinobacteria		Arthrobacter sp. 12A-Be-016	Arthrobacter	Actinobacteria
Georgenia sp. H7	Georgenia	Actinobacteria		Arthrobacter sp. 12AD9	Arthrobacter	Actinobacteria
Georgenia sp. swa-35	Georgenia	Actinobacteria		Arthrobacter sp. 12AP17	Arthrobacter	Actinobacteria
Glycomyces algeriensis	Glycomyces	Actinobacteria		Arthrobacter sp. 12HD5	Arthrobacter	Actinobacteria
Glycomyces arizonensis	Glycomyces	Actinobacteria		Arthrobacter sp. 133Y	Arthrobacter	Actinobacteria
Glycomyces endophyticus	Glycomyces	Actinobacteria		Arthrobacter sp. 13zhy	Arthrobacter	Actinobacteria
Glycomyces harbinensis	Glycomyces	Actinobacteria		Arthrobacter sp. 142408	Arthrobacter	Actinobacteria
Glycomyces illinoisensis	Glycomyces	Actinobacteria		Arthrobacter sp. 14C-5	Arthrobacter	Actinobacteria
Glycomyces lechevalierae	Glycomyces	Actinobacteria		Arthrobacter sp. 14III/A01/030	Arthrobacter	Actinobacteria
Glycomyces mayteni	Glycomyces	Actinobacteria		Arthrobacter sp. 15b	Arthrobacter	Actinobacteria
Glycomyces mongolensis	Glycomyces	Actinobacteria		Arthrobacter sp. 16.18	Arthrobacter	Actinobacteria
Glycomyces rutgersensis	Glycomyces	Actinobacteria		Arthrobacter sp. 16.22	Arthrobacter	Actinobacteria
Glycomyces sambucus	Glycomyces	Actinobacteria		Arthrobacter sp. 16.43	Arthrobacter	Actinobacteria
Glycomyces scopariae	Glycomyces	Actinobacteria		Arthrobacter sp. 16.6	Arthrobacter	Actinobacteria
Glycomyces sp. 06-2658	Glycomyces	Actinobacteria		Arthrobacter sp. 16b-4	Arthrobacter	Actinobacteria
Glycomyces sp. I06A-02658	Glycomyces	Actinobacteria		Arthrobacter sp. 16c-1	Arthrobacter	Actinobacteria
Glycomyces sp. IM-0594	Glycomyces	Actinobacteria		Arthrobacter sp. 17-10	Arthrobacter	Actinobacteria
Glycomyces sp. TFS 231	Glycomyces	Actinobacteria		Arthrobacter sp. 17a-1	Arthrobacter	Actinobacteria
Glycomyces sp. TFS 749	Glycomyces	Actinobacteria		Arthrobacter sp. 17a-2	Arthrobacter	Actinobacteria
Glycomyces sp. W3M46	Glycomyces	Actinobacteria		Arthrobacter sp. 18-1	Arthrobacter	Actinobacteria
Glycomyces sp. YIM 65802	Glycomyces	Actinobacteria		Arthrobacter sp. 18-N-12	Arthrobacter	Actinobacteria
Glycomyces tenuis	Glycomyces	Actinobacteria		Arthrobacter sp. 18/1	Arthrobacter	Actinobacteria
uncultured actinobacterium	Glycomyces	Actinobacteria		Arthrobacter sp. 18/4	Arthrobacter	Actinobacteria
uncultured bacterium	Glycomyces	Actinobacteria		Arthrobacter sp. 19-1	Arthrobacter	Actinobacteria
uncultured compost bacterium	Glycomyces	Actinobacteria		Arthrobacter sp. 19503	Arthrobacter	Actinobacteria
Gordonia rhizosphera	Gordonia	Actinobacteria		Arthrobacter sp. 1b-1	Arthrobacter	Actinobacteria
Gordonia sp. 14	Gordonia	Actinobacteria		Arthrobacter sp. 1Bred	Arthrobacter	Actinobacteria
Gordonia sp. CC-S5b	Gordonia	Actinobacteria		Arthrobacter sp. 1c-1	Arthrobacter	Actinobacteria
Gordonia sp. CPS2	Gordonia	Actinobacteria		Arthrobacter sp. 1c-2	Arthrobacter	Actinobacteria
Gordonia sp. enrichment culture clone 11S-2	Gordonia	Actinobacteria		Arthrobacter sp. 1P05MA	Arthrobacter	Actinobacteria
Gordonia sp. FH2	Gordonia	Actinobacteria		Arthrobacter sp. 2	Arthrobacter	Actinobacteria
Gordonia sp. FWA92	Gordonia	Actinobacteria		Arthrobacter sp. 2-12	Arthrobacter	Actinobacteria
Gordonia sp. IBT2679-051	Gordonia	Actinobacteria		Arthrobacter sp. 2-15	Arthrobacter	Actinobacteria
Gordonia sp. LAA-2009-i37	Gordonia	Actinobacteria		Arthrobacter sp. 2-22	Arthrobacter	Actinobacteria
Gordonia sp. N1342	Gordonia	Actinobacteria		Arthrobacter sp. 20/2	Arthrobacter	Actinobacteria
Gordonia sp. PDA24	Gordonia	Actinobacteria		Arthrobacter sp. 20/4	Arthrobacter	Actinobacteria
Gordonia sp. PDA4	Gordonia	Actinobacteria		Arthrobacter sp. 20B	Arthrobacter	Actinobacteria
Gordonia sp. PDA4p	Gordonia	Actinobacteria		Arthrobacter sp. 20zhy	Arthrobacter	Actinobacteria
Gordonia sp. RHOD3	Gordonia	Actinobacteria		Arthrobacter sp. 210-2	Arthrobacter	Actinobacteria
Gordonia sp. SUN-5	Gordonia	Actinobacteria		Arthrobacter sp. 210-3	Arthrobacter	Actinobacteria
Gordonia sp. YIM 61527	Gordonia	Actinobacteria		Arthrobacter sp. 210-4	Arthrobacter	Actinobacteria
uncultured organism	Gordonia	Actinobacteria		Arthrobacter sp. 210-41	Arthrobacter	Actinobacteria
uncultured actinobacterium	Granulicoccus	Actinobacteria		Arthrobacter sp. 210-5	Arthrobacter	Actinobacteria
Actinomycetales bacterium YIM 92370	Haloglycomyces	Actinobacteria		Arthrobacter sp. 210-6	Arthrobacter	Actinobacteria
Haloglycomyces albus	Haloglycomyces	Actinobacteria		Arthrobacter sp. 210-67	Arthrobacter	Actinobacteria
Hamadaea tsunoensis	Hamadaea	Actinobacteria		Arthrobacter sp. 210-7	Arthrobacter	Actinobacteria
Acetobacterium sp. Schreyahn-Kolonie-Aster-3.2	Humicoccus	Actinobacteria		Arthrobacter sp. 21S1	Arthrobacter	Actinobacteria
Humicoccus sp. A24MTO	Humicoccus	Actinobacteria		Arthrobacter sp. 22	Arthrobacter	Actinobacteria
uncultured Nakamurella sp	Humicoccus	Actinobacteria		Arthrobacter sp. 25.32	Arthrobacter	Actinobacteria
bacterium Ellin5247	Iamia	Actinobacteria		Arthrobacter sp. 2EAS9	Arthrobacter	Actinobacteria
bacterium Ellin5273	Iamia	Actinobacteria		Arthrobacter sp. 2P03PB	Arthrobacter	Actinobacteria
Candidatus Microthrix calida	Iamia	Actinobacteria		Arthrobacter sp. 3-4A	Arthrobacter	Actinobacteria
Candidatus Microthrix parvicella	Iamia	Actinobacteria		Arthrobacter sp. 3-6	Arthrobacter	Actinobacteria
Iamia majanohamensis	Iamia	Actinobacteria		Arthrobacter sp. 3-9	Arthrobacter	Actinobacteria
uncultured Acidimicrobiaceae bacterium	Iamia	Actinobacteria		Arthrobacter sp. 31	Arthrobacter	Actinobacteria
uncultured Acidimicrobiales bacterium	Iamia	Actinobacteria		Arthrobacter sp. 31.31	Arthrobacter	Actinobacteria
uncultured actinobacterium WB004	Iamia	Actinobacteria		Arthrobacter sp. 33	Arthrobacter	Actinobacteria
uncultured actinobacterium WB011	Iamia	Actinobacteria		Arthrobacter sp. 3401BRRJ	Arthrobacter	Actinobacteria
uncultured actinobacterium WB017	Iamia	Actinobacteria		Arthrobacter sp. 346	Arthrobacter	Actinobacteria
uncultured bacterium #0319-7F18	Iamia	Actinobacteria		Arthrobacter sp. 35/45	Arthrobacter	Actinobacteria
uncultured bacterium ARFS-13	Iamia	Actinobacteria		Arthrobacter sp. 35/47	Arthrobacter	Actinobacteria
uncultured bacterium ARFS-2	Iamia	Actinobacteria		Arthrobacter sp. 3A	Arthrobacter	Actinobacteria
uncultured Candidatus Microthrix sp	Iamia	Actinobacteria		Arthrobacter sp. 3CAS4	Arthrobacter	Actinobacteria
uncultured compost bacterium	Iamia	Actinobacteria		Arthrobacter sp. 4-2	Arthrobacter	Actinobacteria
uncultured forest soil bacterium	Iamia	Actinobacteria		Arthrobacter sp. 4-20	Arthrobacter	Actinobacteria
uncultured Gram-positive bacterium	Iamia	Actinobacteria		Arthrobacter sp. 4-7	Arthrobacter	Actinobacteria
uncultured Iamibacter sp	Iamia	Actinobacteria		Arthrobacter sp. 4-86	Arthrobacter	Actinobacteria
uncultured marine bacterium	Iamia	Actinobacteria		Arthrobacter sp. 4-C16-21	Arthrobacter	Actinobacteria
uncultured sludge bacterium S18	Iamia	Actinobacteria		Arthrobacter sp. 4-C16-22	Arthrobacter	Actinobacteria
uncultured sponge symbiont PAUC32f	Iamia	Actinobacteria		Arthrobacter sp. 4-C16-51	Arthrobacter	Actinobacteria
unidentified bacterium wb1-P06	Iamia	Actinobacteria		Arthrobacter sp. 4-C7-37	Arthrobacter	Actinobacteria
Acidimicrobidae bacterium YM16-303	Ilumatobacter	Actinobacteria		Arthrobacter sp. 4-C7-42	Arthrobacter	Actinobacteria
Acidimicrobidae bacterium YM16-304	Ilumatobacter	Actinobacteria		Arthrobacter sp. 41-3	Arthrobacter	Actinobacteria
actinobacterium YM22-133	Ilumatobacter	Actinobacteria		Arthrobacter sp. 42NP25	Arthrobacter	Actinobacteria
bacterium HTCC4091	Ilumatobacter	Actinobacteria		Arthrobacter sp. 45-3	Arthrobacter	Actinobacteria
Ilumatobacter fluminis	Ilumatobacter	Actinobacteria		Arthrobacter sp. 46	Arthrobacter	Actinobacteria
uncultured Acidimicrobidae bacterium	Ilumatobacter	Actinobacteria		Arthrobacter sp. 4AL.1	Arthrobacter	Actinobacteria
uncultured Acidobacteria bacterium	Ilumatobacter	Actinobacteria		Arthrobacter sp. 4AL.4	Arthrobacter	Actinobacteria
uncultured Actinobacteridae bacterium	Ilumatobacter	Actinobacteria		Arthrobacter sp. 4C1-b	Arthrobacter	Actinobacteria
uncultured actinobacterium	Ilumatobacter	Actinobacteria		Arthrobacter sp. 4PE5.1	Arthrobacter	Actinobacteria
uncultured Actinomycetales bacterium	Ilumatobacter	Actinobacteria		Arthrobacter sp. 4PE5.2	Arthrobacter	Actinobacteria
uncultured actinomycete	Ilumatobacter	Actinobacteria		Arthrobacter sp. 4PE5.3	Arthrobacter	Actinobacteria
uncultured Actinoplanes sp	Ilumatobacter	Actinobacteria		Arthrobacter sp. 4PE5.6	Arthrobacter	Actinobacteria
uncultured bacterium ARFS-33	Ilumatobacter	Actinobacteria		Arthrobacter sp. 5010	Arthrobacter	Actinobacteria
uncultured bacterium CtaxTah-23	Ilumatobacter	Actinobacteria		Arthrobacter sp. 53	Arthrobacter	Actinobacteria
uncultured Crater Lake bacterium CL120-123	Ilumatobacter	Actinobacteria		Arthrobacter sp. 5L-1	Arthrobacter	Actinobacteria
uncultured Crater Lake bacterium CL120-125	Ilumatobacter	Actinobacteria		Arthrobacter sp. 68b	Arthrobacter	Actinobacteria
uncultured Crater Lake bacterium CL120-29	Ilumatobacter	Actinobacteria		Arthrobacter sp. 68m	Arthrobacter	Actinobacteria
uncultured Crater Lake bacterium CL120-38	Ilumatobacter	Actinobacteria		Arthrobacter sp. 690	Arthrobacter	Actinobacteria
uncultured Crater Lake bacterium CL500-29	Ilumatobacter	Actinobacteria		Arthrobacter sp. 6C-1	Arthrobacter	Actinobacteria
uncultured firmicute ESR 8	Ilumatobacter	Actinobacteria		Arthrobacter sp. 71755-121	Arthrobacter	Actinobacteria
uncultured forest soil bacterium	Ilumatobacter	Actinobacteria		Arthrobacter sp. 71755-122	Arthrobacter	Actinobacteria
uncultured Gram-positive bacterium	Ilumatobacter	Actinobacteria		Arthrobacter sp. 7AL5.3	Arthrobacter	Actinobacteria
uncultured marine bacterium	Ilumatobacter	Actinobacteria		Arthrobacter sp. 7AL5.5	Arthrobacter	Actinobacteria
uncultured Micrococcineae bacterium	Ilumatobacter	Actinobacteria		Arthrobacter sp. 7PE5.4	Arthrobacter	Actinobacteria
uncultured proteobacterium	Ilumatobacter	Actinobacteria		Arthrobacter sp. 83b	Arthrobacter	Actinobacteria
unidentified bacterium	Ilumatobacter	Actinobacteria		Arthrobacter sp. 83ND33	Arthrobacter	Actinobacteria
Cellulomonas sp	Isoptericola	Actinobacteria		Arthrobacter sp. 85	Arthrobacter	Actinobacteria
Cellulomonas sp. IFO16239	Isoptericola	Actinobacteria		Arthrobacter sp. 8D	Arthrobacter	Actinobacteria
Cellulomonas sp. IFO16242	Isoptericola	Actinobacteria		Arthrobacter sp. 8J	Arthrobacter	Actinobacteria
Cellulomonas sp. IFO16243	Isoptericola	Actinobacteria		Arthrobacter sp. 94	Arthrobacter	Actinobacteria
Cellulomonas sp. IFO16244	Isoptericola	Actinobacteria		Arthrobacter sp. 95-0018	Arthrobacter	Actinobacteria
Cellulomonas sp. IFO16245	Isoptericola	Actinobacteria		Arthrobacter sp. 95-0188	Arthrobacter	Actinobacteria
Cellulomonas sp. SB20	Isoptericola	Actinobacteria		Arthrobacter sp. 96	Arthrobacter	Actinobacteria
Isoptericola sp. 168	Isoptericola	Actinobacteria		Arthrobacter sp. 9c-2	Arthrobacter	Actinobacteria
Isoptericola sp. H6	Isoptericola	Actinobacteria		Arthrobacter sp. A-1	Arthrobacter	Actinobacteria
Isoptericola sp. TH-0001	Isoptericola	Actinobacteria		Arthrobacter sp. A01	Arthrobacter	Actinobacteria
Microbacterium sp. TM9-1	Isoptericola	Actinobacteria		Arthrobacter sp. A03	Arthrobacter	Actinobacteria
Ornithinimicrobium sp. COS6	Isoptericola	Actinobacteria		Arthrobacter sp. A1-1	Arthrobacter	Actinobacteria
uncultured delta proteobacterium	Isoptericola	Actinobacteria		Arthrobacter sp. A2I61	Arthrobacter	Actinobacteria
Janibacter sp. HZDC50	Janibacter	Actinobacteria		Arthrobacter sp. A302	Arthrobacter	Actinobacteria
Janibacter sp. I44	Janibacter	Actinobacteria		Arthrobacter sp. A3Z-17	Arthrobacter	Actinobacteria
Janibacter sp. N2	Janibacter	Actinobacteria		Arthrobacter sp. A3Z-18	Arthrobacter	Actinobacteria
Janibacter sp. N2M	Janibacter	Actinobacteria		Arthrobacter sp. A4Z24	Arthrobacter	Actinobacteria
Janibacter sp. NY141K	Janibacter	Actinobacteria		Arthrobacter sp. AA25	Arthrobacter	Actinobacteria
Janibacter sp. QJHH20	Janibacter	Actinobacteria		Arthrobacter sp. AC1	Arthrobacter	Actinobacteria
Janibacter sp. YA	Janibacter	Actinobacteria		Arthrobacter sp. AD12	Arthrobacter	Actinobacteria
Terrabacter sp. 211002/XP	Janibacter	Actinobacteria		Arthrobacter sp. AD25	Arthrobacter	Actinobacteria
Terrabacter sp. DDE-1	Janibacter	Actinobacteria		Arthrobacter sp. AD26	Arthrobacter	Actinobacteria
Terrabacter sp. YK17	Janibacter	Actinobacteria		Arthrobacter sp. AD27	Arthrobacter	Actinobacteria
Terrabacter sp. YK4	Janibacter	Actinobacteria		Arthrobacter sp. AD28	Arthrobacter	Actinobacteria
Terrabacter sp. YK6	Janibacter	Actinobacteria		Arthrobacter sp. AD29	Arthrobacter	Actinobacteria
Terrebacter sp. ICS20403	Janibacter	Actinobacteria		Arthrobacter sp. AD30	Arthrobacter	Actinobacteria
uncultured Gram-positive bacterium	Janibacter	Actinobacteria		Arthrobacter sp. AD31	Arthrobacter	Actinobacteria
Thermobifida fusca	Jiangella	Actinobacteria		Arthrobacter sp. AD32	Arthrobacter	Actinobacteria
Jonesia sp. TUT1015	Jonesia	Actinobacteria		Arthrobacter sp. AD36	Arthrobacter	Actinobacteria
Jonesia sp. TUT1016	Jonesia	Actinobacteria		Arthrobacter sp. AD37	Arthrobacter	Actinobacteria
uncultured bacterium	Kibdelosporangium	Actinobacteria		Arthrobacter sp. AD38	Arthrobacter	Actinobacteria
Kineococcus tegulae	Kineococcus	Actinobacteria		Arthrobacter sp. ADG1	Arthrobacter	Actinobacteria
Kineosporia rhamnosa	Kineosporia	Actinobacteria		Arthrobacter sp. ADH-2	Arthrobacter	Actinobacteria
Kineosporia succinea	Kineosporia	Actinobacteria		Arthrobacter sp. AE05102002-1	Arthrobacter	Actinobacteria
Kitasatospora cineracea	Kitasatospora	Actinobacteria		Arthrobacter sp. AG1	Arthrobacter	Actinobacteria
Kitasatospora melanogena	Kitasatospora	Actinobacteria		Arthrobacter sp. AG3-7	Arthrobacter	Actinobacteria
Kitasatospora pitsanulaokmensis	Kitasatospora	Actinobacteria		Arthrobacter sp. AGL 5	Arthrobacter	Actinobacteria
Kitasatospora sp. A20MEE	Kitasatospora	Actinobacteria		Arthrobacter sp. AK-1	Arthrobacter	Actinobacteria
Kitasatospora sp. A24MG561	Kitasatospora	Actinobacteria		Arthrobacter sp. AKB-2008-JO92	Arthrobacter	Actinobacteria
Kitasatospora sp. A24MG562	Kitasatospora	Actinobacteria		Arthrobacter sp. AL.2	Arthrobacter	Actinobacteria
Kitasatospora sp. IM-103B	Kitasatospora	Actinobacteria		Arthrobacter sp. AL.3	Arthrobacter	Actinobacteria
Kitasatospora sp. IM-6573	Kitasatospora	Actinobacteria		Arthrobacter sp. AL.original	Arthrobacter	Actinobacteria
Kitasatospora sp. SOK7/17-05	Kitasatospora	Actinobacteria		Arthrobacter sp. ALG-74	Arthrobacter	Actinobacteria
Streptomyces sp. H7667	Kitasatospora	Actinobacteria		Arthrobacter sp. AMD2	Arthrobacter	Actinobacteria
Streptomyces sp. LK1331.2	Kitasatospora	Actinobacteria		Arthrobacter sp. AMD5	Arthrobacter	Actinobacteria
Streptomyces sp. SBK-1	Kitasatospora	Actinobacteria		Arthrobacter sp. Amico3	Arthrobacter	Actinobacteria
Streptomyces sp. SBK-2	Kitasatospora	Actinobacteria		Arthrobacter sp. Amico5	Arthrobacter	Actinobacteria
Streptomyces sp. TmMRS2	Kitasatospora	Actinobacteria		Arthrobacter sp. Amico7	Arthrobacter	Actinobacteria
Streptomyces sp. TmMRS5	Kitasatospora	Actinobacteria		Arthrobacter sp. AMV8	Arthrobacter	Actinobacteria
Knoellia sp. TFS 104	Knoellia	Actinobacteria		Arthrobacter sp. An16	Arthrobacter	Actinobacteria
actinobacterium wj08	Kocuria	Actinobacteria		Arthrobacter sp. An26	Arthrobacter	Actinobacteria
actinobacterium X23	Kocuria	Actinobacteria		Arthrobacter sp. An29	Arthrobacter	Actinobacteria
Arthrobacter sp. F5	Kocuria	Actinobacteria		Arthrobacter sp. An34	Arthrobacter	Actinobacteria
Brachybacterium sp. HDC59	Kocuria	Actinobacteria		Arthrobacter sp. An4	Arthrobacter	Actinobacteria
Kocuria halotolerans	Kocuria	Actinobacteria		Arthrobacter sp. An5	Arthrobacter	Actinobacteria
Kocuria sp. 02Co-1	Kocuria	Actinobacteria		Arthrobacter sp. Antartic IS03	Arthrobacter	Actinobacteria
Kocuria sp. A-Se-N-3-3	Kocuria	Actinobacteria		Arthrobacter sp. Antartic IS14	Arthrobacter	Actinobacteria
Kocuria sp. A13	Kocuria	Actinobacteria		Arthrobacter sp. AS19	Arthrobacter	Actinobacteria
Kocuria sp. AP9F2	Kocuria	Actinobacteria		Arthrobacter sp. Asd M2L1	Arthrobacter	Actinobacteria
Kocuria sp. CA6	Kocuria	Actinobacteria		Arthrobacter sp. ATLJ-1	Arthrobacter	Actinobacteria
Kocuria sp. CAR-red	Kocuria	Actinobacteria		Arthrobacter sp. B-1046	Arthrobacter	Actinobacteria
Kocuria sp. CC-CCM15-6	Kocuria	Actinobacteria		Arthrobacter sp. B-5	Arthrobacter	Actinobacteria
Kocuria sp. D15-8F	Kocuria	Actinobacteria		Arthrobacter sp. B1	Arthrobacter	Actinobacteria
Kocuria sp. D49-E04	Kocuria	Actinobacteria		Arthrobacter sp. B10 (2010)	Arthrobacter	Actinobacteria
Kocuria sp. DJQD4	Kocuria	Actinobacteria		Arthrobacter sp. B11	Arthrobacter	Actinobacteria
Kocuria sp. E17-2	Kocuria	Actinobacteria		Arthrobacter sp. B12	Arthrobacter	Actinobacteria
Kocuria sp. H-W-38	Kocuria	Actinobacteria		Arthrobacter sp. B14	Arthrobacter	Actinobacteria
Kocuria sp. HNL11	Kocuria	Actinobacteria		Arthrobacter sp. B16	Arthrobacter	Actinobacteria
Kocuria sp. HNR05	Kocuria	Actinobacteria		Arthrobacter sp. B17	Arthrobacter	Actinobacteria
Kocuria sp. HPC16	Kocuria	Actinobacteria		Arthrobacter sp. B18	Arthrobacter	Actinobacteria
Kocuria sp. JS-22	Kocuria	Actinobacteria		Arthrobacter sp. B2	Arthrobacter	Actinobacteria
Kocuria sp. KNF12	Kocuria	Actinobacteria		Arthrobacter sp. B2-6	Arthrobacter	Actinobacteria
Kocuria sp. KSL5401-224	Kocuria	Actinobacteria		Arthrobacter sp. B20	Arthrobacter	Actinobacteria
Kocuria sp. ljh-27	Kocuria	Actinobacteria		Arthrobacter sp. B20(2008)	Arthrobacter	Actinobacteria
Kocuria sp. LY106	Kocuria	Actinobacteria		Arthrobacter sp. B21	Arthrobacter	Actinobacteria
Kocuria sp. MN22	Kocuria	Actinobacteria		Arthrobacter sp. B24	Arthrobacter	Actinobacteria
Kocuria sp. PIC-C10	Kocuria	Actinobacteria		Arthrobacter sp. B26	Arthrobacter	Actinobacteria
Kocuria sp. PIC-C6	Kocuria	Actinobacteria		Arthrobacter sp. B28	Arthrobacter	Actinobacteria
Kocuria sp. S67-2	Kocuria	Actinobacteria		Arthrobacter sp. B29	Arthrobacter	Actinobacteria
Kocuria sp. UST010620-002	Kocuria	Actinobacteria		Arthrobacter sp. B3	Arthrobacter	Actinobacteria
Kocuria sp. YIM 48797	Kocuria	Actinobacteria		Arthrobacter sp. B3(2008)	Arthrobacter	Actinobacteria
Kocuria sp. zf-IIPht1	Kocuria	Actinobacteria		Arthrobacter sp. B30	Arthrobacter	Actinobacteria
Micrococcus sp. UST010620-001	Kocuria	Actinobacteria		Arthrobacter sp. B4	Arthrobacter	Actinobacteria
uncultured Gram-positive bacterium	Kocuria	Actinobacteria		Arthrobacter sp. B5	Arthrobacter	Actinobacteria
uncultured Micrococcus sp	Kocuria	Actinobacteria		Arthrobacter sp. B5-1c	Arthrobacter	Actinobacteria
unidentified bacterium	Kocuria	Actinobacteria		Arthrobacter sp. B5(2008)	Arthrobacter	Actinobacteria
Krasilnikovia cinnamomea	Krasilnikovia	Actinobacteria		Arthrobacter sp. BA-5-17	Arthrobacter	Actinobacteria
uncultured Micromonosporaceae bacterium	Krasilnikovia	Actinobacteria		Arthrobacter sp. BBI4	Arthrobacter	Actinobacteria
Kribbella lupini	Kribbella	Actinobacteria		Arthrobacter sp. BBI5	Arthrobacter	Actinobacteria
Kribbella sp. N07W-1801	Kribbella	Actinobacteria		Arthrobacter sp. BBI6	Arthrobacter	Actinobacteria
Kutzneria kofuensis	Kutzneria	Actinobacteria		Arthrobacter sp. BBTR33	Arthrobacter	Actinobacteria
bacterium 392	Lechevalieria	Actinobacteria		Arthrobacter sp. BF-2-2	Arthrobacter	Actinobacteria
Saccharothrixopsis albidus	Lechevalieria	Actinobacteria		Arthrobacter sp. BF02-S10	Arthrobacter	Actinobacteria
actinobacterium 227	Leifsonia	Actinobacteria		Arthrobacter sp. BJ-11	Arthrobacter	Actinobacteria
actinobacterium CCh1Fa	Leifsonia	Actinobacteria		Arthrobacter sp. BJQ-2	Arthrobacter	Actinobacteria
bacterium RK27-tank	Leifsonia	Actinobacteria		Arthrobacter sp. BJQ-34	Arthrobacter	Actinobacteria
Corynebacterium-like bacterium QSSC9-20	Leifsonia	Actinobacteria		Arthrobacter sp. BJQ-36	Arthrobacter	Actinobacteria
Curtobacterium sp. VKM Ac-2058	Leifsonia	Actinobacteria		Arthrobacter sp. BJQ-6	Arthrobacter	Actinobacteria
Leifsonia sp. 31ND1	Leifsonia	Actinobacteria		Arthrobacter sp. BM-Y	Arthrobacter	Actinobacteria
Leifsonia sp. A5AGI	Leifsonia	Actinobacteria		Arthrobacter sp. BMG5728	Arthrobacter	Actinobacteria
Leifsonia sp. A5AGK	Leifsonia	Actinobacteria		Arthrobacter sp. BMG5742	Arthrobacter	Actinobacteria
Leifsonia sp. A5ATF	Leifsonia	Actinobacteria		Arthrobacter sp. BMG5748	Arthrobacter	Actinobacteria
Leifsonia sp. A6ACH	Leifsonia	Actinobacteria		Arthrobacter sp. BN090020	Arthrobacter	Actinobacteria
Leifsonia sp. A6ATA	Leifsonia	Actinobacteria		Arthrobacter sp. BN090234	Arthrobacter	Actinobacteria
Leifsonia sp. ASS1	Leifsonia	Actinobacteria		Arthrobacter sp. BR2B3	Arthrobacter	Actinobacteria
Leifsonia sp. KNF2	Leifsonia	Actinobacteria		Arthrobacter sp. BS11	Arthrobacter	Actinobacteria
Leifsonia sp. SBI-3	Leifsonia	Actinobacteria		Arthrobacter sp. BS20	Arthrobacter	Actinobacteria
uncultured eubacterium WCHB1-18	Leifsonia	Actinobacteria		Arthrobacter sp. BSi20313	Arthrobacter	Actinobacteria
Lentzea californiensis	Lentzea	Actinobacteria		Arthrobacter sp. BSw21100	Arthrobacter	Actinobacteria
bacterium 2-9E	Leucobacter	Actinobacteria		Arthrobacter sp. Bt 06	Arthrobacter	Actinobacteria
Leucobacter albus	Leucobacter	Actinobacteria		Arthrobacter sp. BT2-8	Arthrobacter	Actinobacteria
Leucobacter sp. HS 5 II	Leucobacter	Actinobacteria		Arthrobacter sp. BWDY-45	Arthrobacter	Actinobacteria
mucus bacterium 17	Leucobacter	Actinobacteria		Arthrobacter sp. BY31	Arthrobacter	Actinobacteria
Longispora albida	Longispora	Actinobacteria		Arthrobacter sp. c106	Arthrobacter	Actinobacteria
Micromonosporaceae bacterium KZ0017	Longispora	Actinobacteria		Arthrobacter sp. c107	Arthrobacter	Actinobacteria
uncultured bacterium	Longispora	Actinobacteria		Arthrobacter sp. C11	Arthrobacter	Actinobacteria
uncultured soil bacterium	Longispora	Actinobacteria		Arthrobacter sp. c111	Arthrobacter	Actinobacteria
Luedemannella flava	Luedemannella	Actinobacteria		Arthrobacter sp. c113	Arthrobacter	Actinobacteria
Luedemannella helvata	Luedemannella	Actinobacteria		Arthrobacter sp. C13	Arthrobacter	Actinobacteria
uncultured actinobacterium	Luedemannella	Actinobacteria		Arthrobacter sp. c133	Arthrobacter	Actinobacteria
uncultured bacterium	Luedemannella	Actinobacteria		Arthrobacter sp. c138	Arthrobacter	Actinobacteria
uncultured Luedemannella sp	Luedemannella	Actinobacteria		Arthrobacter sp. c210	Arthrobacter	Actinobacteria
uncultured Micromonosporaceae bacterium	Luedemannella	Actinobacteria		Arthrobacter sp. c257	Arthrobacter	Actinobacteria
Luteococcus japonicus	Luteococcus	Actinobacteria		Arthrobacter sp. C6	Arthrobacter	Actinobacteria
Luteococcus peritonei	Luteococcus	Actinobacteria		Arthrobacter sp. C7	Arthrobacter	Actinobacteria
Luteococcus sanguinis	Luteococcus	Actinobacteria		Arthrobacter sp. C7(2008)	Arthrobacter	Actinobacteria
uncultured bacterium	Luteococcus	Actinobacteria		Arthrobacter sp. CAB1	Arthrobacter	Actinobacteria
Marinactinospora thermotolerans	Marinactinospora	Actinobacteria		Arthrobacter sp. CCGE3076	Arthrobacter	Actinobacteria
Nocardioides sp. 73NP17	Marmoricola	Actinobacteria		Arthrobacter sp. CDB1	Arthrobacter	Actinobacteria
Nocardioides sp. MSL10	Marmoricola	Actinobacteria		Arthrobacter sp. CFM 20	Arthrobacter	Actinobacteria
uncultured organism	Marmoricola	Actinobacteria		Arthrobacter sp. CH5-1-8	Arthrobacter	Actinobacteria
actinobacterium BAL285	Microbacterium	Actinobacteria		Arthrobacter sp. CK22	Arthrobacter	Actinobacteria
actinobacterium C39	Microbacterium	Actinobacteria		Arthrobacter sp. CL2	Arthrobacter	Actinobacteria
actinobacterium CH12i	Microbacterium	Actinobacteria		Arthrobacter sp. CMU6	Arthrobacter	Actinobacteria
actinobacterium DS3	Microbacterium	Actinobacteria		Arthrobacter sp. cmuC4	Arthrobacter	Actinobacteria
actinobacterium K4-07A	Microbacterium	Actinobacteria		Arthrobacter sp. CN-1	Arthrobacter	Actinobacteria
actinobacterium kmd-116	Microbacterium	Actinobacteria		Arthrobacter sp. CN2	Arthrobacter	Actinobacteria
actinobacterium kmd-123	Microbacterium	Actinobacteria		Arthrobacter sp. CN2a	Arthrobacter	Actinobacteria
actinobacterium KV-545	Microbacterium	Actinobacteria		Arthrobacter sp. CN3a	Arthrobacter	Actinobacteria
actinobacterium RBE2CD-53	Microbacterium	Actinobacteria		Arthrobacter sp. CN5	Arthrobacter	Actinobacteria
actinobacterium RG-63	Microbacterium	Actinobacteria		Arthrobacter sp. CNRC01	Arthrobacter	Actinobacteria
actinobacterium S-Su(nd)-11A	Microbacterium	Actinobacteria		Arthrobacter sp. CNRC02	Arthrobacter	Actinobacteria
actinobacterium so05	Microbacterium	Actinobacteria		Arthrobacter sp. CNRC04	Arthrobacter	Actinobacteria
Actinomycetales bacterium HTA064	Microbacterium	Actinobacteria		Arthrobacter sp. CNRC05	Arthrobacter	Actinobacteria
Actinomycetales bacterium HTA212	Microbacterium	Actinobacteria		Arthrobacter sp. CNRC06	Arthrobacter	Actinobacteria
Actinomycetales bacterium HTA459	Microbacterium	Actinobacteria		Arthrobacter sp. CNRC07	Arthrobacter	Actinobacteria
actinomycete P032.UGM060121-02	Microbacterium	Actinobacteria		Arthrobacter sp. CNRC09	Arthrobacter	Actinobacteria
actinomycete P037.UGM050509-01	Microbacterium	Actinobacteria		Arthrobacter sp. CNRC10	Arthrobacter	Actinobacteria
actinomycete P069.UGM050509-01	Microbacterium	Actinobacteria		Arthrobacter sp. CNRC12	Arthrobacter	Actinobacteria
activated sludge bacterium GC-R2A-S-9	Microbacterium	Actinobacteria		Arthrobacter sp. CNRC16	Arthrobacter	Actinobacteria
alpha proteobacterium RBE2CD-26	Microbacterium	Actinobacteria		Arthrobacter sp. CNRC19	Arthrobacter	Actinobacteria
aquatic bacterium RUB-R2A-46	Microbacterium	Actinobacteria		Arthrobacter sp. CNRD03	Arthrobacter	Actinobacteria
aquatic bacterium RUB-R2A-63	Microbacterium	Actinobacteria		Arthrobacter sp. CNRD12	Arthrobacter	Actinobacteria
aquatic bacterium RUB-R2A-64	Microbacterium	Actinobacteria		Arthrobacter sp. CNRD16	Arthrobacter	Actinobacteria
Arctic sea ice bacterium ARK10030	Microbacterium	Actinobacteria		Arthrobacter sp. CNRD17	Arthrobacter	Actinobacteria
Arthrobacter sp. TM10-7	Microbacterium	Actinobacteria		Arthrobacter sp. CNRE09	Arthrobacter	Actinobacteria
Aureobacterium sp. IPB1	Microbacterium	Actinobacteria		Arthrobacter sp. CNRE13	Arthrobacter	Actinobacteria
Bacillus sp. S-(s)-l-D-6(20)	Microbacterium	Actinobacteria		Arthrobacter sp. CPA2	Arthrobacter	Actinobacteria
Bacillus subtilis subsp. subtilis	Microbacterium	Actinobacteria		Arthrobacter sp. CPC2	Arthrobacter	Actinobacteria
bacterium '090306-Superparmix III-3E+04'	Microbacterium	Actinobacteria		Arthrobacter sp. CRPB11	Arthrobacter	Actinobacteria
bacterium #WM-A7	Microbacterium	Actinobacteria		Arthrobacter sp. cryopeg-2b	Arthrobacter	Actinobacteria
bacterium 095212	Microbacterium	Actinobacteria		Arthrobacter sp. cryopeg-3b	Arthrobacter	Actinobacteria
bacterium 357	Microbacterium	Actinobacteria		Arthrobacter sp. CSB07	Arthrobacter	Actinobacteria
bacterium 6-2(2009)	Microbacterium	Actinobacteria		Arthrobacter sp. CTLB01	Arthrobacter	Actinobacteria
bacterium btn 2f-3.6	Microbacterium	Actinobacteria		Arthrobacter sp. CTLB02	Arthrobacter	Actinobacteria
bacterium C-TJ6	Microbacterium	Actinobacteria		Arthrobacter sp. CTLB03	Arthrobacter	Actinobacteria
bacterium C-TJ7	Microbacterium	Actinobacteria		Arthrobacter sp. CTLB04	Arthrobacter	Actinobacteria
bacterium CAGY3	Microbacterium	Actinobacteria		Arthrobacter sp. CTLB06	Arthrobacter	Actinobacteria
bacterium EAB-4I102.01	Microbacterium	Actinobacteria		Arthrobacter sp. CTLB07	Arthrobacter	Actinobacteria
bacterium EAB-F1.01	Microbacterium	Actinobacteria		Arthrobacter sp. CTLB09	Arthrobacter	Actinobacteria
bacterium enrichment culture clone PW58.11B	Microbacterium	Actinobacteria		Arthrobacter sp. CTLB10	Arthrobacter	Actinobacteria
bacterium G1(2009)	Microbacterium	Actinobacteria		Arthrobacter sp. CTLB11	Arthrobacter	Actinobacteria
bacterium H6(2009)	Microbacterium	Actinobacteria		Arthrobacter sp. CTLB12	Arthrobacter	Actinobacteria
bacterium K2-33	Microbacterium	Actinobacteria		Arthrobacter sp. CTLB13	Arthrobacter	Actinobacteria
bacterium ljh-24	Microbacterium	Actinobacteria		Arthrobacter sp. CTLB14	Arthrobacter	Actinobacteria
Bacterium MPB-OSA52A	Microbacterium	Actinobacteria		Arthrobacter sp. CTLB15	Arthrobacter	Actinobacteria
bacterium N159G.616	Microbacterium	Actinobacteria		Arthrobacter sp. CTLB16	Arthrobacter	Actinobacteria
bacterium O1	Microbacterium	Actinobacteria		Arthrobacter sp. CTLB18	Arthrobacter	Actinobacteria
bacterium RBA-1-23	Microbacterium	Actinobacteria		Arthrobacter sp. CTLB19	Arthrobacter	Actinobacteria
bacterium RBA-1-6	Microbacterium	Actinobacteria		Arthrobacter sp. CU19	Arthrobacter	Actinobacteria
bacterium RHA-3-12	Microbacterium	Actinobacteria		Arthrobacter sp. CW1	Arthrobacter	Actinobacteria
bacterium rJ6	Microbacterium	Actinobacteria		Arthrobacter sp. D1	Arthrobacter	Actinobacteria
bacterium RK77-tank	Microbacterium	Actinobacteria		Arthrobacter sp. D15	Arthrobacter	Actinobacteria
bacterium RSB-1	Microbacterium	Actinobacteria		Arthrobacter sp. D15(2008)	Arthrobacter	Actinobacteria
bacterium RSB-1-14	Microbacterium	Actinobacteria		Arthrobacter sp. D4	Arthrobacter	Actinobacteria
blackwater bioreactor bacterium BW7	Microbacterium	Actinobacteria		Arthrobacter sp. D4(2008)	Arthrobacter	Actinobacteria
Brevundimonas sp. AP1H2	Microbacterium	Actinobacteria		Arthrobacter sp. D5(2008)	Arthrobacter	Actinobacteria
Cellulosimicrobium cellulans	Microbacterium	Actinobacteria		Arthrobacter sp. D61(2006)	Arthrobacter	Actinobacteria
Clavibacter michiganensis	Microbacterium	Actinobacteria		Arthrobacter sp. D68	Arthrobacter	Actinobacteria
Curtobacterium sp. SA11	Microbacterium	Actinobacteria		Arthrobacter sp. D70	Arthrobacter	Actinobacteria
Curtobacterium sp. VKM Ac-2057	Microbacterium	Actinobacteria		Arthrobacter sp. DB-11	Arthrobacter	Actinobacteria
Curtobacterium sp. VKM Ac-2061	Microbacterium	Actinobacteria		Arthrobacter sp. DB-12	Arthrobacter	Actinobacteria
empty	Microbacterium	Actinobacteria		Arthrobacter sp. DDL47	Arthrobacter	Actinobacteria
endocytic bacterium Noc1	Microbacterium	Actinobacteria		Arthrobacter sp. DiSca3	Arthrobacter	Actinobacteria
Erwinia sp. RAS38	Microbacterium	Actinobacteria		Arthrobacter sp. DiSca5	Arthrobacter	Actinobacteria
Erwinia sp. Xb2	Microbacterium	Actinobacteria		Arthrobacter sp. DiSt9	Arthrobacter	Actinobacteria
estrogen-degrading bacterium KC5	Microbacterium	Actinobacteria		Arthrobacter sp. DiSz4	Arthrobacter	Actinobacteria
glacial ice bacterium G1	Microbacterium	Actinobacteria		Arthrobacter sp. DiSz7	Arthrobacter	Actinobacteria
glacial ice bacterium G50-L3	Microbacterium	Actinobacteria		Arthrobacter sp. DL2	Arthrobacter	Actinobacteria
glacial ice bacterium G500K-10	Microbacterium	Actinobacteria		Arthrobacter sp. DNB19	Arthrobacter	Actinobacteria
glacial ice bacterium SB12K-2-3	Microbacterium	Actinobacteria		Arthrobacter sp. DNB20	Arthrobacter	Actinobacteria
glacial ice bacterium SB12K-6-3	Microbacterium	Actinobacteria		Arthrobacter sp. DNB21	Arthrobacter	Actinobacteria
Gram-positive bacterium str. 13-2	Microbacterium	Actinobacteria		Arthrobacter sp. dv7	Arthrobacter	Actinobacteria
groundwater biofilm bacterium D2	Microbacterium	Actinobacteria		Arthrobacter sp. DY-12194Y	Arthrobacter	Actinobacteria
groundwater biofilm bacterium T1	Microbacterium	Actinobacteria		Arthrobacter sp. DY12-2	Arthrobacter	Actinobacteria
groundwater biofilm bacterium V1	Microbacterium	Actinobacteria		Arthrobacter sp. E10	Arthrobacter	Actinobacteria
Halomonas sp. MT3	Microbacterium	Actinobacteria		Arthrobacter sp. E16	Arthrobacter	Actinobacteria
Klebsiella pneumoniae subsp. pneumoniae	Microbacterium	Actinobacteria		Arthrobacter sp. E18	Arthrobacter	Actinobacteria
marine firmicute HTB096	Microbacterium	Actinobacteria		Arthrobacter sp. E19	Arthrobacter	Actinobacteria
marine firmicute HTB113	Microbacterium	Actinobacteria		Arthrobacter sp. E27	Arthrobacter	Actinobacteria
Methylobacterium sp. 52AD16	Microbacterium	Actinobacteria		Arthrobacter sp. E28	Arthrobacter	Actinobacteria
Microbacteriaceae bacterium 10	Microbacterium	Actinobacteria		Arthrobacter sp. E30	Arthrobacter	Actinobacteria
Microbacteriaceae bacterium BLB-1	Microbacterium	Actinobacteria		Arthrobacter sp. E36	Arthrobacter	Actinobacteria
Microbacteriaceae bacterium BMC-3	Microbacterium	Actinobacteria		Arthrobacter sp. E37	Arthrobacter	Actinobacteria
Microbacteriaceae bacterium EQH3	Microbacterium	Actinobacteria		Arthrobacter sp. E49	Arthrobacter	Actinobacteria
Microbacteriaceae bacterium HLB-6	Microbacterium	Actinobacteria		Arthrobacter sp. E54	Arthrobacter	Actinobacteria
Microbacteriaceae bacterium JQ-5	Microbacterium	Actinobacteria		Arthrobacter sp. E7	Arthrobacter	Actinobacteria
Microbacteriaceae bacterium KVD-1790-01	Microbacterium	Actinobacteria		Arthrobacter sp. EBA06	Arthrobacter	Actinobacteria
Microbacteriaceae bacterium KVD-1790-06	Microbacterium	Actinobacteria		Arthrobacter sp. EH26	Arthrobacter	Actinobacteria
Microbacteriaceae bacterium KVD-1982-06	Microbacterium	Actinobacteria		Arthrobacter sp. EH48	Arthrobacter	Actinobacteria
Microbacteriaceae bacterium KVD-unk-02	Microbacterium	Actinobacteria		Arthrobacter sp. EH66	Arthrobacter	Actinobacteria
Microbacteriaceae bacterium KVD-unk-03	Microbacterium	Actinobacteria		Arthrobacter sp. EL3	Arthrobacter	Actinobacteria
Microbacteriaceae bacterium KVD-unk-35	Microbacterium	Actinobacteria		Arthrobacter sp. EL5	Arthrobacter	Actinobacteria
Microbacteriaceae bacterium KVD-unk-65	Microbacterium	Actinobacteria		Arthrobacter sp. Ellin106	Arthrobacter	Actinobacteria
Microbacteriaceae bacterium KVD-unk-67	Microbacterium	Actinobacteria		Arthrobacter sp. Ellin110	Arthrobacter	Actinobacteria
Microbacteriaceae bacterium KVD-unk-82	Microbacterium	Actinobacteria		Arthrobacter sp. Ellin125	Arthrobacter	Actinobacteria
Microbacteriaceae bacterium NR110	Microbacterium	Actinobacteria		Arthrobacter sp. Ellin141	Arthrobacter	Actinobacteria
Microbacteriaceae bacterium NR172	Microbacterium	Actinobacteria		Arthrobacter sp. Ellin146	Arthrobacter	Actinobacteria
Microbacteriaceae bacterium TPR10	Microbacterium	Actinobacteria		Arthrobacter sp. Ellin158	Arthrobacter	Actinobacteria
Microbacteriaceae str. W7	Microbacterium	Actinobacteria		Arthrobacter sp. Ellin159	Arthrobacter	Actinobacteria
Microbacterium aerolatum	Microbacterium	Actinobacteria		Arthrobacter sp. Ellin178	Arthrobacter	Actinobacteria
Microbacterium aoyamense	Microbacterium	Actinobacteria		Arthrobacter sp. EM3	Arthrobacter	Actinobacteria
Microbacterium aquimaris	Microbacterium	Actinobacteria		Arthrobacter sp. EM4	Arthrobacter	Actinobacteria
Microbacterium arabinogalactanolyticum	Microbacterium	Actinobacteria		Arthrobacter sp. EM5	Arthrobacter	Actinobacteria
Microbacterium arborescens	Microbacterium	Actinobacteria		Arthrobacter sp. EM8	Arthrobacter	Actinobacteria
Microbacterium aurantiacum	Microbacterium	Actinobacteria		Arthrobacter sp. endosymbiont of Nilaparvata lugens	Arthrobacter	Actinobacteria
Microbacterium aurum	Microbacterium	Actinobacteria		Arthrobacter sp. Enf13	Arthrobacter	Actinobacteria
Microbacterium awajiense	Microbacterium	Actinobacteria		Arthrobacter sp. enrichment culture clone B2-8	Arthrobacter	Actinobacteria
Microbacterium barkeri	Microbacterium	Actinobacteria		Arthrobacter sp. enrichment culture clone B5-4	Arthrobacter	Actinobacteria
Microbacterium binotii	Microbacterium	Actinobacteria		Arthrobacter sp. enrichment culture clone EWF60	Arthrobacter	Actinobacteria
Microbacterium chocolatum	Microbacterium	Actinobacteria		Arthrobacter sp. enrichment culture clone O7	Arthrobacter	Actinobacteria
Microbacterium DCD01	Microbacterium	Actinobacteria		Arthrobacter sp. enrichment culture clone S14	Arthrobacter	Actinobacteria
Microbacterium deminutum	Microbacterium	Actinobacteria		Arthrobacter sp. enrichment culture clone ts0221R	Arthrobacter	Actinobacteria
Microbacterium dextranolyticum	Microbacterium	Actinobacteria		Arthrobacter sp. enrichment culture clone ts0222R	Arthrobacter	Actinobacteria
Microbacterium esteraromaticum	Microbacterium	Actinobacteria		Arthrobacter sp. Ens13	Arthrobacter	Actinobacteria
Microbacterium flavescens	Microbacterium	Actinobacteria		Arthrobacter sp. EP04	Arthrobacter	Actinobacteria
Microbacterium flavum	Microbacterium	Actinobacteria		Arthrobacter sp. ER2	Arthrobacter	Actinobacteria
Microbacterium fluvii	Microbacterium	Actinobacteria		Arthrobacter sp. ER5	Arthrobacter	Actinobacteria
Microbacterium foliorum	Microbacterium	Actinobacteria		Arthrobacter sp. ER7	Arthrobacter	Actinobacteria
Microbacterium ginsengisoli	Microbacterium	Actinobacteria		Arthrobacter sp. EV2	Arthrobacter	Actinobacteria
Microbacterium gubbeenense	Microbacterium	Actinobacteria		Arthrobacter sp. Everest-gws-107	Arthrobacter	Actinobacteria
Microbacterium halophilum	Microbacterium	Actinobacteria		Arthrobacter sp. Everest-gws-25	Arthrobacter	Actinobacteria
Microbacterium halotolerans	Microbacterium	Actinobacteria		Arthrobacter sp. Everest-gws-39	Arthrobacter	Actinobacteria
Microbacterium hatanonis	Microbacterium	Actinobacteria		Arthrobacter sp. EWF15	Arthrobacter	Actinobacteria
Microbacterium hominis	Microbacterium	Actinobacteria		Arthrobacter sp. EWF59	Arthrobacter	Actinobacteria
Microbacterium hydrocarbonoxydans	Microbacterium	Actinobacteria		Arthrobacter sp. F+C/M7	Arthrobacter	Actinobacteria
Microbacterium imperiale	Microbacterium	Actinobacteria		Arthrobacter sp. F10	Arthrobacter	Actinobacteria
Microbacterium indicum	Microbacterium	Actinobacteria		Arthrobacter sp. F15	Arthrobacter	Actinobacteria
Microbacterium insulae	Microbacterium	Actinobacteria		Arthrobacter sp. F27	Arthrobacter	Actinobacteria
Microbacterium invictum	Microbacterium	Actinobacteria		Arthrobacter sp. F37	Arthrobacter	Actinobacteria
Microbacterium jejuense	Microbacterium	Actinobacteria		Arthrobacter sp. F40	Arthrobacter	Actinobacteria
Microbacterium keratanolyticum	Microbacterium	Actinobacteria		Arthrobacter sp. F7	Arthrobacter	Actinobacteria
Microbacterium ketosireducens	Microbacterium	Actinobacteria		Arthrobacter sp. Fa21	Arthrobacter	Actinobacteria
Microbacterium kitamiense	Microbacterium	Actinobacteria		Arthrobacter sp. FB11	Arthrobacter	Actinobacteria
Microbacterium koreense	Microbacterium	Actinobacteria		Arthrobacter sp. FB21	Arthrobacter	Actinobacteria
Microbacterium kribbense	Microbacterium	Actinobacteria		Arthrobacter sp. FB24	Arthrobacter	Actinobacteria
Microbacterium lacticum	Microbacterium	Actinobacteria		Arthrobacter sp. FG1	Arthrobacter	Actinobacteria
Microbacterium lacus	Microbacterium	Actinobacteria		Arthrobacter sp. FR3	Arthrobacter	Actinobacteria
Microbacterium laevaniformans	Microbacterium	Actinobacteria		Arthrobacter sp. FRC-AA1	Arthrobacter	Actinobacteria
Microbacterium liquefaciens	Microbacterium	Actinobacteria		Arthrobacter sp. FRC-AA21	Arthrobacter	Actinobacteria
Microbacterium luteolum	Microbacterium	Actinobacteria		Arthrobacter sp. FRC-V45	Arthrobacter	Actinobacteria
Microbacterium luticocti	Microbacterium	Actinobacteria		Arthrobacter sp. FRC-X34	Arthrobacter	Actinobacteria
Microbacterium marinilacus	Microbacterium	Actinobacteria		Arthrobacter sp. FRC-Z8	Arthrobacter	Actinobacteria
Microbacterium maritypicum	Microbacterium	Actinobacteria		Arthrobacter sp. FS-YC6698	Arthrobacter	Actinobacteria
Microbacterium natoriense	Microbacterium	Actinobacteria		Arthrobacter sp. FS-YC6703	Arthrobacter	Actinobacteria
Microbacterium oleivorans	Microbacterium	Actinobacteria		Arthrobacter sp. FWC110	Arthrobacter	Actinobacteria
Microbacterium oxydans	Microbacterium	Actinobacteria		Arthrobacter sp. G1	Arthrobacter	Actinobacteria
Microbacterium paraoxydans	Microbacterium	Actinobacteria		Arthrobacter sp. G13	Arthrobacter	Actinobacteria
Microbacterium phyllosphaerae	Microbacterium	Actinobacteria		Arthrobacter sp. G42	Arthrobacter	Actinobacteria
Microbacterium profundi	Microbacterium	Actinobacteria		Arthrobacter sp. GA27	Arthrobacter	Actinobacteria
Microbacterium pumilum	Microbacterium	Actinobacteria		Arthrobacter sp. GG14a	Arthrobacter	Actinobacteria
Microbacterium pygmaeum	Microbacterium	Actinobacteria		Arthrobacter sp. GG6a	Arthrobacter	Actinobacteria
Microbacterium pyrexiae	Microbacterium	Actinobacteria		Arthrobacter sp. GG7a	Arthrobacter	Actinobacteria
Microbacterium resistens	Microbacterium	Actinobacteria		Arthrobacter sp. GG9a	Arthrobacter	Actinobacteria
Microbacterium saperdae	Microbacterium	Actinobacteria		Arthrobacter sp. GH01	Arthrobacter	Actinobacteria
Microbacterium schleiferi	Microbacterium	Actinobacteria		Arthrobacter sp. GIC18	Arthrobacter	Actinobacteria
Microbacterium shrimpcida	Microbacterium	Actinobacteria		Arthrobacter sp. GIC33	Arthrobacter	Actinobacteria
Microbacterium sp	Microbacterium	Actinobacteria		Arthrobacter sp. GIC65	Arthrobacter	Actinobacteria
Microbacterium sp. 1-17	Microbacterium	Actinobacteria		Arthrobacter sp. GM21	Arthrobacter	Actinobacteria
Microbacterium sp. 1(2008)	Microbacterium	Actinobacteria		Arthrobacter sp. GOL01	Arthrobacter	Actinobacteria
Microbacterium sp. 101	Microbacterium	Actinobacteria		Arthrobacter sp. GP1	Arthrobacter	Actinobacteria
Microbacterium sp. 11I1	Microbacterium	Actinobacteria		Arthrobacter sp. GP3	Arthrobacter	Actinobacteria
Microbacterium sp. 127Z1	Microbacterium	Actinobacteria		Arthrobacter sp. Gsoil-202	Arthrobacter	Actinobacteria
Microbacterium sp. 12AD19	Microbacterium	Actinobacteria		Arthrobacter sp. GW10-3	Arthrobacter	Actinobacteria
Microbacterium sp. 130704Ws9	Microbacterium	Actinobacteria		Arthrobacter sp. GW14	Arthrobacter	Actinobacteria
Microbacterium sp. 13630I	Microbacterium	Actinobacteria		Arthrobacter sp. GWS-BW-H126	Arthrobacter	Actinobacteria
Microbacterium sp. 13635I	Microbacterium	Actinobacteria		Arthrobacter sp. GWS-BW-H41M	Arthrobacter	Actinobacteria
Microbacterium sp. 141-3	Microbacterium	Actinobacteria		Arthrobacter sp. GWS-BW-H45M	Arthrobacter	Actinobacteria
Microbacterium sp. 14III/A01/011	Microbacterium	Actinobacteria		Arthrobacter sp. GWS-BW-H53M	Arthrobacter	Actinobacteria
Microbacterium sp. 17-8	Microbacterium	Actinobacteria		Arthrobacter sp. GZK-1	Arthrobacter	Actinobacteria
Microbacterium sp. 170702P4	Microbacterium	Actinobacteria		Arthrobacter sp. H-I-2	Arthrobacter	Actinobacteria
Microbacterium sp. 1A03320	Microbacterium	Actinobacteria		Arthrobacter sp. H21	Arthrobacter	Actinobacteria
Microbacterium sp. 1P10AB	Microbacterium	Actinobacteria		Arthrobacter sp. HB-5	Arthrobacter	Actinobacteria
Microbacterium sp. 1P10MD	Microbacterium	Actinobacteria		Arthrobacter sp. HDL10	Arthrobacter	Actinobacteria
Microbacterium sp. 210784	Microbacterium	Actinobacteria		Arthrobacter sp. HDL59	Arthrobacter	Actinobacteria
Microbacterium sp. 2121	Microbacterium	Actinobacteria		Arthrobacter sp. HJ4	Arthrobacter	Actinobacteria
Microbacterium sp. 2229	Microbacterium	Actinobacteria		Arthrobacter sp. HK-2	Arthrobacter	Actinobacteria
Microbacterium sp. 22AD21	Microbacterium	Actinobacteria		Arthrobacter sp. HL-2005	Arthrobacter	Actinobacteria
Microbacterium sp. 24	Microbacterium	Actinobacteria		Arthrobacter sp. HQN2	Arthrobacter	Actinobacteria
Microbacterium sp. 2761	Microbacterium	Actinobacteria		Arthrobacter sp. HS11	Arthrobacter	Actinobacteria
Microbacterium sp. 3016BRRJ	Microbacterium	Actinobacteria		Arthrobacter sp. HSL-1	Arthrobacter	Actinobacteria
Microbacterium sp. 3019BRRJ	Microbacterium	Actinobacteria		Arthrobacter sp. HSL-2	Arthrobacter	Actinobacteria
Microbacterium sp. 3188BRRJ	Microbacterium	Actinobacteria		Arthrobacter sp. HSL-3	Arthrobacter	Actinobacteria
Microbacterium sp. 31ND11	Microbacterium	Actinobacteria		Arthrobacter sp. HW08	Arthrobacter	Actinobacteria
Microbacterium sp. 3223BRRJ	Microbacterium	Actinobacteria		Arthrobacter sp. HWW-22	Arthrobacter	Actinobacteria	Actinobacteria
Microbacterium sp. 3227BRRJ	Microbacterium	Actinobacteria		Arthrobacter sp. HX2	Arthrobacter	Actinobacteria
Microbacterium sp. 3248BRRJ	Microbacterium	Actinobacteria		Arthrobacter sp. HX4	Arthrobacter	Actinobacteria
Microbacterium sp. 32AP14	Microbacterium	Actinobacteria		Arthrobacter sp. HXG-D2	Arthrobacter	Actinobacteria
Microbacterium sp. 32HP3	Microbacterium	Actinobacteria		Arthrobacter sp. HY2	Arthrobacter	Actinobacteria
Microbacterium sp. 3407bBRRJ	Microbacterium	Actinobacteria		Arthrobacter sp. I-20	Arthrobacter	Actinobacteria
Microbacterium sp. 3408bBRRJ	Microbacterium	Actinobacteria		Arthrobacter sp. I-GA-A-1-10	Arthrobacter	Actinobacteria
Microbacterium sp. 346	Microbacterium	Actinobacteria		Arthrobacter sp. I-GA-A-1-2	Arthrobacter	Actinobacteria
Microbacterium sp. 3498BRRJ	Microbacterium	Actinobacteria		Arthrobacter sp. I-GA-A-3-15	Arthrobacter	Actinobacteria
Microbacterium sp. 3502	Microbacterium	Actinobacteria		Arthrobacter sp. I-GA-A-3-4	Arthrobacter	Actinobacteria
Microbacterium sp. 3556BRRJ	Microbacterium	Actinobacteria		Arthrobacter sp. I-GA-A-3-9	Arthrobacter	Actinobacteria
Microbacterium sp. 3561BRRJ	Microbacterium	Actinobacteria		Arthrobacter sp. I-Gauze-W-10-14	Arthrobacter	Actinobacteria
Microbacterium sp. 35N43-1	Microbacterium	Actinobacteria		Arthrobacter sp. I3	Arthrobacter	Actinobacteria
Microbacterium sp. 4-C16-10	Microbacterium	Actinobacteria		Arthrobacter sp. I33	Arthrobacter	Actinobacteria
Microbacterium sp. 4-C16-2	Microbacterium	Actinobacteria		Arthrobacter sp. I34	Arthrobacter	Actinobacteria
Microbacterium sp. 4-C16-47	Microbacterium	Actinobacteria		Arthrobacter sp. I4	Arthrobacter	Actinobacteria
Microbacterium sp. 4-C7-15	Microbacterium	Actinobacteria		Arthrobacter sp. IBN110	Arthrobacter	Actinobacteria
Microbacterium sp. 42HD6	Microbacterium	Actinobacteria		Arthrobacter sp. ice-oil-251	Arthrobacter	Actinobacteria
Microbacterium sp. 42HD7	Microbacterium	Actinobacteria		Arthrobacter sp. II-1	Arthrobacter	Actinobacteria
Microbacterium sp. 42HP16	Microbacterium	Actinobacteria		Arthrobacter sp. II-11	Arthrobacter	Actinobacteria
Microbacterium sp. 42ND23	Microbacterium	Actinobacteria		Arthrobacter sp. II-2	Arthrobacter	Actinobacteria
Microbacterium sp. 44/18	Microbacterium	Actinobacteria		Arthrobacter sp. II-3	Arthrobacter	Actinobacteria
Microbacterium sp. 44574	Microbacterium	Actinobacteria		Arthrobacter sp. II-5	Arthrobacter	Actinobacteria
Microbacterium sp. 46	Microbacterium	Actinobacteria		Arthrobacter sp. II-6	Arthrobacter	Actinobacteria
Microbacterium sp. 4a-3	Microbacterium	Actinobacteria		Arthrobacter sp. II-GA-K-5-2	Arthrobacter	Actinobacteria
Microbacterium sp. 5	Microbacterium	Actinobacteria		Arthrobacter sp. II-GA-K-7-3	Arthrobacter	Actinobacteria
Microbacterium sp. 5.5LF34T	Microbacterium	Actinobacteria		Arthrobacter sp. II-Gauze-W-10-2	Arthrobacter	Actinobacteria
Microbacterium sp. 52AD10	Microbacterium	Actinobacteria		Arthrobacter sp. II-Gauze-W-8-18	Arthrobacter	Actinobacteria
Microbacterium sp. 52ND22	Microbacterium	Actinobacteria		Arthrobacter sp. III-082-8	Arthrobacter	Actinobacteria
Microbacterium sp. 58 DOGU	Microbacterium	Actinobacteria		Arthrobacter sp. III-102	Arthrobacter	Actinobacteria
Microbacterium sp. 60	Microbacterium	Actinobacteria		Arthrobacter sp. III-111-20	Arthrobacter	Actinobacteria
Microbacterium sp. 62HD6	Microbacterium	Actinobacteria		Arthrobacter sp. III-112	Arthrobacter	Actinobacteria
Microbacterium sp. 62NP10	Microbacterium	Actinobacteria		Arthrobacter sp. IK1-49	Arthrobacter	Actinobacteria
Microbacterium sp. 68Xb2	Microbacterium	Actinobacteria		Arthrobacter sp. IK1-95	Arthrobacter	Actinobacteria
Microbacterium sp. 6IX/A01/148	Microbacterium	Actinobacteria		Arthrobacter sp. IK2-72	Arthrobacter	Actinobacteria
Microbacterium sp. 7-1K	Microbacterium	Actinobacteria		Arthrobacter sp. IM-6025	Arthrobacter	Actinobacteria
Microbacterium sp. 7-4K	Microbacterium	Actinobacteria		Arthrobacter sp. IMER-A2-22	Arthrobacter	Actinobacteria
Microbacterium sp. 70(27zx)	Microbacterium	Actinobacteria		Arthrobacter sp. IMER-B4-2	Arthrobacter	Actinobacteria
Microbacterium sp. 76332-33	Microbacterium	Actinobacteria		Arthrobacter sp. IMMIB L-1606	Arthrobacter	Actinobacteria
Microbacterium sp. 76349-131	Microbacterium	Actinobacteria		Arthrobacter sp. IN13	Arthrobacter	Actinobacteria
Microbacterium sp. 76352-13	Microbacterium	Actinobacteria		Arthrobacter sp. Is-BDOE3	Arthrobacter	Actinobacteria
Microbacterium sp. 78-7	Microbacterium	Actinobacteria		Arthrobacter sp. IWF27	Arthrobacter	Actinobacteria
Microbacterium sp. 798	Microbacterium	Actinobacteria		Arthrobacter sp. IWF3	Arthrobacter	Actinobacteria
Microbacterium sp. 81-16	Microbacterium	Actinobacteria		Arthrobacter sp. J06	Arthrobacter	Actinobacteria
Microbacterium sp. 84N32-2	Microbacterium	Actinobacteria		Arthrobacter sp. J3.16	Arthrobacter	Actinobacteria
Microbacterium sp. A2	Microbacterium	Actinobacteria		Arthrobacter sp. J3.31	Arthrobacter	Actinobacteria
Microbacterium sp. A33	Microbacterium	Actinobacteria		Arthrobacter sp. J3.33	Arthrobacter	Actinobacteria
Microbacterium sp. A49	Microbacterium	Actinobacteria		Arthrobacter sp. J3.36	Arthrobacter	Actinobacteria
Microbacterium sp. absalar	Microbacterium	Actinobacteria		Arthrobacter sp. J3.37	Arthrobacter	Actinobacteria
Microbacterium sp. AC35	Microbacterium	Actinobacteria		Arthrobacter sp. J3.40	Arthrobacter	Actinobacteria
Microbacterium sp. Acj 118	Microbacterium	Actinobacteria		Arthrobacter sp. J3.41	Arthrobacter	Actinobacteria
Microbacterium sp. ACT-103	Microbacterium	Actinobacteria		Arthrobacter sp. J3.45	Arthrobacter	Actinobacteria
Microbacterium sp. ACT-60	Microbacterium	Actinobacteria		Arthrobacter sp. J3.46	Arthrobacter	Actinobacteria
Microbacterium sp. Aed05	Microbacterium	Actinobacteria		Arthrobacter sp. J3.49	Arthrobacter	Actinobacteria
Microbacterium sp. AGL 12	Microbacterium	Actinobacteria		Arthrobacter sp. J3.51	Arthrobacter	Actinobacteria
Microbacterium sp. AHW1G3	Microbacterium	Actinobacteria		Arthrobacter sp. J3.73	Arthrobacter	Actinobacteria
Microbacterium sp. AI-25	Microbacterium	Actinobacteria		Arthrobacter sp. J64	Arthrobacter	Actinobacteria
Microbacterium sp. AI-26	Microbacterium	Actinobacteria		Arthrobacter sp. JAM-AC10	Arthrobacter	Actinobacteria
Microbacterium sp. AI-28	Microbacterium	Actinobacteria		Arthrobacter sp. JCM 1339	Arthrobacter	Actinobacteria
Microbacterium sp. AJ115	Microbacterium	Actinobacteria		Arthrobacter sp. JDC-1	Arthrobacter	Actinobacteria
Microbacterium sp. AKB-2008-ET4	Microbacterium	Actinobacteria		Arthrobacter sp. JDC-12	Arthrobacter	Actinobacteria
Microbacterium sp. AP13	Microbacterium	Actinobacteria		Arthrobacter sp. JDC-19	Arthrobacter	Actinobacteria
Microbacterium sp. AS-44	Microbacterium	Actinobacteria		Arthrobacter sp. JDC-30	Arthrobacter	Actinobacteria
Microbacterium sp. As3-35	Microbacterium	Actinobacteria		Arthrobacter sp. JDC-8	Arthrobacter	Actinobacteria
Microbacterium sp. As5-11a	Microbacterium	Actinobacteria		Arthrobacter sp. JDC-9	Arthrobacter	Actinobacteria
Microbacterium sp. ASD	Microbacterium	Actinobacteria		Arthrobacter sp. JDC32	Arthrobacter	Actinobacteria
Microbacterium sp. Atl-19	Microbacterium	Actinobacteria		Arthrobacter sp. JG37-Iso2	Arthrobacter	Actinobacteria
Microbacterium sp. ATSB31	Microbacterium	Actinobacteria		Arthrobacter sp. JG37-Iso3	Arthrobacter	Actinobacteria
Microbacterium sp. B-1001	Microbacterium	Actinobacteria		Arthrobacter sp. JS443	Arthrobacter	Actinobacteria
Microbacterium sp. B-1010	Microbacterium	Actinobacteria		Arthrobacter sp. JYC6	Arthrobacter	Actinobacteria
Microbacterium sp. B-1011	Microbacterium	Actinobacteria		Arthrobacter sp. jzl-3	Arthrobacter	Actinobacteria
Microbacterium sp. B-1122	Microbacterium	Actinobacteria		Arthrobacter sp. K4-10C	Arthrobacter	Actinobacteria
Microbacterium sp. B-1132	Microbacterium	Actinobacteria		Arthrobacter sp. K410C	Arthrobacter	Actinobacteria
Microbacterium sp. B-2013	Microbacterium	Actinobacteria		Arthrobacter sp. K6-25C	Arthrobacter	Actinobacteria
Microbacterium sp. B-2027	Microbacterium	Actinobacteria		Arthrobacter sp. KA1-1	Arthrobacter	Actinobacteria
Microbacterium sp. B-2032	Microbacterium	Actinobacteria		Arthrobacter sp. KA2-29	Arthrobacter	Actinobacteria
Microbacterium sp. B-2033	Microbacterium	Actinobacteria		Arthrobacter sp. KA4-2	Arthrobacter	Actinobacteria
Microbacterium sp. B-3029	Microbacterium	Actinobacteria		Arthrobacter sp. KAR15	Arthrobacter	Actinobacteria
Microbacterium sp. B16SH	Microbacterium	Actinobacteria		Arthrobacter sp. KAR17	Arthrobacter	Actinobacteria
Microbacterium sp. B5-3a	Microbacterium	Actinobacteria		Arthrobacter sp. KAR18	Arthrobacter	Actinobacteria
Microbacterium sp. B5-6a	Microbacterium	Actinobacteria		Arthrobacter sp. KAR19	Arthrobacter	Actinobacteria
Microbacterium sp. BAM270	Microbacterium	Actinobacteria		Arthrobacter sp. KAR20	Arthrobacter	Actinobacteria
Microbacterium sp. BBCT30	Microbacterium	Actinobacteria		Arthrobacter sp. KAR25	Arthrobacter	Actinobacteria
Microbacterium sp. BBDP44	Microbacterium	Actinobacteria		Arthrobacter sp. KAR26	Arthrobacter	Actinobacteria
Microbacterium sp. BBDP58	Microbacterium	Actinobacteria		Arthrobacter sp. KAR27	Arthrobacter	Actinobacteria
Microbacterium sp. BBDP66	Microbacterium	Actinobacteria		Arthrobacter sp. KAR34	Arthrobacter	Actinobacteria
Microbacterium sp. BBDP82	Microbacterium	Actinobacteria		Arthrobacter sp. KAR36	Arthrobacter	Actinobacteria
Microbacterium sp. BD-16	Microbacterium	Actinobacteria		Arthrobacter sp. KAR43	Arthrobacter	Actinobacteria
Microbacterium sp. beet1-3-26	Microbacterium	Actinobacteria		Arthrobacter sp. KAR44	Arthrobacter	Actinobacteria
Microbacterium sp. BHF002	Microbacterium	Actinobacteria		Arthrobacter sp. KAR65	Arthrobacter	Actinobacteria
Microbacterium sp. BJ-51	Microbacterium	Actinobacteria		Arthrobacter sp. KAR66	Arthrobacter	Actinobacteria
Microbacterium sp. BK-15	Microbacterium	Actinobacteria		Arthrobacter sp. KAR77	Arthrobacter	Actinobacteria
Microbacterium sp. BK16	Microbacterium	Actinobacteria		Arthrobacter sp. KAR8	Arthrobacter	Actinobacteria
Microbacterium sp. BM-12-4	Microbacterium	Actinobacteria		Arthrobacter sp. Kaza-36	Arthrobacter	Actinobacteria
Microbacterium sp. BMA-5	Microbacterium	Actinobacteria		Arthrobacter sp. KC-IT-SS1	Arthrobacter	Actinobacteria
Microbacterium sp. BNA-4	Microbacterium	Actinobacteria		Arthrobacter sp. KFC-21	Arthrobacter	Actinobacteria
Microbacterium sp. BRS-1	Microbacterium	Actinobacteria		Arthrobacter sp. KFC-41	Arthrobacter	Actinobacteria
Microbacterium sp. BS13	Microbacterium	Actinobacteria		Arthrobacter sp. KFC-56	Arthrobacter	Actinobacteria
Microbacterium sp. BS22	Microbacterium	Actinobacteria		Arthrobacter sp. KFC-71	Arthrobacter	Actinobacteria
Microbacterium sp. Bt 07	Microbacterium	Actinobacteria		Arthrobacter sp. KFC-73	Arthrobacter	Actinobacteria
Microbacterium sp. C1	Microbacterium	Actinobacteria		Arthrobacter sp. KFC-75	Arthrobacter	Actinobacteria
Microbacterium sp. c109	Microbacterium	Actinobacteria		Arthrobacter sp. KFC-78	Arthrobacter	Actinobacteria
Microbacterium sp. C2(2008)	Microbacterium	Actinobacteria		Arthrobacter sp. KFC-95	Arthrobacter	Actinobacteria
Microbacterium sp. C3	Microbacterium	Actinobacteria		Arthrobacter sp. KFC79	Arthrobacter	Actinobacteria
Microbacterium sp. C6	Microbacterium	Actinobacteria		Arthrobacter sp. KO-PS43	Arthrobacter	Actinobacteria
Microbacterium sp. C9	Microbacterium	Actinobacteria		Arthrobacter sp. KSC-Ak2i	Arthrobacter	Actinobacteria
Microbacterium sp. CATR-115	Microbacterium	Actinobacteria		Arthrobacter sp. KW	Arthrobacter	Actinobacteria
Microbacterium sp. cb-2	Microbacterium	Actinobacteria		Arthrobacter sp. L-2	Arthrobacter	Actinobacteria
Microbacterium sp. CC-005209	Microbacterium	Actinobacteria		Arthrobacter sp. L1(2008)	Arthrobacter	Actinobacteria
Microbacterium sp. CC-10	Microbacterium	Actinobacteria		Arthrobacter sp. L134	Arthrobacter	Actinobacteria
Microbacterium sp. CC-11	Microbacterium	Actinobacteria		Arthrobacter sp. L4	Arthrobacter	Actinobacteria
Microbacterium sp. CC2	Microbacterium	Actinobacteria		Arthrobacter sp. LAM 11	Arthrobacter	Actinobacteria
Microbacterium sp. CH12	Microbacterium	Actinobacteria		Arthrobacter sp. LAM 19	Arthrobacter	Actinobacteria
Microbacterium sp. CI59	Microbacterium	Actinobacteria		Arthrobacter sp. LAM 22	Arthrobacter	Actinobacteria
Microbacterium sp. CI62	Microbacterium	Actinobacteria		Arthrobacter sp. LC1	Arthrobacter	Actinobacteria
Microbacterium sp. CI65	Microbacterium	Actinobacteria		Arthrobacter sp. Lc10-1	Arthrobacter	Actinobacteria
Microbacterium sp. CME1	Microbacterium	Actinobacteria		Arthrobacter sp. Lc10-5	Arthrobacter	Actinobacteria
Microbacterium sp. CN2-6	Microbacterium	Actinobacteria		Arthrobacter sp. Lc30-1	Arthrobacter	Actinobacteria
Microbacterium sp. CNJ743 PL04	Microbacterium	Actinobacteria		Arthrobacter sp. Lc30-3	Arthrobacter	Actinobacteria
Microbacterium sp. CNJ797 PL04	Microbacterium	Actinobacteria		Arthrobacter sp. Lc31-7	Arthrobacter	Actinobacteria
Microbacterium sp. CNJ930 PL04	Microbacterium	Actinobacteria		Arthrobacter sp. Lc5-1	Arthrobacter	Actinobacteria
Microbacterium sp. CNRB03	Microbacterium	Actinobacteria		Arthrobacter sp. Lc51-2	Arthrobacter	Actinobacteria
Microbacterium sp. CNRD10	Microbacterium	Actinobacteria		Arthrobacter sp. Lc51-7	Arthrobacter	Actinobacteria
Microbacterium sp. CNRE01	Microbacterium	Actinobacteria		Arthrobacter sp. LC8	Arthrobacter	Actinobacteria
Microbacterium sp. CNRE08	Microbacterium	Actinobacteria		Arthrobacter sp. LC9	Arthrobacter	Actinobacteria
Microbacterium sp. CNRF04	Microbacterium	Actinobacteria		Arthrobacter sp. LCKW-Isolate25N	Arthrobacter	Actinobacteria
Microbacterium sp. cp-h5	Microbacterium	Actinobacteria		Arthrobacter sp. LCR18	Arthrobacter	Actinobacteria
Microbacterium sp. CQ0110Y	Microbacterium	Actinobacteria		Arthrobacter sp. LDL27	Arthrobacter	Actinobacteria
Microbacterium sp. Cr1	Microbacterium	Actinobacteria		Arthrobacter sp. LI2	Arthrobacter	Actinobacteria
Microbacterium sp. CTDE4	Microbacterium	Actinobacteria		Arthrobacter sp. LI3	Arthrobacter	Actinobacteria
Microbacterium sp. CTLA05	Microbacterium	Actinobacteria		Arthrobacter sp. ljh-39	Arthrobacter	Actinobacteria
Microbacterium sp. CTLA10	Microbacterium	Actinobacteria		Arthrobacter sp. LMG 20239	Arthrobacter	Actinobacteria
Microbacterium sp. CU27	Microbacterium	Actinobacteria		Arthrobacter sp. LW23	Arthrobacter	Actinobacteria
Microbacterium sp. CV97	Microbacterium	Actinobacteria		Arthrobacter sp. M-11	Arthrobacter	Actinobacteria
Microbacterium sp. D1-15	Microbacterium	Actinobacteria		Arthrobacter sp. M060824-10	Arthrobacter	Actinobacteria
Microbacterium sp. D111	Microbacterium	Actinobacteria		Arthrobacter sp. M060824-3	Arthrobacter	Actinobacteria
Microbacterium sp. D127	Microbacterium	Actinobacteria		Arthrobacter sp. M1 5-4	Arthrobacter	Actinobacteria
Microbacterium sp. D2	Microbacterium	Actinobacteria		Arthrobacter sp. M18-2	Arthrobacter	Actinobacteria
Microbacterium sp. D3	Microbacterium	Actinobacteria		Arthrobacter sp. m3	Arthrobacter	Actinobacteria
Microbacterium sp. D49-PB-A06	Microbacterium	Actinobacteria		Arthrobacter sp. M4	Arthrobacter	Actinobacteria
Microbacterium sp. D59	Microbacterium	Actinobacteria		Arthrobacter sp. M414	Arthrobacter	Actinobacteria
Microbacterium sp. D9-23	Microbacterium	Actinobacteria		Arthrobacter sp. M448	Arthrobacter	Actinobacteria
Microbacterium sp. D91	Microbacterium	Actinobacteria		Arthrobacter sp. M9a	Arthrobacter	Actinobacteria
Microbacterium sp. D92	Microbacterium	Actinobacteria		Arthrobacter sp. Marine-33	Arthrobacter	Actinobacteria
Microbacterium sp. D93	Microbacterium	Actinobacteria		Arthrobacter sp. MC8M6	Arthrobacter	Actinobacteria
Microbacterium sp. D96	Microbacterium	Actinobacteria		Arthrobacter sp. mCFU54	Arthrobacter	Actinobacteria
Microbacterium sp. d9829	Microbacterium	Actinobacteria		Arthrobacter sp. MG	Arthrobacter	Actinobacteria
Microbacterium sp. Da-21	Microbacterium	Actinobacteria		Arthrobacter sp. MH-129	Arthrobacter	Actinobacteria
Microbacterium sp. Da-22	Microbacterium	Actinobacteria		Arthrobacter sp. MH09	Arthrobacter	Actinobacteria
Microbacterium sp. Da-23	Microbacterium	Actinobacteria		Arthrobacter sp. MH127	Arthrobacter	Actinobacteria
Microbacterium sp. DB-1	Microbacterium	Actinobacteria		Arthrobacter sp. MH13	Arthrobacter	Actinobacteria
Microbacterium sp. DB-3	Microbacterium	Actinobacteria		Arthrobacter sp. MH135	Arthrobacter	Actinobacteria
Microbacterium sp. DCY17	Microbacterium	Actinobacteria		Arthrobacter sp. MH136	Arthrobacter	Actinobacteria
Microbacterium sp. DCY27	Microbacterium	Actinobacteria		Arthrobacter sp. MH137	Arthrobacter	Actinobacteria
Microbacterium sp. DJSD19	Microbacterium	Actinobacteria		Arthrobacter sp. MH138	Arthrobacter	Actinobacteria
Microbacterium sp. dv6	Microbacterium	Actinobacteria		Arthrobacter sp. MH139	Arthrobacter	Actinobacteria
Microbacterium sp. dv9	Microbacterium	Actinobacteria		Arthrobacter sp. MH14	Arthrobacter	Actinobacteria
Microbacterium sp. DVS4a2	Microbacterium	Actinobacteria		Arthrobacter sp. MH144	Arthrobacter	Actinobacteria
Microbacterium sp. EH64	Microbacterium	Actinobacteria		Arthrobacter sp. MH30	Arthrobacter	Actinobacteria
Microbacterium sp. Ellin157	Microbacterium	Actinobacteria		Arthrobacter sp. MH61	Arthrobacter	Actinobacteria
Microbacterium sp. Ellin174	Microbacterium	Actinobacteria		Arthrobacter sp. MH64	Arthrobacter	Actinobacteria
Microbacterium sp. Ellin175	Microbacterium	Actinobacteria		Arthrobacter sp. MHS027	Arthrobacter	Actinobacteria
Microbacterium sp. EMB-C-1	Microbacterium	Actinobacteria		Arthrobacter sp. MI-1.2 V47	Arthrobacter	Actinobacteria
Microbacterium sp. enrichment culture clone ts0625T	Microbacterium	Actinobacteria		Arthrobacter sp. MIDA03	Arthrobacter	Actinobacteria
Microbacterium sp. Ens33	Microbacterium	Actinobacteria		Arthrobacter sp. MIDA04	Arthrobacter	Actinobacteria
Microbacterium sp. EP10	Microbacterium	Actinobacteria		Arthrobacter sp. MIDA11	Arthrobacter	Actinobacteria
Microbacterium sp. EP31	Microbacterium	Actinobacteria		Arthrobacter sp. MIDA15	Arthrobacter	Actinobacteria
Microbacterium sp. EP32	Microbacterium	Actinobacteria		Arthrobacter sp. MIDB15	Arthrobacter	Actinobacteria
Microbacterium sp. Everest-gws-109	Microbacterium	Actinobacteria		Arthrobacter sp. MIDC02	Arthrobacter	Actinobacteria
Microbacterium sp. Everest-gws-111	Microbacterium	Actinobacteria		Arthrobacter sp. MIDC04	Arthrobacter	Actinobacteria
Microbacterium sp. Everest-gws-47	Microbacterium	Actinobacteria		Arthrobacter sp. MIDC07	Arthrobacter	Actinobacteria
Microbacterium sp. Everest-gws-50	Microbacterium	Actinobacteria		Arthrobacter sp. MIDF03	Arthrobacter	Actinobacteria
Microbacterium sp. F1	Microbacterium	Actinobacteria		Arthrobacter sp. MIDF07	Arthrobacter	Actinobacteria
Microbacterium sp. F109	Microbacterium	Actinobacteria		Arthrobacter sp. MIDF08	Arthrobacter	Actinobacteria
Microbacterium sp. F10a	Microbacterium	Actinobacteria		Arthrobacter sp. MIDF11	Arthrobacter	Actinobacteria
Microbacterium sp. F142	Microbacterium	Actinobacteria		Arthrobacter sp. MIDF12	Arthrobacter	Actinobacteria
Microbacterium sp. F143	Microbacterium	Actinobacteria		Arthrobacter sp. MIDF17	Arthrobacter	Actinobacteria
Microbacterium sp. F145	Microbacterium	Actinobacteria		Arthrobacter sp. MNPB6	Arthrobacter	Actinobacteria
Microbacterium sp. F151	Microbacterium	Actinobacteria		Arthrobacter sp. MOLA 412	Arthrobacter	Actinobacteria
Microbacterium sp. F152	Microbacterium	Actinobacteria		Arthrobacter sp. MP1	Arthrobacter	Actinobacteria
Microbacterium sp. F159	Microbacterium	Actinobacteria		Arthrobacter sp. MSCB-1	Arthrobacter	Actinobacteria
Microbacterium sp. F171	Microbacterium	Actinobacteria		Arthrobacter sp. MSCB-13	Arthrobacter	Actinobacteria
Microbacterium sp. F173	Microbacterium	Actinobacteria		Arthrobacter sp. MT16	Arthrobacter	Actinobacteria
Microbacterium sp. F175	Microbacterium	Actinobacteria		Arthrobacter sp. MTR-44	Arthrobacter	Actinobacteria
Microbacterium sp. F177	Microbacterium	Actinobacteria		Arthrobacter sp. MY14015	Arthrobacter	Actinobacteria
Microbacterium sp. F6	Microbacterium	Actinobacteria		Arthrobacter sp. N12	Arthrobacter	Actinobacteria
Microbacterium sp. F6(2009)	Microbacterium	Actinobacteria		Arthrobacter sp. N5	Arthrobacter	Actinobacteria
Microbacterium sp. F80	Microbacterium	Actinobacteria		Arthrobacter sp. NII-13	Arthrobacter	Actinobacteria
Microbacterium sp. Fek04	Microbacterium	Actinobacteria		Arthrobacter sp. NIPHL090904/B5	Arthrobacter	Actinobacteria
Microbacterium sp. Fek10	Microbacterium	Actinobacteria		Arthrobacter sp. Nj-29	Arthrobacter	Actinobacteria
Microbacterium sp. FeL09	Microbacterium	Actinobacteria		Arthrobacter sp. Nj-30	Arthrobacter	Actinobacteria
Microbacterium sp. FeL27	Microbacterium	Actinobacteria		Arthrobacter sp. Nj-37	Arthrobacter	Actinobacteria
Microbacterium sp. FS-YC6697	Microbacterium	Actinobacteria		Arthrobacter sp. Nj-4	Arthrobacter	Actinobacteria
Microbacterium sp. FS-YC6714	Microbacterium	Actinobacteria		Arthrobacter sp. Nj-43	Arthrobacter	Actinobacteria
Microbacterium sp. FS-YC6716	Microbacterium	Actinobacteria		Arthrobacter sp. NJ1	Arthrobacter	Actinobacteria
Microbacterium sp. Fsh18	Microbacterium	Actinobacteria		Arthrobacter sp. NJ3	Arthrobacter	Actinobacteria
Microbacterium sp. FXY10	Microbacterium	Actinobacteria		Arthrobacter sp. NJ43	Arthrobacter	Actinobacteria
Microbacterium sp. G-47	Microbacterium	Actinobacteria		Arthrobacter sp. NMC12	Arthrobacter	Actinobacteria
Microbacterium sp. G-78	Microbacterium	Actinobacteria		Arthrobacter sp. NMC21	Arthrobacter	Actinobacteria
Microbacterium sp. G123	Microbacterium	Actinobacteria		Arthrobacter sp. NP2	Arthrobacter	Actinobacteria
Microbacterium sp. G16	Microbacterium	Actinobacteria		Arthrobacter sp. NP3	Arthrobacter	Actinobacteria
Microbacterium sp. G3DM-92	Microbacterium	Actinobacteria		Arthrobacter sp. NX-1	Arthrobacter	Actinobacteria
Microbacterium sp. G72	Microbacterium	Actinobacteria		Arthrobacter sp. NX4	Arthrobacter	Actinobacteria
Microbacterium sp. GE1017	Microbacterium	Actinobacteria		Arthrobacter sp. NyZ415	Arthrobacter	Actinobacteria
Microbacterium sp. GGC-D14	Microbacterium	Actinobacteria		Arthrobacter sp. O-IIA-1	Arthrobacter	Actinobacteria
Microbacterium sp. GGC-D17B	Microbacterium	Actinobacteria		Arthrobacter sp. OF11	Arthrobacter	Actinobacteria
Microbacterium sp. GGC-D18A	Microbacterium	Actinobacteria		Arthrobacter sp. ON14	Arthrobacter	Actinobacteria
Microbacterium sp. GGC-D5	Microbacterium	Actinobacteria		Arthrobacter sp. OS-01	Arthrobacter	Actinobacteria
Microbacterium sp. GGC-P13	Microbacterium	Actinobacteria		Arthrobacter sp. OS-02	Arthrobacter	Actinobacteria
Microbacterium sp. GGC-P14	Microbacterium	Actinobacteria		Arthrobacter sp. OS-07	Arthrobacter	Actinobacteria
Microbacterium sp. GGC-P15B	Microbacterium	Actinobacteria		Arthrobacter sp. OS-08	Arthrobacter	Actinobacteria
Microbacterium sp. GGC-P2D	Microbacterium	Actinobacteria		Arthrobacter sp. OS-09B	Arthrobacter	Actinobacteria
Microbacterium sp. GGC-P7B	Microbacterium	Actinobacteria		Arthrobacter sp. OS-10A	Arthrobacter	Actinobacteria
Microbacterium sp. GGC-P9	Microbacterium	Actinobacteria		Arthrobacter sp. OS-10C	Arthrobacter	Actinobacteria
Microbacterium sp. GGC-P9A	Microbacterium	Actinobacteria		Arthrobacter sp. OS-13	Arthrobacter	Actinobacteria
Microbacterium sp. GIC20y	Microbacterium	Actinobacteria		Arthrobacter sp. OS-31	Arthrobacter	Actinobacteria
Microbacterium sp. GIMN1.002	Microbacterium	Actinobacteria		Arthrobacter sp. OS4	Arthrobacter	Actinobacteria
Microbacterium sp. GWS-AG-H197	Microbacterium	Actinobacteria		Arthrobacter sp. OW19	Arthrobacter	Actinobacteria
Microbacterium sp. GWS-BW-H145	Microbacterium	Actinobacteria		Arthrobacter sp. P	Arthrobacter	Actinobacteria
Microbacterium sp. GWS-BW-H60M	Microbacterium	Actinobacteria		Arthrobacter sp. P-124	Arthrobacter	Actinobacteria
Microbacterium sp. GWS-BW-H75M	Microbacterium	Actinobacteria		Arthrobacter sp. P1-1	Arthrobacter	Actinobacteria
Microbacterium sp. GWS-SE-H100	Microbacterium	Actinobacteria		Arthrobacter sp. P1-2	Arthrobacter	Actinobacteria
Microbacterium sp. H100	Microbacterium	Actinobacteria		Arthrobacter sp. P2	Arthrobacter	Actinobacteria
Microbacterium sp. H101	Microbacterium	Actinobacteria		Arthrobacter sp. p20G	Arthrobacter	Actinobacteria
Microbacterium sp. H102	Microbacterium	Actinobacteria		Arthrobacter sp. P2G285	Arthrobacter	Actinobacteria
Microbacterium sp. H111	Microbacterium	Actinobacteria		Arthrobacter sp. P4	Arthrobacter	Actinobacteria
Microbacterium sp. H163	Microbacterium	Actinobacteria		Arthrobacter sp. PDS-9	Arthrobacter	Actinobacteria
Microbacterium sp. H204	Microbacterium	Actinobacteria		Arthrobacter sp. Phe-3	Arthrobacter	Actinobacteria
Microbacterium sp. H4	Microbacterium	Actinobacteria		Arthrobacter sp. Pi4	Arthrobacter	Actinobacteria
Microbacterium sp. H5	Microbacterium	Actinobacteria		Arthrobacter sp. PJ3	Arthrobacter	Actinobacteria
Microbacterium sp. H6	Microbacterium	Actinobacteria		Arthrobacter sp. PN15	Arthrobacter	Actinobacteria
Microbacterium sp. H8	Microbacterium	Actinobacteria		Arthrobacter sp. PN3	Arthrobacter	Actinobacteria
Microbacterium sp. HB3	Microbacterium	Actinobacteria		Arthrobacter sp. pnp-3	Arthrobacter	Actinobacteria
Microbacterium sp. HINF001	Microbacterium	Actinobacteria		Arthrobacter sp. PNP1	Arthrobacter	Actinobacteria
Microbacterium sp. HLSB285	Microbacterium	Actinobacteria		Arthrobacter sp. PNP2	Arthrobacter	Actinobacteria
Microbacterium sp. HVG9	Microbacterium	Actinobacteria		Arthrobacter sp. PNP4	Arthrobacter	Actinobacteria
Microbacterium sp. I-F3	Microbacterium	Actinobacteria		Arthrobacter sp. PNPX-4-2	Arthrobacter	Actinobacteria
Microbacterium sp. I-F5	Microbacterium	Actinobacteria		Arthrobacter sp. PO-08	Arthrobacter	Actinobacteria
Microbacterium sp. I-GA-A-1-16	Microbacterium	Actinobacteria		Arthrobacter sp. PON4	Arthrobacter	Actinobacteria
Microbacterium sp. I-Gauze-A-4-3	Microbacterium	Actinobacteria		Arthrobacter sp. PR2-7	Arthrobacter	Actinobacteria
Microbacterium sp. I-N2	Microbacterium	Actinobacteria		Arthrobacter sp. PR35-2	Arthrobacter	Actinobacteria
Microbacterium sp. I33	Microbacterium	Actinobacteria		Arthrobacter sp. PRH1	Arthrobacter	Actinobacteria
Microbacterium sp. IAFILS5	Microbacterium	Actinobacteria		Arthrobacter sp. PSA A20(6)	Arthrobacter	Actinobacteria
Microbacterium sp. IBT2679-C05	Microbacterium	Actinobacteria		Arthrobacter sp. PSA M20(9)	Arthrobacter	Actinobacteria
Microbacterium sp. ICS11211	Microbacterium	Actinobacteria		Arthrobacter sp. PZC6	Arthrobacter	Actinobacteria
Microbacterium sp. IFO 15709	Microbacterium	Actinobacteria		Arthrobacter sp. QK-1	Arthrobacter	Actinobacteria
Microbacterium sp. IFO16248	Microbacterium	Actinobacteria		Arthrobacter sp. R-20809	Arthrobacter	Actinobacteria
Microbacterium sp. IFO16249	Microbacterium	Actinobacteria		Arthrobacter sp. R-20814	Arthrobacter	Actinobacteria
Microbacterium sp. IK1-07	Microbacterium	Actinobacteria		Arthrobacter sp. R-21941	Arthrobacter	Actinobacteria
Microbacterium sp. IK1-38	Microbacterium	Actinobacteria		Arthrobacter sp. R-22897	Arthrobacter	Actinobacteria
Microbacterium sp. IK1-75	Microbacterium	Actinobacteria		Arthrobacter sp. R-23173	Arthrobacter	Actinobacteria
Microbacterium sp. IK1-76-1	Microbacterium	Actinobacteria		Arthrobacter sp. R-23188	Arthrobacter	Actinobacteria
Microbacterium sp. IK1-76-2	Microbacterium	Actinobacteria		Arthrobacter sp. R-II-1	Arthrobacter	Actinobacteria
Microbacterium sp. IK1-78	Microbacterium	Actinobacteria		Arthrobacter sp. R1	Arthrobacter	Actinobacteria
Microbacterium sp. IK1-82	Microbacterium	Actinobacteria		Arthrobacter sp. R33S	Arthrobacter	Actinobacteria
Microbacterium sp. IK1-84	Microbacterium	Actinobacteria		Arthrobacter sp. R36S	Arthrobacter	Actinobacteria
Microbacterium sp. IK1-86	Microbacterium	Actinobacteria		Arthrobacter sp. R4	Arthrobacter	Actinobacteria
Microbacterium sp. IK1-88	Microbacterium	Actinobacteria		Arthrobacter sp. R40S	Arthrobacter	Actinobacteria
Microbacterium sp. IK2-15	Microbacterium	Actinobacteria		Arthrobacter sp. R45S	Arthrobacter	Actinobacteria
Microbacterium sp. IK2-33	Microbacterium	Actinobacteria		Arthrobacter sp. R9	Arthrobacter	Actinobacteria
Microbacterium sp. IK2-41-1	Microbacterium	Actinobacteria		Arthrobacter sp. RA71	Arthrobacter	Actinobacteria
Microbacterium sp. IK2-45	Microbacterium	Actinobacteria		Arthrobacter sp. RB28	Arthrobacter	Actinobacteria
Microbacterium sp. IK2-52	Microbacterium	Actinobacteria		Arthrobacter sp. RC100	Arthrobacter	Actinobacteria
Microbacterium sp. IK2-59	Microbacterium	Actinobacteria		Arthrobacter sp. RCML-40	Arthrobacter	Actinobacteria
Microbacterium sp. IK2-65	Microbacterium	Actinobacteria		Arthrobacter sp. RG-1	Arthrobacter	Actinobacteria
Microbacterium sp. IK2-70	Microbacterium	Actinobacteria		Arthrobacter sp. RG-13	Arthrobacter	Actinobacteria
Microbacterium sp. IK2-83	Microbacterium	Actinobacteria		Arthrobacter sp. RG-15	Arthrobacter	Actinobacteria
Microbacterium sp. IK2-85-1	Microbacterium	Actinobacteria		Arthrobacter sp. RG-22	Arthrobacter	Actinobacteria
Microbacterium sp. IK2-85-2	Microbacterium	Actinobacteria		Arthrobacter sp. RG-23	Arthrobacter	Actinobacteria
Microbacterium sp. IK2-88	Microbacterium	Actinobacteria		Arthrobacter sp. RG-24	Arthrobacter	Actinobacteria
Microbacterium sp. IK2-90	Microbacterium	Actinobacteria		Arthrobacter sp. RG-33	Arthrobacter	Actinobacteria
Microbacterium sp. IK2-93	Microbacterium	Actinobacteria		Arthrobacter sp. RG-39	Arthrobacter	Actinobacteria
Microbacterium sp. IK2-95	Microbacterium	Actinobacteria		Arthrobacter sp. RG-43	Arthrobacter	Actinobacteria
Microbacterium sp. IMCC1739	Microbacterium	Actinobacteria		Arthrobacter sp. RG-45	Arthrobacter	Actinobacteria
Microbacterium sp. IMER-B3-8	Microbacterium	Actinobacteria		Arthrobacter sp. RG-49	Arthrobacter	Actinobacteria
Microbacterium sp. ITRC1	Microbacterium	Actinobacteria		Arthrobacter sp. RG-5	Arthrobacter	Actinobacteria
Microbacterium sp. J29	Microbacterium	Actinobacteria		Arthrobacter sp. RG-53	Arthrobacter	Actinobacteria
Microbacterium sp. J54CAD	Microbacterium	Actinobacteria		Arthrobacter sp. RG-55	Arthrobacter	Actinobacteria
Microbacterium sp. J54CD	Microbacterium	Actinobacteria		Arthrobacter sp. RG-56	Arthrobacter	Actinobacteria
Microbacterium sp. J54CL	Microbacterium	Actinobacteria		Arthrobacter sp. RG-66	Arthrobacter	Actinobacteria
Microbacterium sp. J72	Microbacterium	Actinobacteria		Arthrobacter sp. RKS1-2	Arthrobacter	Actinobacteria
Microbacterium sp. JAM-AC0802	Microbacterium	Actinobacteria		Arthrobacter sp. RKS1-4	Arthrobacter	Actinobacteria
Microbacterium sp. JDM-3-05	Microbacterium	Actinobacteria		Arthrobacter sp. RKS1-6	Arthrobacter	Actinobacteria
Microbacterium sp. JDM-3-06	Microbacterium	Actinobacteria		Arthrobacter sp. RKS6-3	Arthrobacter	Actinobacteria
Microbacterium sp. JJD-1	Microbacterium	Actinobacteria		Arthrobacter sp. RKS6-4	Arthrobacter	Actinobacteria
Microbacterium sp. JL1103	Microbacterium	Actinobacteria		Arthrobacter sp. RKS6-6	Arthrobacter	Actinobacteria
Microbacterium sp. JL1116	Microbacterium	Actinobacteria		Arthrobacter sp. RODSPM12	Arthrobacter	Actinobacteria
Microbacterium sp. JQ-3	Microbacterium	Actinobacteria		Arthrobacter sp. RODSPM20	Arthrobacter	Actinobacteria
Microbacterium sp. JS-11	Microbacterium	Actinobacteria		Arthrobacter sp. RODSPM21	Arthrobacter	Actinobacteria
Microbacterium sp. JS-23	Microbacterium	Actinobacteria		Arthrobacter sp. RODSPM26	Arthrobacter	Actinobacteria
Microbacterium sp. JS-3	Microbacterium	Actinobacteria		Arthrobacter sp. RODSPM6	Arthrobacter	Actinobacteria
Microbacterium sp. JS-44	Microbacterium	Actinobacteria		Arthrobacter sp. RODV15	Arthrobacter	Actinobacteria
Microbacterium sp. JYC17	Microbacterium	Actinobacteria		Arthrobacter sp. RODV9	Arthrobacter	Actinobacteria
Microbacterium sp. K22-16	Microbacterium	Actinobacteria		Arthrobacter sp. RODXS10	Arthrobacter	Actinobacteria
Microbacterium sp. K22-23	Microbacterium	Actinobacteria		Arthrobacter sp. RODXS9	Arthrobacter	Actinobacteria
Microbacterium sp. K31T	Microbacterium	Actinobacteria		Arthrobacter sp. RS20	Arthrobacter	Actinobacteria
Microbacterium sp. K4-07E	Microbacterium	Actinobacteria		Arthrobacter sp. RUGL6-5	Arthrobacter	Actinobacteria
Microbacterium sp. K49	Microbacterium	Actinobacteria		Arthrobacter sp. RZ-43	Arthrobacter	Actinobacteria
Microbacterium sp. K6-01	Microbacterium	Actinobacteria		Arthrobacter sp. S/4	Arthrobacter	Actinobacteria
Microbacterium sp. KSA24	Microbacterium	Actinobacteria		Arthrobacter sp. S1	Arthrobacter	Actinobacteria
Microbacterium sp. KSL5401-069	Microbacterium	Actinobacteria		Arthrobacter sp. S11	Arthrobacter	Actinobacteria
Microbacterium sp. L13	Microbacterium	Actinobacteria		Arthrobacter sp. S14	Arthrobacter	Actinobacteria
Microbacterium sp. L14	Microbacterium	Actinobacteria		Arthrobacter sp. S15	Arthrobacter	Actinobacteria
Microbacterium sp. LA43	Microbacterium	Actinobacteria		Arthrobacter sp. S2	Arthrobacter	Actinobacteria
Microbacterium sp. LB-4	Microbacterium	Actinobacteria		Arthrobacter sp. S21003	Arthrobacter	Actinobacteria
Microbacterium sp. Lc1-3	Microbacterium	Actinobacteria		Arthrobacter sp. S21004	Arthrobacter	Actinobacteria
Microbacterium sp. LC2b	Microbacterium	Actinobacteria		Arthrobacter sp. S21011	Arthrobacter	Actinobacteria
Microbacterium sp. Ld14	Microbacterium	Actinobacteria		Arthrobacter sp. S21020	Arthrobacter	Actinobacteria
Microbacterium sp. Ld4	Microbacterium	Actinobacteria		Arthrobacter sp. S21022	Arthrobacter	Actinobacteria
Microbacterium sp. LJH-17	Microbacterium	Actinobacteria		Arthrobacter sp. S21106	Arthrobacter	Actinobacteria
Microbacterium sp. ljh-3	Microbacterium	Actinobacteria		Arthrobacter sp. S21114	Arthrobacter	Actinobacteria
Microbacterium sp. LLQ-1	Microbacterium	Actinobacteria		Arthrobacter sp. S21130	Arthrobacter	Actinobacteria
Microbacterium sp. LM1	Microbacterium	Actinobacteria		Arthrobacter sp. S21135	Arthrobacter	Actinobacteria
Microbacterium sp. Lo4	Microbacterium	Actinobacteria		Arthrobacter sp. S22227	Arthrobacter	Actinobacteria
Microbacterium sp. LP1MA	Microbacterium	Actinobacteria		Arthrobacter sp. S22232	Arthrobacter	Actinobacteria
Microbacterium sp. LP1MC	Microbacterium	Actinobacteria		Arthrobacter sp. S22236	Arthrobacter	Actinobacteria
Microbacterium sp. LP1MD	Microbacterium	Actinobacteria		Arthrobacter sp. S22237	Arthrobacter	Actinobacteria
Microbacterium sp. LP1MI	Microbacterium	Actinobacteria		Arthrobacter sp. S22242	Arthrobacter	Actinobacteria
Microbacterium sp. LP2MC	Microbacterium	Actinobacteria		Arthrobacter sp. S23H2	Arthrobacter	Actinobacteria
Microbacterium sp. LP2MD	Microbacterium	Actinobacteria		Arthrobacter sp. S4	Arthrobacter	Actinobacteria
Microbacterium sp. LP2ME	Microbacterium	Actinobacteria		Arthrobacter sp. S6	Arthrobacter	Actinobacteria
Microbacterium sp. LP2MF	Microbacterium	Actinobacteria		Arthrobacter sp. S6-3	Arthrobacter	Actinobacteria
Microbacterium sp. LP2MG	Microbacterium	Actinobacteria		Arthrobacter sp. SB	Arthrobacter	Actinobacteria
Microbacterium sp. LP2ML	Microbacterium	Actinobacteria		Arthrobacter sp. SB28	Arthrobacter	Actinobacteria
Microbacterium sp. LZXC38	Microbacterium	Actinobacteria		Arthrobacter sp. SB30	Arthrobacter	Actinobacteria
Microbacterium sp. LZXC39	Microbacterium	Actinobacteria		Arthrobacter sp. SBC-4	Arthrobacter	Actinobacteria
Microbacterium sp. LZXC40	Microbacterium	Actinobacteria		Arthrobacter sp. scl-2	Arthrobacter	Actinobacteria
Microbacterium sp. LZXC43	Microbacterium	Actinobacteria		Arthrobacter sp. SCP-6	Arthrobacter	Actinobacteria
Microbacterium sp. M011	Microbacterium	Actinobacteria		Arthrobacter sp. SDL35	Arthrobacter	Actinobacteria
Microbacterium sp. M013	Microbacterium	Actinobacteria		Arthrobacter sp. SH-43B	Arthrobacter	Actinobacteria
Microbacterium sp. M015	Microbacterium	Actinobacteria		Arthrobacter sp. SH-61B	Arthrobacter	Actinobacteria
Microbacterium sp. M029	Microbacterium	Actinobacteria		Arthrobacter sp. SH-82B	Arthrobacter	Actinobacteria
Microbacterium sp. M030	Microbacterium	Actinobacteria		Arthrobacter sp. SIB M20(5)	Arthrobacter	Actinobacteria
Microbacterium sp. M031	Microbacterium	Actinobacteria		Arthrobacter sp. SJCon	Arthrobacter	Actinobacteria
Microbacterium sp. M032	Microbacterium	Actinobacteria		Arthrobacter sp. SK1.18	Arthrobacter	Actinobacteria
Microbacterium sp. M050	Microbacterium	Actinobacteria		Arthrobacter sp. SM-23	Arthrobacter	Actinobacteria
Microbacterium sp. M053	Microbacterium	Actinobacteria		Arthrobacter sp. SM-31	Arthrobacter	Actinobacteria
Microbacterium sp. M060106-10	Microbacterium	Actinobacteria		Arthrobacter sp. SM-42	Arthrobacter	Actinobacteria
Microbacterium sp. M118	Microbacterium	Actinobacteria		Arthrobacter sp. SM-63	Arthrobacter	Actinobacteria
Microbacterium sp. M128	Microbacterium	Actinobacteria		Arthrobacter sp. SM-8	Arthrobacter	Actinobacteria
Microbacterium sp. M129	Microbacterium	Actinobacteria		Arthrobacter sp. SMB28	Arthrobacter	Actinobacteria
Microbacterium sp. M131	Microbacterium	Actinobacteria		Arthrobacter sp. Sn5-040808	Arthrobacter	Actinobacteria
Microbacterium sp. M215	Microbacterium	Actinobacteria		Arthrobacter sp. SO3 10-4	Arthrobacter	Actinobacteria
Microbacterium sp. M216	Microbacterium	Actinobacteria		Arthrobacter sp. SO3-12	Arthrobacter	Actinobacteria
Microbacterium sp. M226	Microbacterium	Actinobacteria		Arthrobacter sp. SO3-16	Arthrobacter	Actinobacteria
Microbacterium sp. M307	Microbacterium	Actinobacteria		Arthrobacter sp. SO3-17a	Arthrobacter	Actinobacteria
Microbacterium sp. M308	Microbacterium	Actinobacteria		Arthrobacter sp. SO3-4b	Arthrobacter	Actinobacteria
Microbacterium sp. M311	Microbacterium	Actinobacteria		Arthrobacter sp. SO3-7w	Arthrobacter	Actinobacteria
Microbacterium sp. M321	Microbacterium	Actinobacteria		Arthrobacter sp. SO3-8	Arthrobacter	Actinobacteria
Microbacterium sp. M331	Microbacterium	Actinobacteria		Arthrobacter sp. SPC 26	Arthrobacter	Actinobacteria
Microbacterium sp. M4-8	Microbacterium	Actinobacteria		Arthrobacter sp. SS-2009-PA1	Arthrobacter	Actinobacteria
Microbacterium sp. M412	Microbacterium	Actinobacteria		Arthrobacter sp. SSL02	Arthrobacter	Actinobacteria
Microbacterium sp. M416	Microbacterium	Actinobacteria		Arthrobacter sp. SSRB24-2	Arthrobacter	Actinobacteria
Microbacterium sp. M427	Microbacterium	Actinobacteria		Arthrobacter sp. Sulf-717	Arthrobacter	Actinobacteria
Microbacterium sp. M430	Microbacterium	Actinobacteria		Arthrobacter sp. SW19	Arthrobacter	Actinobacteria
Microbacterium sp. M434	Microbacterium	Actinobacteria		Arthrobacter sp. SW44	Arthrobacter	Actinobacteria
Microbacterium sp. M435	Microbacterium	Actinobacteria		Arthrobacter sp. T10A20	Arthrobacter	Actinobacteria
Microbacterium sp. M447	Microbacterium	Actinobacteria		Arthrobacter sp. T11-6	Arthrobacter	Actinobacteria
Microbacterium sp. M449	Microbacterium	Actinobacteria		Arthrobacter sp. T124	Arthrobacter	Actinobacteria
Microbacterium sp. M517	Microbacterium	Actinobacteria		Arthrobacter sp. T12B12	Arthrobacter	Actinobacteria
Microbacterium sp. M518	Microbacterium	Actinobacteria		Arthrobacter sp. T37Y	Arthrobacter	Actinobacteria
Microbacterium sp. M63-2	Microbacterium	Actinobacteria		Arthrobacter sp. T3AB1	Arthrobacter	Actinobacteria
Microbacterium sp. MA1	Microbacterium	Actinobacteria		Arthrobacter sp. T70	Arthrobacter	Actinobacteria
Microbacterium sp. MAS133	Microbacterium	Actinobacteria		Arthrobacter sp. TB 18	Arthrobacter	Actinobacteria
Microbacterium sp. MB-1-1-102	Microbacterium	Actinobacteria		Arthrobacter sp. TB 23	Arthrobacter	Actinobacteria
Microbacterium sp. MB10	Microbacterium	Actinobacteria		Arthrobacter sp. TB 26	Arthrobacter	Actinobacteria
Microbacterium sp. MB2(2008)	Microbacterium	Actinobacteria		Arthrobacter sp. TB 69	Arthrobacter	Actinobacteria
Microbacterium sp. Mb21	Microbacterium	Actinobacteria		Arthrobacter sp. TCCC23001	Arthrobacter	Actinobacteria
Microbacterium sp. Mb3	Microbacterium	Actinobacteria		Arthrobacter sp. TD-1	Arthrobacter	Actinobacteria
Microbacterium sp. MC3B-10	Microbacterium	Actinobacteria		Arthrobacter sp. TD2	Arthrobacter	Actinobacteria
Microbacterium sp. MC5-f1	Microbacterium	Actinobacteria		Arthrobacter sp. TD3	Arthrobacter	Actinobacteria
Microbacterium sp. MCEP3	Microbacterium	Actinobacteria		Arthrobacter sp. TD4	Arthrobacter	Actinobacteria
Microbacterium sp. MG107	Microbacterium	Actinobacteria		Arthrobacter sp. ThV-H	Arthrobacter	Actinobacteria
Microbacterium sp. MH-150	Microbacterium	Actinobacteria		Arthrobacter sp. Tibet-IIR23	Arthrobacter	Actinobacteria
Microbacterium sp. MH148	Microbacterium	Actinobacteria		Arthrobacter sp. Tibet-IIR62	Arthrobacter	Actinobacteria
Microbacterium sp. MH149	Microbacterium	Actinobacteria		Arthrobacter sp. Tibet-IIU21	Arthrobacter	Actinobacteria
Microbacterium sp. MH150	Microbacterium	Actinobacteria		Arthrobacter sp. Tibet-IIU24	Arthrobacter	Actinobacteria
Microbacterium sp. MH151	Microbacterium	Actinobacteria		Arthrobacter sp. Tibet-IIVa3	Arthrobacter	Actinobacteria
Microbacterium sp. MH152	Microbacterium	Actinobacteria		Arthrobacter sp. Tibet-IK23	Arthrobacter	Actinobacteria
Microbacterium sp. MH153	Microbacterium	Actinobacteria		Arthrobacter sp. Tibet-ITa1	Arthrobacter	Actinobacteria
Microbacterium sp. MH154	Microbacterium	Actinobacteria		Arthrobacter sp. Tibet-S672	Arthrobacter	Actinobacteria
Microbacterium sp. MH202	Microbacterium	Actinobacteria		Arthrobacter sp. Tibet-S942	Arthrobacter	Actinobacteria
Microbacterium sp. MH25	Microbacterium	Actinobacteria		Arthrobacter sp. TM13-1	Arthrobacter	Actinobacteria
Microbacterium sp. MH31	Microbacterium	Actinobacteria		Arthrobacter sp. TM15-9	Arthrobacter	Actinobacteria
Microbacterium sp. MH32	Microbacterium	Actinobacteria		Arthrobacter sp. TM16-9	Arthrobacter	Actinobacteria
Microbacterium sp. MI-5.1 P7b	Microbacterium	Actinobacteria		Arthrobacter sp. TM4-1	Arthrobacter	Actinobacteria
Microbacterium sp. MIDB06	Microbacterium	Actinobacteria		Arthrobacter sp. TM4-3	Arthrobacter	Actinobacteria
Microbacterium sp. MIDB10	Microbacterium	Actinobacteria		Arthrobacter sp. TM5-1	Arthrobacter	Actinobacteria
Microbacterium sp. MIDB13	Microbacterium	Actinobacteria		Arthrobacter sp. TM5-8	Arthrobacter	Actinobacteria
Microbacterium sp. MIDB17	Microbacterium	Actinobacteria		Arthrobacter sp. TmMRS1	Arthrobacter	Actinobacteria
Microbacterium sp. MIDB19	Microbacterium	Actinobacteria		Arthrobacter sp. TP2MF	Arthrobacter	Actinobacteria
Microbacterium sp. MIDC09	Microbacterium	Actinobacteria		Arthrobacter sp. TS22	Arthrobacter	Actinobacteria
Microbacterium sp. MIDC13	Microbacterium	Actinobacteria		Arthrobacter sp. TSA68	Arthrobacter	Actinobacteria
Microbacterium sp. MIDE01	Microbacterium	Actinobacteria		Arthrobacter sp. TSBY-20	Arthrobacter	Actinobacteria
Microbacterium sp. MIDF15	Microbacterium	Actinobacteria		Arthrobacter sp. TSBY-21	Arthrobacter	Actinobacteria
Microbacterium sp. MJ18	Microbacterium	Actinobacteria		Arthrobacter sp. TSBY-23	Arthrobacter	Actinobacteria
Microbacterium sp. MJ26	Microbacterium	Actinobacteria		Arthrobacter sp. TSBY-24	Arthrobacter	Actinobacteria
Microbacterium sp. MOLA 444	Microbacterium	Actinobacteria		Arthrobacter sp. TSBY-27	Arthrobacter	Actinobacteria
Microbacterium sp. MOLA 53	Microbacterium	Actinobacteria		Arthrobacter sp. TSBY-28	Arthrobacter	Actinobacteria
Microbacterium sp. MOLA 56	Microbacterium	Actinobacteria		Arthrobacter sp. TSBY-32	Arthrobacter	Actinobacteria
Microbacterium sp. Ms1	Microbacterium	Actinobacteria		Arthrobacter sp. TSBY-35	Arthrobacter	Actinobacteria
Microbacterium sp. Ms2	Microbacterium	Actinobacteria		Arthrobacter sp. TSBY-36	Arthrobacter	Actinobacteria
Microbacterium sp. Ms3	Microbacterium	Actinobacteria		Arthrobacter sp. TSBY-4	Arthrobacter	Actinobacteria
Microbacterium sp. Ms4	Microbacterium	Actinobacteria		Arthrobacter sp. TSBY-43	Arthrobacter	Actinobacteria
Microbacterium sp. MSB14	Microbacterium	Actinobacteria		Arthrobacter sp. TSBY-45	Arthrobacter	Actinobacteria
Microbacterium sp. MSCB-7	Microbacterium	Actinobacteria		Arthrobacter sp. TSBY-46	Arthrobacter	Actinobacteria
Microbacterium sp. MSFC 3-M5-R-2	Microbacterium	Actinobacteria		Arthrobacter sp. TSBY-50	Arthrobacter	Actinobacteria
Microbacterium sp. MWMA	Microbacterium	Actinobacteria		Arthrobacter sp. TSBY-58	Arthrobacter	Actinobacteria
Microbacterium sp. N3	Microbacterium	Actinobacteria		Arthrobacter sp. TSBY-59	Arthrobacter	Actinobacteria
Microbacterium sp. N37	Microbacterium	Actinobacteria		Arthrobacter sp. TSBY-63	Arthrobacter	Actinobacteria
Microbacterium sp. NAB17	Microbacterium	Actinobacteria		Arthrobacter sp. TSBY-69	Arthrobacter	Actinobacteria
Microbacterium sp. NOB3	Microbacterium	Actinobacteria		Arthrobacter sp. TSBY-88	Arthrobacter	Actinobacteria
Microbacterium sp. NSB03	Microbacterium	Actinobacteria		Arthrobacter sp. tsz11	Arthrobacter	Actinobacteria
Microbacterium sp. NSJ-13	Microbacterium	Actinobacteria		Arthrobacter sp. tsz36	Arthrobacter	Actinobacteria
Microbacterium sp. NSJ-8	Microbacterium	Actinobacteria		Arthrobacter sp. TUT1003	Arthrobacter	Actinobacteria
Microbacterium sp. oral clone AV005b	Microbacterium	Actinobacteria		Arthrobacter sp. TUT1004	Arthrobacter	Actinobacteria
Microbacterium sp. oral strain C24KA	Microbacterium	Actinobacteria		Arthrobacter sp. V-34	Arthrobacter	Actinobacteria
Microbacterium sp. ORS 1417	Microbacterium	Actinobacteria		Arthrobacter sp. V810A1	Arthrobacter	Actinobacteria
Microbacterium sp. ORS 1418	Microbacterium	Actinobacteria		Arthrobacter sp. VAI-A	Arthrobacter	Actinobacteria
Microbacterium sp. ORS 1472	Microbacterium	Actinobacteria		Arthrobacter sp. VC-YC6632	Arthrobacter	Actinobacteria
Microbacterium sp. OS-29	Microbacterium	Actinobacteria		Arthrobacter sp. VET-35	Arthrobacter	Actinobacteria
Microbacterium sp. OS-30B	Microbacterium	Actinobacteria		Arthrobacter sp. VTT E-052904	Arthrobacter	Actinobacteria
Microbacterium sp. OS-6	Microbacterium	Actinobacteria		Arthrobacter sp. VTT E-052905	Arthrobacter	Actinobacteria
Microbacterium sp. OS15	Microbacterium	Actinobacteria		Arthrobacter sp. VTT E-052907	Arthrobacter	Actinobacteria
Microbacterium sp. OSS 27	Microbacterium	Actinobacteria		Arthrobacter sp. VTT E-052915	Arthrobacter	Actinobacteria
Microbacterium sp. OTUC4	Microbacterium	Actinobacteria		Arthrobacter sp. VTT E-052916	Arthrobacter	Actinobacteria
Microbacterium sp. OUCZ212	Microbacterium	Actinobacteria		Arthrobacter sp. VTT E-052922	Arthrobacter	Actinobacteria
Microbacterium sp. OVE	Microbacterium	Actinobacteria		Arthrobacter sp. VTT E-052923	Arthrobacter	Actinobacteria
Microbacterium sp. P-65	Microbacterium	Actinobacteria		Arthrobacter sp. VTT E-073079	Arthrobacter	Actinobacteria
Microbacterium sp. P5	Microbacterium	Actinobacteria		Arthrobacter sp. W1	Arthrobacter	Actinobacteria
Microbacterium sp. PAO-12	Microbacterium	Actinobacteria		Arthrobacter sp. W17	Arthrobacter	Actinobacteria
Microbacterium sp. PC IW 05	Microbacterium	Actinobacteria		Arthrobacter sp. W8	Arthrobacter	Actinobacteria
Microbacterium sp. Pd-S-(l)-l-D-6(16)	Microbacterium	Actinobacteria		Arthrobacter sp. WBF35	Arthrobacter	Actinobacteria
Microbacterium sp. Pd-S-(l)-l-D-7(4)	Microbacterium	Actinobacteria		Arthrobacter sp. WPCB045	Arthrobacter	Actinobacteria
Microbacterium sp. Pd-S-(l)-m-D-1(4)	Microbacterium	Actinobacteria		Arthrobacter sp. WPCB095	Arthrobacter	Actinobacteria
Microbacterium sp. PDA4y	Microbacterium	Actinobacteria		Arthrobacter sp. WPCB182	Arthrobacter	Actinobacteria
Microbacterium sp. Pei021	Microbacterium	Actinobacteria		Arthrobacter sp. WPCB190	Arthrobacter	Actinobacteria
Microbacterium sp. pfB15	Microbacterium	Actinobacteria		Arthrobacter sp. Wuba49	Arthrobacter	Actinobacteria
Microbacterium sp. PHD-5	Microbacterium	Actinobacteria		Arthrobacter sp. WX4	Arthrobacter	Actinobacteria
Microbacterium sp. PLL-3	Microbacterium	Actinobacteria		Arthrobacter sp. WY	Arthrobacter	Actinobacteria
Microbacterium sp. PNA8	Microbacterium	Actinobacteria		Arthrobacter sp. X4	Arthrobacter	Actinobacteria
Microbacterium sp. PR6-10	Microbacterium	Actinobacteria		Arthrobacter sp. XY9	Arthrobacter	Actinobacteria
Microbacterium sp. PS17	Microbacterium	Actinobacteria		Arthrobacter sp. XZ-3	Arthrobacter	Actinobacteria
Microbacterium sp. PTMi-2	Microbacterium	Actinobacteria		Arthrobacter sp. Y1	Arthrobacter	Actinobacteria
Microbacterium sp. Q34-4	Microbacterium	Actinobacteria		Arthrobacter sp. YAH27	Arthrobacter	Actinobacteria
Microbacterium sp. QDHT-03	Microbacterium	Actinobacteria		Arthrobacter sp. YC6002	Arthrobacter	Actinobacteria
Microbacterium sp. QDHT-09	Microbacterium	Actinobacteria		Arthrobacter sp. YIM C323	Arthrobacter	Actinobacteria
Microbacterium sp. QJHH16	Microbacterium	Actinobacteria		Arthrobacter sp. YL3	Arthrobacter	Actinobacteria
Microbacterium sp. R-23195	Microbacterium	Actinobacteria		Arthrobacter sp. YL8	Arthrobacter	Actinobacteria
Microbacterium sp. R-33775	Microbacterium	Actinobacteria		Arthrobacter sp. YM-M-25	Arthrobacter	Actinobacteria
Microbacterium sp. R1	Microbacterium	Actinobacteria		Arthrobacter sp. YM21	Arthrobacter	Actinobacteria
Microbacterium sp. RAS75	Microbacterium	Actinobacteria		Arthrobacter sp. Z1658	Arthrobacter	Actinobacteria
Microbacterium sp. RB-01	Microbacterium	Actinobacteria		Arthrobacter sp. Z63zhy	Arthrobacter	Actinobacteria
Microbacterium sp. RG-71	Microbacterium	Actinobacteria		Arthrobacter sp. ZY007	Arthrobacter	Actinobacteria
Microbacterium sp. RI05	Microbacterium	Actinobacteria		Arthrobacter sp. ZY010	Arthrobacter	Actinobacteria
Microbacterium sp. RI45	Microbacterium	Actinobacteria		Arthrobacter stackebrandtii	Arthrobacter	Actinobacteria
Microbacterium sp. RI48	Microbacterium	Actinobacteria		Arthrobacter subterraneus	Arthrobacter	Actinobacteria
Microbacterium sp. RM10D	Microbacterium	Actinobacteria		Arthrobacter sulfonivorans	Arthrobacter	Actinobacteria
Microbacterium sp. RM176	Microbacterium	Actinobacteria		Arthrobacter sulfureus	Arthrobacter	Actinobacteria
Microbacterium sp. RODAN10	Microbacterium	Actinobacteria		Arthrobacter T25Y	Arthrobacter	Actinobacteria
Microbacterium sp. ROi31	Microbacterium	Actinobacteria		Arthrobacter tecti	Arthrobacter	Actinobacteria
Microbacterium sp. RW52	Microbacterium	Actinobacteria		Arthrobacter tumbae	Arthrobacter	Actinobacteria
Microbacterium sp. RW6	Microbacterium	Actinobacteria		Arthrobacter uratoxydans	Arthrobacter	Actinobacteria
Microbacterium sp. RZ-109	Microbacterium	Actinobacteria		Arthrobacter ureafaciens	Arthrobacter	Actinobacteria
Microbacterium sp. S08	Microbacterium	Actinobacteria		Arthrobacter woluwensis	Arthrobacter	Actinobacteria
Microbacterium sp. S1	Microbacterium	Actinobacteria		Bacillus niacini	Arthrobacter	Actinobacteria
Microbacterium sp. S1-3	Microbacterium	Actinobacteria		Bacillus sp. PN7b	Arthrobacter	Actinobacteria
Microbacterium sp. S10	Microbacterium	Actinobacteria		bacterium '090306-Grout Aid-3-3:10000'	Arthrobacter	Actinobacteria
Microbacterium sp. S15-B	Microbacterium	Actinobacteria		bacterium #WM-A1	Arthrobacter	Actinobacteria
Microbacterium sp. S15-C	Microbacterium	Actinobacteria		bacterium #WM-A3	Arthrobacter	Actinobacteria
Microbacterium sp. S15-M3	Microbacterium	Actinobacteria		bacterium 142404	Arthrobacter	Actinobacteria
Microbacterium sp. S15-M4	Microbacterium	Actinobacteria		bacterium 1B14	Arthrobacter	Actinobacteria
Microbacterium sp. S18	Microbacterium	Actinobacteria		bacterium 7A1	Arthrobacter	Actinobacteria
Microbacterium sp. S19	Microbacterium	Actinobacteria		bacterium AH13	Arthrobacter	Actinobacteria
Microbacterium sp. SB22	Microbacterium	Actinobacteria		bacterium B2(2009)	Arthrobacter	Actinobacteria
Microbacterium sp. SBI-4	Microbacterium	Actinobacteria		bacterium btn 15-2	Arthrobacter	Actinobacteria
Microbacterium sp. SK 18	Microbacterium	Actinobacteria		bacterium btn 2k-3.6	Arthrobacter	Actinobacteria
Microbacterium sp. SKJH-22	Microbacterium	Actinobacteria		bacterium C-TJ9	Arthrobacter	Actinobacteria
Microbacterium sp. SKJH-23	Microbacterium	Actinobacteria		bacterium C5(2009)	Arthrobacter	Actinobacteria
Microbacterium sp. SM-47	Microbacterium	Actinobacteria		bacterium C7(9-3)	Arthrobacter	Actinobacteria
Microbacterium sp. SM-55	Microbacterium	Actinobacteria		bacterium d8829	Arthrobacter	Actinobacteria
Microbacterium sp. SMB18	Microbacterium	Actinobacteria		bacterium DR2A-6G2	Arthrobacter	Actinobacteria
Microbacterium sp. SNRB4-3	Microbacterium	Actinobacteria		bacterium DR2A-6G22	Arthrobacter	Actinobacteria
Microbacterium sp. SO3-2	Microbacterium	Actinobacteria		bacterium EAB-4IL4.02	Arthrobacter	Actinobacteria
Microbacterium sp. SORaB	Microbacterium	Actinobacteria		bacterium EAB-F2.01	Arthrobacter	Actinobacteria
Microbacterium sp. SP-1	Microbacterium	Actinobacteria		bacterium KA72	Arthrobacter	Actinobacteria
Microbacterium sp. sq2	Microbacterium	Actinobacteria		bacterium KU4	Arthrobacter	Actinobacteria
Microbacterium sp. sq4	Microbacterium	Actinobacteria		Bacterium PE-IPFFC14	Arthrobacter	Actinobacteria
Microbacterium sp. SRLB	Microbacterium	Actinobacteria		bacterium PE03-7A4	Arthrobacter	Actinobacteria
Microbacterium sp. SRU-13	Microbacterium	Actinobacteria		bacterium PSB-1-14	Arthrobacter	Actinobacteria
Microbacterium sp. SSL14	Microbacterium	Actinobacteria		bacterium RBA-1-7	Arthrobacter	Actinobacteria
Microbacterium sp. SSRB5-2	Microbacterium	Actinobacteria		bacterium RSB-1-11	Arthrobacter	Actinobacteria
Microbacterium sp. SSRB8-10	Microbacterium	Actinobacteria		bacterium RSB-3-22	Arthrobacter	Actinobacteria
Microbacterium sp. SSRS6-2	Microbacterium	Actinobacteria		bacterium RSB-3-9	Arthrobacter	Actinobacteria
[truncated: 57,460 more rows]
