# Supplementary material for: BactQuant: An enhanced broad-coverage bacterial quantitative real-time PCR assay
Source: BMC Microbiol. 2012 Apr 17;12:56. doi: 10.1186/1471-2180-12-56 (PMC3464140; doi:10.1186/1471-2180-12-56)
Supplement: Additional file 9 — Table S1. Base distribution output used in primer and probe design, with the bolded base signifying the selected base(s) and incorporation of more than one allele at a given nucleotide position was accomplished using degenerate bases. The alignment position information in the base distribution file contains many gaps as a result from the sequence alignment and differs from the E. coli region information from Table 1. [file 1471-2180-12-56-S9.xlsx]

## Sheet: Phyla
Phyla not covered		Phyla covered
Caldiserica		Acidobacteria
Chlamydiae		Actinobacteria
Chlorobi		Aquificae
Deinococcus-Thermus		Bacteria_incertae_sedis
Dictyoglomi		Bacteroidetes
Lentisphaerae		BRC1
OD1		Chloroflexi
OP11		Chrysiogenetes
Thermodesulfobacteria		Cyanobacteria
Thermotogae		Deferribacteres
TM7		Fibrobacteres
		Firmicutes
		Fusobacteria
		Gemmatimonadetes
		Nitrospira
		OP10
		Planctomycetes
		Proteobacteria
		Spirochaetes
		SR1
		Synergistetes
		Tenericutes
		unclassified_Bacteria
		Verrucomicrobia
		WS3

## Sheet: Genus
Genus not covered	Phylum info of not covered genus		Genus covered	Phylum info of covered genus
Geothrix	Acidobacteria		Acanthopleuribacter	Acidobacteria
Gp16	Acidobacteria		Gp1	Acidobacteria
Gp17	Acidobacteria		Gp10	Acidobacteria
Gp19	Acidobacteria		Gp11	Acidobacteria
Gp9	Acidobacteria		Gp12	Acidobacteria
Holophaga	Acidobacteria		Gp13	Acidobacteria
unclassifiedHolophagaceae	Acidobacteria		Gp15	Acidobacteria
Actinocatenispora	Actinobacteria		Gp18	Acidobacteria
Actinoplanes	Actinobacteria		Gp2	Acidobacteria
Aestuariimicrobium	Actinobacteria		Gp21	Acidobacteria
Asanoa	Actinobacteria		Gp22	Acidobacteria
Brooklawnia	Actinobacteria		Gp23	Acidobacteria
Catellatospora	Actinobacteria		Gp25	Acidobacteria
Catelliglobosispora	Actinobacteria		Gp26	Acidobacteria
Catenuloplanes	Actinobacteria		Gp3	Acidobacteria
Couchioplanes	Actinobacteria		Gp4	Acidobacteria
Friedmanniella	Actinobacteria		Gp5	Acidobacteria
Granulicoccus	Actinobacteria		Gp6	Acidobacteria
Haloglycomyces	Actinobacteria		Gp7	Acidobacteria
Hamadaea	Actinobacteria		unclassifiedAcidobacteria	Acidobacteria
Krasilnikovia	Actinobacteria		unclassifiedHolophagae	Acidobacteria
Longispora	Actinobacteria		Acaricomes	Actinobacteria
Luedemannella	Actinobacteria		Acidimicrobium	Actinobacteria
Luteococcus	Actinobacteria		Acidothermus	Actinobacteria
Microlunatus	Actinobacteria		Acrocarpospora	Actinobacteria
Micropruina	Actinobacteria		Actinoallomurus	Actinobacteria
Microterricola	Actinobacteria		Actinoalloteichus	Actinobacteria
Mycetocola	Actinobacteria		Actinobaculum	Actinobacteria
Okibacterium	Actinobacteria		Actinocorallia	Actinobacteria
Pilimelia	Actinobacteria		Actinokineospora	Actinobacteria
Planosporangium	Actinobacteria		Actinomadura	Actinobacteria
Plantactinospora	Actinobacteria		Actinomyces	Actinobacteria
Plantibacter	Actinobacteria		Actinomycetospora	Actinobacteria
Propionibacterium	Actinobacteria		Actinopolymorpha	Actinobacteria
Propionicicella	Actinobacteria		Actinopolyspora	Actinobacteria
Propioniferax	Actinobacteria		Actinospica	Actinobacteria
Propionimicrobium	Actinobacteria		Actinosynnema	Actinobacteria
Pseudosporangium	Actinobacteria		Actinotalea	Actinobacteria
Rugosimonospora	Actinobacteria		Adlercreutzia	Actinobacteria
Salinispora	Actinobacteria		Aeriscardovia	Actinobacteria
Spirilliplanes	Actinobacteria		Aeromicrobium	Actinobacteria
Stackebrandtia	Actinobacteria		Agreia	Actinobacteria
Tessaracoccus	Actinobacteria		Agrococcus	Actinobacteria
unclassifiedDermacoccaceae	Actinobacteria		Agromyces	Actinobacteria
unclassifiedGlycomycetaceae	Actinobacteria		Allokutzneria	Actinobacteria
unclassifiedPropionibacteriaceae	Actinobacteria		Alloscardovia	Actinobacteria
Verrucosispora	Actinobacteria		Amycolatopsis	Actinobacteria
Virgisporangium	Actinobacteria		Arcanobacterium	Actinobacteria
Aquifex	Aquificae		Arsenicicoccus	Actinobacteria
Balnearium	Aquificae		Arthrobacter	Actinobacteria
Desulfurobacterium	Aquificae		Asaccharobacter	Actinobacteria
Hydrogenivirga	Aquificae		Atopobium	Actinobacteria
Hydrogenobacter	Aquificae		Beutenbergia	Actinobacteria
Hydrogenobaculum	Aquificae		Bifidobacterium	Actinobacteria
Persephonella	Aquificae		Blastococcus	Actinobacteria
Thermocrinis	Aquificae		Bogoriella	Actinobacteria
Thermosulfidibacter	Aquificae		Brachybacterium	Actinobacteria
Thermovibrio	Aquificae		Brevibacterium	Actinobacteria
unclassifiedAquificaceae	Aquificae		Catenulispora	Actinobacteria
unclassifiedAquificales	Aquificae		Cellulomonas	Actinobacteria
unclassifiedDesulfurobacteriaceae	Aquificae		Cellulosimicrobium	Actinobacteria
unclassifiedHydrogenothermaceae	Aquificae		Citricoccus	Actinobacteria
Venenivibrio	Aquificae		Clavibacter	Actinobacteria
Croceitalea	Bacteroidetes		Collinsella	Actinobacteria
Effluviibacter	Bacteroidetes		Conexibacter	Actinobacteria
Eudoraea	Bacteroidetes		Coriobacterium	Actinobacteria
Flagellimonas	Bacteroidetes		Corynebacterium	Actinobacteria
Flaviramulus	Bacteroidetes		Crossiella	Actinobacteria
Jejuia	Bacteroidetes		Cryobacterium	Actinobacteria
Kriegella	Bacteroidetes		Cryptobacterium	Actinobacteria
Muricauda	Bacteroidetes		Cryptosporangium	Actinobacteria
Pseudozobellia	Bacteroidetes		Curtobacterium	Actinobacteria
Robiginitalea	Bacteroidetes		Dactylosporangium	Actinobacteria
Tamlana	Bacteroidetes		Demequina	Actinobacteria
Weeksella	Bacteroidetes		Demetria	Actinobacteria
Zeaxanthinibacter	Bacteroidetes		Denitrobacterium	Actinobacteria
Caldisericum	Caldiserica		Dermabacter	Actinobacteria
Chlamydia	Chlamydiae		Dermacoccus	Actinobacteria
Chlamydophila	Chlamydiae		Dermatophilus	Actinobacteria
Neochlamydia	Chlamydiae		Devriesea	Actinobacteria
Parachlamydia	Chlamydiae		Dietzia	Actinobacteria
Simkania	Chlamydiae		Eggerthella	Actinobacteria
unclassifiedChlamydiaceae	Chlamydiae		Enterorhabdus	Actinobacteria
unclassifiedChlamydiales	Chlamydiae		Ferrimicrobium	Actinobacteria
unclassifiedParachlamydiaceae	Chlamydiae		Ferrithrix	Actinobacteria
Waddlia	Chlamydiae		Fodinibacter	Actinobacteria
Chlorobaculum	Chlorobi		Fodinicola	Actinobacteria
Chlorobium	Chlorobi		Frigoribacterium	Actinobacteria
Chloroherpeton	Chlorobi		Frondihabitans	Actinobacteria
Prosthecochloris	Chlorobi		Gardnerella	Actinobacteria
unclassifiedChlorobiaceae	Chlorobi		Geodermatophilus	Actinobacteria
Anaerolinea	Chloroflexi		Georgenia	Actinobacteria
Bellilinea	Chloroflexi		Glaciibacter	Actinobacteria
Chloroflexus	Chloroflexi		Glycomyces	Actinobacteria
Dehalococcoides	Chloroflexi		Goodfellowiella	Actinobacteria
Dehalogenimonas	Chloroflexi		Gordonia	Actinobacteria
Herpetosiphon	Chloroflexi		Gordonibacter	Actinobacteria
Leptolinea	Chloroflexi		Gulosibacter	Actinobacteria
Levilinea	Chloroflexi		Haloactinospora	Actinobacteria
Longilinea	Chloroflexi		Helcobacillus	Actinobacteria
Sphaerobacter	Chloroflexi		Herbidospora	Actinobacteria
Thermomicrobium	Chloroflexi		Hoyosella	Actinobacteria
unclassifiedDehalococcoidetes	Chloroflexi		Humibacillus	Actinobacteria
unclassifiedThermomicrobia	Chloroflexi		Humibacter	Actinobacteria
Bacillariophyta	Cyanobacteria		Humicoccus	Actinobacteria
Bangiophyceae	Cyanobacteria		Humihabitans	Actinobacteria
Chlorarachniophyceae	Cyanobacteria		Iamia	Actinobacteria
Chlorophyta	Cyanobacteria		Ilumatobacter	Actinobacteria
Cryptomonadaceae	Cyanobacteria		Intrasporangium	Actinobacteria
GpI	Cyanobacteria		Isoptericola	Actinobacteria
GpIII	Cyanobacteria		Janibacter	Actinobacteria
GpIV	Cyanobacteria		Jiangella	Actinobacteria
GpIX	Cyanobacteria		Jonesia	Actinobacteria
GpV	Cyanobacteria		Kibdelosporangium	Actinobacteria
GpVI	Cyanobacteria		Kineococcus	Actinobacteria
GpVII	Cyanobacteria		Kineosphaera	Actinobacteria
GpVIII	Cyanobacteria		Kineosporia	Actinobacteria
GpX	Cyanobacteria		Kitasatospora	Actinobacteria
GpXI	Cyanobacteria		Klugiella	Actinobacteria
GpXII	Cyanobacteria		Knoellia	Actinobacteria
GpXIII	Cyanobacteria		Kocuria	Actinobacteria
Streptophyta	Cyanobacteria		Kribbella	Actinobacteria
unclassifiedChloroplast	Cyanobacteria		Kribbia	Actinobacteria
Flexistipes	Deferribacteres		Kutzneria	Actinobacteria
Deinococcus	Deinococcus-Thermus		Kytococcus	Actinobacteria
Marinithermus	Deinococcus-Thermus		Labedella	Actinobacteria
Meiothermus	Deinococcus-Thermus		Lapillicoccus	Actinobacteria
Oceanithermus	Deinococcus-Thermus		Lechevalieria	Actinobacteria
Thermus	Deinococcus-Thermus		Leifsonia	Actinobacteria
Truepera	Deinococcus-Thermus		Lentzea	Actinobacteria
unclassifiedDeinococcales	Deinococcus-Thermus		Leucobacter	Actinobacteria
unclassifiedDeinococci	Deinococcus-Thermus		Marihabitans	Actinobacteria
unclassifiedThermaceae	Deinococcus-Thermus		Marinactinospora	Actinobacteria
Vulcanithermus	Deinococcus-Thermus		Marmoricola	Actinobacteria
Dictyoglomus	Dictyoglomi		Metascardovia	Actinobacteria
Acetitomaculum	Firmicutes		Microbacterium	Actinobacteria
Acetohalobium	Firmicutes		Microbispora	Actinobacteria
Acetonema	Firmicutes		Microcella	Actinobacteria
Acidaminococcus	Firmicutes		Micrococcus	Actinobacteria
Anaeroarcus	Firmicutes		Micromonospora	Actinobacteria
Anaeroglobus	Firmicutes		Microtetraspora	Actinobacteria
Anaeromusa	Firmicutes		Millisia	Actinobacteria
Anaerosinus	Firmicutes		Mobiluncus	Actinobacteria
Bulleidia	Firmicutes		Modestobacter	Actinobacteria
Caldanaerobacter	Firmicutes		Myceligenerans	Actinobacteria
Caldanaerovirga	Firmicutes		Mycobacterium	Actinobacteria
Caldicellulosiruptor	Firmicutes		Nakamurella	Actinobacteria
Carboxydibrachium	Firmicutes		Nesterenkonia	Actinobacteria
Carboxydocella	Firmicutes		Nitriliruptor	Actinobacteria
Carboxydothermus	Firmicutes		Nocardia	Actinobacteria
Centipeda	Firmicutes		Nocardioides	Actinobacteria
Coprobacillus	Firmicutes		Nocardiopsis	Actinobacteria
Coprothermobacter	Firmicutes		Nonomuraea	Actinobacteria
Dendrosporobacter	Firmicutes		Oerskovia	Actinobacteria
Desulfovirgula	Firmicutes		Olsenella	Actinobacteria
Desulfurispora	Firmicutes		Ornithinicoccus	Actinobacteria
Erysipelothrix	Firmicutes		Ornithinimicrobium	Actinobacteria
Fervidicola	Firmicutes		Oryzihumus	Actinobacteria
Fructobacillus	Firmicutes		Paraeggerthella	Actinobacteria
Halanaerobacter	Firmicutes		Parascardovia	Actinobacteria
Halanaerobaculum	Firmicutes		Patulibacter	Actinobacteria
Halanaerobium	Firmicutes		Phycicoccus	Actinobacteria
Halobacteroides	Firmicutes		Pimelobacter	Actinobacteria
Halonatronum	Firmicutes		Planobispora	Actinobacteria
Halothermothrix	Firmicutes		Planomonospora	Actinobacteria
Holdemania	Firmicutes		Planotetraspora	Actinobacteria
Moorella	Firmicutes		Prauserella	Actinobacteria
Natranaerobius	Firmicutes		Promicromonospora	Actinobacteria
Natroniella	Firmicutes		Pseudoclavibacter	Actinobacteria
Natronovirga	Firmicutes		Pseudonocardia	Actinobacteria
Oenococcus	Firmicutes		Quadrisphaera	Actinobacteria
Orenia	Firmicutes		Rarobacter	Actinobacteria
Pectinatus	Firmicutes		Rathayibacter	Actinobacteria
Pelosinus	Firmicutes		Renibacterium	Actinobacteria
Pelospora	Firmicutes		Rhodococcus	Actinobacteria
Propionispira	Firmicutes		Rhodoglobus	Actinobacteria
Propionispora	Firmicutes		Rothia	Actinobacteria
Salsuginibacillus	Firmicutes		Ruania	Actinobacteria
Selenihalanaerobacter	Firmicutes		Rubrobacter	Actinobacteria
Sharpea	Firmicutes		Saccharomonospora	Actinobacteria
Solobacterium	Firmicutes		Saccharopolyspora	Actinobacteria
Sporolituus	Firmicutes		Saccharothrix	Actinobacteria
Sporomusa	Firmicutes		Salana	Actinobacteria
Sporotalea	Firmicutes		Salinibacterium	Actinobacteria
Sporotomaculum	Firmicutes		Sanguibacter	Actinobacteria
Succiniclasticum	Firmicutes		Saxeibacter	Actinobacteria
Succinispira	Firmicutes		Scardovia	Actinobacteria
Sulfobacillus	Firmicutes		Schumannella	Actinobacteria
Tepidanaerobacter	Firmicutes		Sciscionella	Actinobacteria
Thermacetogenium	Firmicutes		Segniliparus	Actinobacteria
Thermaerobacter	Firmicutes		Serinibacter	Actinobacteria
Thermanaeromonas	Firmicutes		Serinicoccus	Actinobacteria
Thermincola	Firmicutes		Sinomonas	Actinobacteria
Thermoanaerobacter	Firmicutes		Skermania	Actinobacteria
Thermodesulfobium	Firmicutes		Slackia	Actinobacteria
Thermolithobacter	Firmicutes		Smaragdicoccus	Actinobacteria
Thermosediminibacter	Firmicutes		Solirubrobacter	Actinobacteria
Thermosyntropha	Firmicutes		Sphaerisporangium	Actinobacteria
Thermovenabulum	Firmicutes		Spirillospora	Actinobacteria
unclassifiedHalanaerobiaceae	Firmicutes		Sporichthya	Actinobacteria
unclassifiedHalanaerobiales	Firmicutes		Streptacidiphilus	Actinobacteria
unclassifiedHalobacteroidaceae	Firmicutes		Streptoalloteichus	Actinobacteria
unclassifiedLeuconostocaceae	Firmicutes		Streptomonospora	Actinobacteria
unclassifiedNatranaerobiaceae	Firmicutes		Streptomyces	Actinobacteria
unclassifiedThermoanaerobacterales	Firmicutes		Streptosporangium	Actinobacteria
Veillonella	Firmicutes		Subtercola	Actinobacteria
Zymophilus	Firmicutes		Terrabacter	Actinobacteria
Ilyobacter	Fusobacteria		Terracoccus	Actinobacteria
Propionigenium	Fusobacteria		Tetrasphaera	Actinobacteria
unclassifiedFusobacteriales	Fusobacteria		Thermobifida	Actinobacteria
Lentisphaera	Lentisphaerae		Thermobispora	Actinobacteria
unclassifiedLentisphaeria	Lentisphaerae		Thermocrispum	Actinobacteria
Victivallis	Lentisphaerae		Thermoleophilum	Actinobacteria
Thermodesulfovibrio	Nitrospira		Thermomonospora	Actinobacteria
unclassifiedNitrospiraceae	Nitrospira		Thermopolyspora	Actinobacteria
OD1generaFamily	OD1		Tropheryma	Actinobacteria
OP11generaFamily	OP11		Tsukamurella	Actinobacteria
Blastopirellula	Planctomycetes		Turicella	Actinobacteria
Gemmata	Planctomycetes		Umezawaea	Actinobacteria
Isosphaera	Planctomycetes		unclassifiedAcidimicrobiaceae	Actinobacteria
Pirellula	Planctomycetes		unclassifiedAcidimicrobidae	Actinobacteria
Planctomyces	Planctomycetes		unclassifiedAcidimicrobineae	Actinobacteria
Rhodopirellula	Planctomycetes		unclassifiedActinobacteria	Actinobacteria
Schlesneria	Planctomycetes		unclassifiedActinobacteridae	Actinobacteria
Singulisphaera	Planctomycetes		unclassifiedActinomycetaceae	Actinobacteria
Zavarzinella	Planctomycetes		unclassifiedActinomycetales	Actinobacteria
Alkalimonas	Proteobacteria		unclassifiedActinosynnemataceae	Actinobacteria
Alkanibacter	Proteobacteria		unclassifiedBeutenbergiaceae	Actinobacteria
Alkanindiges	Proteobacteria		unclassifiedBifidobacteriaceae	Actinobacteria
Aquicella	Proteobacteria		unclassifiedCellulomonadaceae	Actinobacteria
Archangium	Proteobacteria		unclassifiedCoriobacteriaceae	Actinobacteria
Azorhizophilus	Proteobacteria		unclassifiedCorynebacteriaceae	Actinobacteria
Beggiatoa	Proteobacteria		unclassifiedCorynebacterineae	Actinobacteria
Blastobacter	Proteobacteria		unclassifiedDermabacteraceae	Actinobacteria
Byssovorax	Proteobacteria		unclassifiedDermatophilaceae	Actinobacteria
Caedibacter	Proteobacteria		unclassifiedFrankineae	Actinobacteria
Chondromyces	Proteobacteria		unclassifiedGeodermatophilaceae	Actinobacteria
Corallococcus	Proteobacteria		unclassifiedIntrasporangiaceae	Actinobacteria
Cystobacter	Proteobacteria		unclassifiedKineosporiaceae	Actinobacteria
Desulfocella	Proteobacteria		unclassifiedMicrobacteriaceae	Actinobacteria
Desulfoluna	Proteobacteria		unclassifiedMicrococcaceae	Actinobacteria
Desulfomonile	Proteobacteria		unclassifiedMicrococcineae	Actinobacteria
Geminicoccus	Proteobacteria		unclassifiedMicromonosporaceae	Actinobacteria
Hyalangium	Proteobacteria		unclassifiedNakamurellaceae	Actinobacteria
Hydrocarboniphaga	Proteobacteria		unclassifiedNocardiaceae	Actinobacteria
Hydrogenovibrio	Proteobacteria		unclassifiedNocardioidaceae	Actinobacteria
Moraxella	Proteobacteria		unclassifiedNocardiopsaceae	Actinobacteria
Moritella	Proteobacteria		unclassifiedPromicromonosporaceae	Actinobacteria
Myxococcus	Proteobacteria		unclassifiedPropionibacterineae	Actinobacteria
Nevskia	Proteobacteria		unclassifiedPseudonocardiaceae	Actinobacteria
Oceanibulbus	Proteobacteria		unclassifiedPseudonocardineae	Actinobacteria
Oleispira	Proteobacteria		unclassifiedRubrobacteridae	Actinobacteria
Paraferrimonas	Proteobacteria		unclassifiedSolirubrobacterales	Actinobacteria
Phaselicystis	Proteobacteria		unclassifiedStreptomycetaceae	Actinobacteria
Psychromonas	Proteobacteria		unclassifiedStreptosporangiaceae	Actinobacteria
Singularimonas	Proteobacteria		unclassifiedStreptosporangineae	Actinobacteria
Sinobacter	Proteobacteria		unclassifiedThermomonosporaceae	Actinobacteria
Solimonas	Proteobacteria		Varibaculum	Actinobacteria
Stigmatella	Proteobacteria		Williamsia	Actinobacteria
Sulfurivirga	Proteobacteria		Xylanibacterium	Actinobacteria
Swaminathania	Proteobacteria		Xylanimicrobium	Actinobacteria
Thermothrix	Proteobacteria		Xylanimonas	Actinobacteria
Thioalkalimicrobium	Proteobacteria		Yaniella	Actinobacteria
Thiohalorhabdus	Proteobacteria		Yonghaparkia	Actinobacteria
Thiomicrospira	Proteobacteria		Zhihengliuella	Actinobacteria
Thiovirga	Proteobacteria		Zimmermannella	Actinobacteria
unclassifiedCampylobacteraceae	Proteobacteria		Sulfurihydrogenibium	Aquificae
unclassifiedCaulobacterales	Proteobacteria		Ktedonobacter	Bacteria
unclassifiedCystobacteraceae	Proteobacteria		Actibacter	Bacteroidetes
unclassifiedCystobacterineae	Proteobacteria		Adhaeribacter	Bacteroidetes
unclassifiedMyxococcaceae	Proteobacteria		Aequorivita	Bacteroidetes
unclassifiedPseudomonadales	Proteobacteria		Aestuariicola	Bacteroidetes
Borrelia	Spirochaetes		Algibacter	Bacteroidetes
Brachyspira	Spirochaetes		Algoriphagus	Bacteroidetes
Exilispira	Spirochaetes		Alistipes	Bacteroidetes
Leptospira	Spirochaetes		Alkaliflexus	Bacteroidetes
Spirochaeta	Spirochaetes		Anaerophaga	Bacteroidetes
Treponema	Spirochaetes		Aquiflexum	Bacteroidetes
unclassifiedSpirochaetaceae	Spirochaetes		Aquimarina	Bacteroidetes
Aminiphilus	Synergistetes		Arcicella	Bacteroidetes
Aminobacterium	Synergistetes		Arenibacter	Bacteroidetes
Aminomonas	Synergistetes		Aureispira	Bacteroidetes
Anaerobaculum	Synergistetes		Bacteroides	Bacteroidetes
Cloacibacillus	Synergistetes		Balneola	Bacteroidetes
Dethiosulfovibrio	Synergistetes		Barnesiella	Bacteroidetes
Jonquetella	Synergistetes		Belliella	Bacteroidetes
Synergistes	Synergistetes		Bizionia	Bacteroidetes
Thermovirga	Synergistetes		Brumimicrobium	Bacteroidetes
Asteroleplasma	Tenericutes		Butyricimonas	Bacteroidetes
Entomoplasma	Tenericutes		Capnocytophaga	Bacteroidetes
Mesoplasma	Tenericutes		Cellulophaga	Bacteroidetes
Spiroplasma	Tenericutes		Chitinophaga	Bacteroidetes
unclassifiedEntomoplasmataceae	Tenericutes		Chryseobacterium	Bacteroidetes
unclassifiedEntomoplasmatales	Tenericutes		Cloacibacterium	Bacteroidetes
unclassifiedMycoplasmataceae	Tenericutes		Coenonia	Bacteroidetes
Ureaplasma	Tenericutes		Costertonia	Bacteroidetes
Caldimicrobium	Thermodesulfobacteria		Croceibacter	Bacteroidetes
Thermodesulfatator	Thermodesulfobacteria		Crocinitomix	Bacteroidetes
Thermodesulfobacterium	Thermodesulfobacteria		Cryomorpha	Bacteroidetes
unclassifiedThermodesulfobacteriaceae	Thermodesulfobacteria		Cyclobacterium	Bacteroidetes
Fervidobacterium	Thermotogae		Cytophaga	Bacteroidetes
Geotoga	Thermotogae		Dyadobacter	Bacteroidetes
Kosmotoga	Thermotogae		Dysgonomonas	Bacteroidetes
Marinitoga	Thermotogae		Echinicola	Bacteroidetes
Petrotoga	Thermotogae		Elizabethkingia	Bacteroidetes
Thermosipho	Thermotogae		Empedobacter	Bacteroidetes
Thermotoga	Thermotogae		Emticicia	Bacteroidetes
unclassifiedThermotogaceae	Thermotogae		Epilithonimonas	Bacteroidetes
TM7generaFamily	TM7		Fabibacter	Bacteroidetes
Akkermansia	Verrucomicrobia		Ferruginibacter	Bacteroidetes
Alterococcus	Verrucomicrobia		Filimonas	Bacteroidetes
Cerasicoccus	Verrucomicrobia		Flammeovirga	Bacteroidetes
Coraliomargarita	Verrucomicrobia		Flavisolibacter	Bacteroidetes
Haloferula	Verrucomicrobia		Flavobacterium	Bacteroidetes
Luteolibacter	Verrucomicrobia		Flectobacillus	Bacteroidetes
Pelagicoccus	Verrucomicrobia		Flexibacter	Bacteroidetes
Persicirhabdus	Verrucomicrobia		Flexithrix	Bacteroidetes
Prosthecobacter	Verrucomicrobia		Fluviicola	Bacteroidetes
Puniceicoccus	Verrucomicrobia		Formosa	Bacteroidetes
Roseibacillus	Verrucomicrobia		Fulvibacter	Bacteroidetes
Rubritalea	Verrucomicrobia		Fulvivirga	Bacteroidetes
SpartobacteriageneraFamily	Verrucomicrobia		Gaetbulibacter	Bacteroidetes
Subdivision5generaFamily	Verrucomicrobia		Galbibacter	Bacteroidetes
unclassifiedOpitutaceae	Verrucomicrobia		Gelidibacter	Bacteroidetes
unclassifiedOpitutae	Verrucomicrobia		Gillisia	Bacteroidetes
unclassifiedPuniceicoccaceae	Verrucomicrobia		Gilvibacter	Bacteroidetes
unclassifiedSpartobacteria	Verrucomicrobia		Gracilimonas	Bacteroidetes
unclassifiedVerrucomicrobiaceae	Verrucomicrobia		Gramella	Bacteroidetes
unclassifiedVerrucomicrobiales	Verrucomicrobia		Haliscomenobacter	Bacteroidetes
Verrucomicrobium	Verrucomicrobia		Hallella	Bacteroidetes
Xiphinematobacter	Verrucomicrobia		Hymenobacter	Bacteroidetes
			Joostella	Bacteroidetes
			Kaistella	Bacteroidetes
			Kordia	Bacteroidetes
			Krokinobacter	Bacteroidetes
			Lacibacter	Bacteroidetes
			Lacinutrix	Bacteroidetes
			Larkinella	Bacteroidetes
			Leadbetterella	Bacteroidetes
			Leeuwenhoekiella	Bacteroidetes
			Leptobacterium	Bacteroidetes
			Lewinella	Bacteroidetes
			Limibacter	Bacteroidetes
			Lishizhenia	Bacteroidetes
			Lutaonella	Bacteroidetes
			Lutibacter	Bacteroidetes
			Lutimonas	Bacteroidetes
			Maribacter	Bacteroidetes
			Marinifilum	Bacteroidetes
			Mariniflexile	Bacteroidetes
			Marinoscillum	Bacteroidetes
			Marixanthomonas	Bacteroidetes
			Mesoflavibacter	Bacteroidetes
			Mesonia	Bacteroidetes
			Microscilla	Bacteroidetes
			Mucilaginibacter	Bacteroidetes
			Myroides	Bacteroidetes
			Niabella	Bacteroidetes
			Niastella	Bacteroidetes
			Nonlabens	Bacteroidetes
			Nubsella	Bacteroidetes
			Odoribacter	Bacteroidetes
			Olivibacter	Bacteroidetes
			Ornithobacterium	Bacteroidetes
			Owenweeksia	Bacteroidetes
			Paludibacter	Bacteroidetes
			Parabacteroides	Bacteroidetes
			Parapedobacter	Bacteroidetes
			Paraprevotella	Bacteroidetes
			Parasegetibacter	Bacteroidetes
			Pedobacter	Bacteroidetes
			Perexilibacter	Bacteroidetes
			Persicitalea	Bacteroidetes
			Persicivirga	Bacteroidetes
			Persicobacter	Bacteroidetes
			Petrimonas	Bacteroidetes
			Phocaeicola	Bacteroidetes
			Pibocella	Bacteroidetes
			Planobacterium	Bacteroidetes
			Polaribacter	Bacteroidetes
			Pontibacter	Bacteroidetes
			Porphyromonas	Bacteroidetes
			Prevotella	Bacteroidetes
			Prolixibacter	Bacteroidetes
			Proteiniphilum	Bacteroidetes
			Pseudosphingobacterium	Bacteroidetes
			Psychroflexus	Bacteroidetes
			Psychroserpens	Bacteroidetes
			Rapidithrix	Bacteroidetes
			Reichenbachiella	Bacteroidetes
			Rhodonellum	Bacteroidetes
			Rhodothermus	Bacteroidetes
			Riemerella	Bacteroidetes
			Rikenella	Bacteroidetes
			Roseivirga	Bacteroidetes
			Rudanella	Bacteroidetes
			Runella	Bacteroidetes
			Salegentibacter	Bacteroidetes
			Salinibacter	Bacteroidetes
			Salinimicrobium	Bacteroidetes
			Salisaeta	Bacteroidetes
			Sandarakinotalea	Bacteroidetes
			Sediminibacter	Bacteroidetes
			Sediminibacterium	Bacteroidetes
			Sediminicola	Bacteroidetes
			Sediminitomix	Bacteroidetes
			Segetibacter	Bacteroidetes
			Solitalea	Bacteroidetes
			Sphingobacterium	Bacteroidetes
			Spirosoma	Bacteroidetes
			Sporocytophaga	Bacteroidetes
			Stenothermobacter	Bacteroidetes
			Subsaxibacter	Bacteroidetes
			Subsaximicrobium	Bacteroidetes
			Tannerella	Bacteroidetes
			Tenacibaculum	Bacteroidetes
			Terrimonas	Bacteroidetes
			Thermonema	Bacteroidetes
			Ulvibacter	Bacteroidetes
			unclassifiedBacteroidales	Bacteroidetes
			unclassifiedBacteroidetes	Bacteroidetes
			unclassifiedBacteroidetesFamily	Bacteroidetes
			unclassifiedChitinophagaceae	Bacteroidetes
			unclassifiedCryomorphaceae	Bacteroidetes
			unclassifiedCyclobacteriaceae	Bacteroidetes
			unclassifiedCytophagaceae	Bacteroidetes
			unclassifiedFlammeovirgaceae	Bacteroidetes
			unclassifiedFlavobacteriaceae	Bacteroidetes
			unclassifiedFlavobacteriales	Bacteroidetes
			unclassifiedMarinilabiaceae	Bacteroidetes
			unclassifiedPorphyromonadaceae	Bacteroidetes
			unclassifiedPrevotellaceae	Bacteroidetes
			unclassifiedRhodothermaceae	Bacteroidetes
			unclassifiedRikenellaceae	Bacteroidetes
			unclassifiedSaprospiraceae	Bacteroidetes
			unclassifiedSphingobacteriaceae	Bacteroidetes
			unclassifiedSphingobacteriales	Bacteroidetes
			Vitellibacter	Bacteroidetes
			Wautersiella	Bacteroidetes
			Winogradskyella	Bacteroidetes
			Xylanibacter	Bacteroidetes
			Yeosuana	Bacteroidetes
			Zhouia	Bacteroidetes
			Zobellia	Bacteroidetes
			Zunongwangia	Bacteroidetes
			BRC1generaFamily	BRC1
			Caldilinea	Chloroflexi
			unclassifiedAnaerolineaceae	Chloroflexi
			unclassifiedChloroflexi	Chloroflexi
			Chrysiogenes	Chrysiogenetes
			Euglenida	Cyanobacteria
			GpIIa	Cyanobacteria
			GpIIb	Cyanobacteria
			unclassifiedCyanobacteria	Cyanobacteria
			Calditerrivibrio	Deferribacteres
			Caldithrix	Deferribacteres
			Deferribacter	Deferribacteres
			Denitrovibrio	Deferribacteres
			Geovibrio	Deferribacteres
			Mucispirillum	Deferribacteres
			unclassifiedDeferribacteraceae	Deferribacteres
			Fibrobacter	Fibrobacteres
			Abiotrophia	Firmicutes
			Acetanaerobacterium	Firmicutes
			Acetivibrio	Firmicutes
			Acetobacterium	Firmicutes
			Acidaminobacter	Firmicutes
			Aerococcus	Firmicutes
			Alicyclobacillus	Firmicutes
			Alkalibacillus	Firmicutes
			Alkalibacter	Firmicutes
			Alkalibacterium	Firmicutes
			Alkaliphilus	Firmicutes
			Allisonella	Firmicutes
			Allobaculum	Firmicutes
			Allofustis	Firmicutes
			Alloiococcus	Firmicutes
			Ammonifex	Firmicutes
			Ammoniphilus	Firmicutes
			Amphibacillus	Firmicutes
			Anaerobacter	Firmicutes
			Anaerobranca	Firmicutes
			Anaerococcus	Firmicutes
			Anaerofilum	Firmicutes
			Anaerofustis	Firmicutes
			Anaerosphaera	Firmicutes
			Anaerosporobacter	Firmicutes
			Anaerostipes	Firmicutes
			Anaerotruncus	Firmicutes
			Anaerovibrio	Firmicutes
			Anaerovirgula	Firmicutes
			Anaerovorax	Firmicutes
			Aneurinibacillus	Firmicutes
			Anoxybacillus	Firmicutes
			Anoxynatronum	Firmicutes
			Aquisalibacillus	Firmicutes
			Atopobacter	Firmicutes
			Atopococcus	Firmicutes
			Atopostipes	Firmicutes
			Bacillus	Firmicutes
			Bavariicoccus	Firmicutes
			Bhargavaea	Firmicutes
			Blautia	Firmicutes
			Brevibacillus	Firmicutes
			Brochothrix	Firmicutes
			Butyricicoccus	Firmicutes
			Butyrivibrio	Firmicutes
			Caldalkalibacillus	Firmicutes
			Caldanaerobius	Firmicutes
			Caloramator	Firmicutes
			Caloranaerobacter	Firmicutes
			Caminicella	Firmicutes
			Carnobacterium	Firmicutes
			Caryophanon	Firmicutes
			Catellicoccus	Firmicutes
			Catenibacterium	Firmicutes
			Catonella	Firmicutes
			Cerasibacillus	Firmicutes
			Clostridiisalibacter	Firmicutes
			Clostridium	Firmicutes
			Cohnella	Firmicutes
			Coprococcus	Firmicutes
			Cryptanaerobacter	Firmicutes
			Dehalobacter	Firmicutes
			Desemzia	Firmicutes
			Desmospora	Firmicutes
			Desulfitibacter	Firmicutes
			Desulfitobacterium	Firmicutes
			Desulfonispora	Firmicutes
			Desulfosporosinus	Firmicutes
			Desulfotomaculum	Firmicutes
			Dethiobacter	Firmicutes
			Dethiosulfatibacter	Firmicutes
			Dialister	Firmicutes
			Dolosicoccus	Firmicutes
			Dolosigranulum	Firmicutes
			Dorea	Firmicutes
			Enterococcus	Firmicutes
			Eremococcus	Firmicutes
			Ethanoligenens	Firmicutes
			Eubacterium	Firmicutes
			Exiguobacterium	Firmicutes
			Facklamia	Firmicutes
			Faecalibacterium	Firmicutes
			Fastidiosipila	Firmicutes
			Filibacter	Firmicutes
			Filifactor	Firmicutes
			Filobacillus	Firmicutes
			Finegoldia	Firmicutes
			Fusibacter	Firmicutes
			Gallicola	Firmicutes
			Garciella	Firmicutes
			Gelria	Firmicutes
			Gemella	Firmicutes
			Geobacillus	Firmicutes
			Geosporobacter	Firmicutes
			Globicatella	Firmicutes
			Gracilibacillus	Firmicutes
			Gracilibacter	Firmicutes
			Granulicatella	Firmicutes
			Guggenheimella	Firmicutes
			Halalkalibacillus	Firmicutes
			Halobacillus	Firmicutes
			Halocella	Firmicutes
			Halolactibacillus	Firmicutes
			Helcococcus	Firmicutes
			Heliobacillus	Firmicutes
			Heliobacterium	Firmicutes
			Heliorestis	Firmicutes
			Hespellia	Firmicutes
			Howardella	Firmicutes
			Hydrogenoanaerobacterium	Firmicutes
			Ignavigranum	Firmicutes
			Isobaculum	Firmicutes
			Jeotgalibacillus	Firmicutes
			Jeotgalicoccus	Firmicutes
			Johnsonella	Firmicutes
			Kurthia	Firmicutes
			Laceyella	Firmicutes
			Lachnobacterium	Firmicutes
			Lacticigenium	Firmicutes
			Lactobacillus	Firmicutes
			Lactococcus	Firmicutes
			Lactonifactor	Firmicutes
			Lactovum	Firmicutes
			Lentibacillus	Firmicutes
			Leuconostoc	Firmicutes
			Listeria	Firmicutes
			Lutispora	Firmicutes
			Lysinibacillus	Firmicutes
			Macrococcus	Firmicutes
			Mahella	Firmicutes
			Marinibacillus	Firmicutes
			Marinilactibacillus	Firmicutes
			Marinococcus	Firmicutes
			Marvinbryantia	Firmicutes
			Mechercharimyces	Firmicutes
			Megamonas	Firmicutes
			Megasphaera	Firmicutes
			Melissococcus	Firmicutes
			Mitsuokella	Firmicutes
			Mogibacterium	Firmicutes
			Moryella	Firmicutes
			Natronincola	Firmicutes
			Natronobacillus	Firmicutes
			Nosocomiicoccus	Firmicutes
			Oceanobacillus	Firmicutes
			Oribacterium	Firmicutes
			Ornithinibacillus	Firmicutes
			Oscillibacter	Firmicutes
			Oxalophagus	Firmicutes
			Oxobacter	Firmicutes
			Paenibacillus	Firmicutes
			Paenisporosarcina	Firmicutes
			Papillibacter	Firmicutes
			Paralactobacillus	Firmicutes
			Paraliobacillus	Firmicutes
			Parasporobacterium	Firmicutes
			Parvimonas	Firmicutes
			Paucisalibacillus	Firmicutes
			Pediococcus	Firmicutes
			Pelotomaculum	Firmicutes
			Peptococcus	Firmicutes
			Peptoniphilus	Firmicutes
			Peptostreptococcus	Firmicutes
			Phascolarctobacterium	Firmicutes
			Pilibacter	Firmicutes
			Piscibacillus	Firmicutes
			Planifilum	Firmicutes
			Planococcus	Firmicutes
			Planomicrobium	Firmicutes
			Pontibacillus	Firmicutes
			Proteiniborus	Firmicutes
			Proteocatella	Firmicutes
			Pseudobutyrivibrio	Firmicutes
			Pseudoramibacter	Firmicutes
			Pullulanibacillus	Firmicutes
			Robinsoniella	Firmicutes
			Roseburia	Firmicutes
			Ruminococcus	Firmicutes
			Rummeliibacillus	Firmicutes
			Saccharibacillus	Firmicutes
			Saccharococcus	Firmicutes
			Salimicrobium	Firmicutes
			Salinibacillus	Firmicutes
			Salinicoccus	Firmicutes
			Salirhabdus	Firmicutes
			Sarcina	Firmicutes
			Schwartzia	Firmicutes
			Sedimentibacter	Firmicutes
			Sediminibacillus	Firmicutes
			Seinonella	Firmicutes
			Selenomonas	Firmicutes
			Shimazuella	Firmicutes
			Shuttleworthia	Firmicutes
			Sinobaca	Firmicutes
			Soehngenia	Firmicutes
			Solibacillus	Firmicutes
			Sporacetigenium	Firmicutes
			Sporanaerobacter	Firmicutes
			Sporobacter	Firmicutes
			Sporobacterium	Firmicutes
			Sporolactobacillus	Firmicutes
			Sporosarcina	Firmicutes
			Staphylococcus	Firmicutes
			Streptococcus	Firmicutes
			Subdoligranulum	Firmicutes
			Symbiobacterium	Firmicutes
			Syntrophococcus	Firmicutes
			Syntrophomonas	Firmicutes
			Syntrophothermus	Firmicutes
			Tenuibacillus	Firmicutes
			Tepidibacter	Firmicutes
			Tepidimicrobium	Firmicutes
			Terribacillus	Firmicutes
			Tetragenococcus	Firmicutes
			Thalassobacillus	Firmicutes
			Thermicanus	Firmicutes
			Thermoactinomyces	Firmicutes
			Thermoanaerobacterium	Firmicutes
			Thermobacillus	Firmicutes
			Thermoflavimicrobium	Firmicutes
			Thermohalobacter	Firmicutes
			Thermotalea	Firmicutes
			Tindallia	Firmicutes
			Tissierella	Firmicutes
			Trichococcus	Firmicutes
			Tuberibacillus	Firmicutes
			Tumebacillus	Firmicutes
			Turicibacter	Firmicutes
			unclassifiedAerococcaceae	Firmicutes
			unclassifiedBacillaceae	Firmicutes
			unclassifiedBacillales	Firmicutes
			unclassifiedBacilli	Firmicutes
			unclassifiedCarnobacteriaceae	Firmicutes
			unclassifiedClostridia	Firmicutes
			unclassifiedClostridiaceae	Firmicutes
			unclassifiedClostridiaceae 1	Firmicutes
			unclassifiedClostridiaceae 2	Firmicutes
			unclassifiedClostridiaceae 3	Firmicutes
			unclassifiedClostridiaceae 4	Firmicutes
			unclassifiedClostridiales	Firmicutes
			unclassifiedEnterococcaceae	Firmicutes
			unclassifiedErysipelotrichaceae	Firmicutes
			unclassifiedEubacteriaceae	Firmicutes
			unclassifiedFirmicutes	Firmicutes
			unclassifiedGracilibacteraceae	Firmicutes
			unclassifiedHeliobacteriaceae	Firmicutes
			unclassifiedIncertae Sedis XI	Firmicutes
			unclassifiedIncertae Sedis XII	Firmicutes
			unclassifiedIncertae Sedis XIII	Firmicutes
			unclassifiedLachnospiraceae	Firmicutes
			unclassifiedLactobacillaceae	Firmicutes
			unclassifiedLactobacillales	Firmicutes
			unclassifiedPaenibacillaceae	Firmicutes
			unclassifiedPeptococcaceae	Firmicutes
			unclassifiedPeptococcaceae 1	Firmicutes
			unclassifiedPeptococcaceae 2	Firmicutes
			unclassifiedPeptostreptococcaceae	Firmicutes
			unclassifiedPlanococcaceae	Firmicutes
			unclassifiedRuminococcaceae	Firmicutes
			unclassifiedStaphylococcaceae	Firmicutes
			unclassifiedStreptococcaceae	Firmicutes
			unclassifiedSyntrophomonadaceae	Firmicutes
			unclassifiedThermoactinomycetaceae	Firmicutes
			unclassifiedThermoanaerobacteraceae	Firmicutes
			unclassifiedVeillonellaceae	Firmicutes
			Ureibacillus	Firmicutes
			Vagococcus	Firmicutes
			Virgibacillus	Firmicutes
			Viridibacillus	Firmicutes
			Vulcanibacillus	Firmicutes
			Weissella	Firmicutes
			Cetobacterium	Fusobacteria
			Fusobacterium	Fusobacteria
			Leptotrichia	Fusobacteria
			Psychrilyobacter	Fusobacteria
			Sebaldella	Fusobacteria
			Sneathia	Fusobacteria
			Streptobacillus	Fusobacteria
			unclassifiedFusobacteriaceae	Fusobacteria
			unclassifiedLeptotrichiaceae	Fusobacteria
			Gemmatimonas	Gemmatimonadetes
			Leptospirillum	Nitrospira
			Nitrospira	Nitrospira
			OP10generaFamily	OP10
			unclassifiedPlanctomycetaceae	Planctomycetes
			Acetobacter	Proteobacteria
			Achromobacter	Proteobacteria
			Acidicaldus	Proteobacteria
			Acidiphilium	Proteobacteria
			Acidisoma	Proteobacteria
			Acidisphaera	Proteobacteria
			Acidithiobacillus	Proteobacteria
			Acidocella	Proteobacteria
			Acidomonas	Proteobacteria
			Acidovorax	Proteobacteria
			Acinetobacter	Proteobacteria
			Actinobacillus	Proteobacteria
			Advenella	Proteobacteria
			Aeromonas	Proteobacteria
			Aestuariibacter	Proteobacteria
			Afifella	Proteobacteria
			Afipia	Proteobacteria
			Agarivorans	Proteobacteria
			Aggregatibacter	Proteobacteria
			Agromonas	Proteobacteria
			Ahrensia	Proteobacteria
			Aidingimonas	Proteobacteria
			Albidovulum	Proteobacteria
			Albimonas	Proteobacteria
			Alcaligenes	Proteobacteria
			Alcanivorax	Proteobacteria
			Algicola	Proteobacteria
			Aliagarivorans	Proteobacteria
			Alicycliphilus	Proteobacteria
			Aliivibrio	Proteobacteria
			Alishewanella	Proteobacteria
			Alkalilimnicola	Proteobacteria
			Alkalispirillum	Proteobacteria
			Allochromatium	Proteobacteria
			Altererythrobacter	Proteobacteria
			Alteromonas	Proteobacteria
			Alysiella	Proteobacteria
			Amaricoccus	Proteobacteria
			Aminobacter	Proteobacteria
			Amorphus	Proteobacteria
			Amphritea	Proteobacteria
			Anaerobiospirillum	Proteobacteria
			Anaeromyxobacter	Proteobacteria
			Anaplasma	Proteobacteria
			Ancylobacter	Proteobacteria
			Anderseniella	Proteobacteria
			Andreprevotia	Proteobacteria
			Angulomicrobium	Proteobacteria
			Antarctobacter	Proteobacteria
			Aquabacterium	Proteobacteria
			Aquamicrobium	Proteobacteria
			Aquaspirillum	Proteobacteria
			Aquimonas	Proteobacteria
			Aquincola	Proteobacteria
			Aquisalimonas	Proteobacteria
			Aquitalea	Proteobacteria
			Arcobacter	Proteobacteria
			Arenimonas	Proteobacteria
			Arhodomonas	Proteobacteria
			Arsenophonus	Proteobacteria
			Asaia	Proteobacteria
			Aspromonas	Proteobacteria
			Asticcacaulis	Proteobacteria
			Aurantimonas	Proteobacteria
			Avibacterium	Proteobacteria
			Azoarcus	Proteobacteria
			Azohydromonas	Proteobacteria
			Azomonas	Proteobacteria
			Azonexus	Proteobacteria
			Azorhizobium	Proteobacteria
			Azospira	Proteobacteria
			Azospirillum	Proteobacteria
			Azotobacter	Proteobacteria
			Azovibrio	Proteobacteria
			Bacteriovorax	Proteobacteria
			Balneatrix	Proteobacteria
			Balneimonas	Proteobacteria
			Bartonella	Proteobacteria
			Bdellovibrio	Proteobacteria
			Beijerinckia	Proteobacteria
			Belnapia	Proteobacteria
			Bergeriella	Proteobacteria
			Bermanella	Proteobacteria
			Bibersteinia	Proteobacteria
			Biostraticola	Proteobacteria
			Blastochloris	Proteobacteria
			Blastomonas	Proteobacteria
			Bordetella	Proteobacteria
			Bosea	Proteobacteria
			Bowmanella	Proteobacteria
			Brachymonas	Proteobacteria
			Brackiella	Proteobacteria
			Bradyrhizobium	Proteobacteria
			Brenneria	Proteobacteria
			Brevundimonas	Proteobacteria
			Brucella	Proteobacteria
			Budvicia	Proteobacteria
			Burkholderia	Proteobacteria
			Buttiauxella	Proteobacteria
			Caenimonas	Proteobacteria
			Caenispirillum	Proteobacteria
			Caldimonas	Proteobacteria
			Caminibacter	Proteobacteria
			Campylobacter	Proteobacteria
			Cardiobacterium	Proteobacteria
			Carnimonas	Proteobacteria
			Castellaniella	Proteobacteria
			Catellibacterium	Proteobacteria
			Caulobacter	Proteobacteria
			Cedecea	Proteobacteria
			Cellvibrio	Proteobacteria
			Chelatococcus	Proteobacteria
			Chelonobacter	Proteobacteria
			Chitinibacter	Proteobacteria
			Chitinilyticum	Proteobacteria
			Chitinimonas	Proteobacteria
			Chromatium	Proteobacteria
			Chromobacterium	Proteobacteria
			Chromohalobacter	Proteobacteria
			Citreicella	Proteobacteria
			Citreimonas	Proteobacteria
			Citrobacter	Proteobacteria
			Cobetia	Proteobacteria
			Cohaesibacter	Proteobacteria
			Collimonas	Proteobacteria
			Colwellia	Proteobacteria
			Comamonas	Proteobacteria
			Conchiformibius	Proteobacteria
			Craurococcus	Proteobacteria
			Croceicoccus	Proteobacteria
			Cronobacter	Proteobacteria
			Cucumibacter	Proteobacteria
			Cupriavidus	Proteobacteria
			Curvibacter	Proteobacteria
			Cycloclasticus	Proteobacteria
			Daeguia	Proteobacteria
			Dasania	Proteobacteria
			Dechloromonas	Proteobacteria
			Deefgea	Proteobacteria
			Defluvibacter	Proteobacteria
			Defluviicoccus	Proteobacteria
			Delftia	Proteobacteria
			Denitratisoma	Proteobacteria
			Derxia	Proteobacteria
			Desulfacinum	Proteobacteria
			Desulfarculus	Proteobacteria
			Desulfatibacillum	Proteobacteria
			Desulfatiferula	Proteobacteria
			Desulfatirhabdium	Proteobacteria
			Desulfobacca	Proteobacteria
			Desulfobacter	Proteobacteria
			Desulfobacterium	Proteobacteria
			Desulfobacula	Proteobacteria
			Desulfobotulus	Proteobacteria
			Desulfobulbus	Proteobacteria
			Desulfocapsa	Proteobacteria
			Desulfococcus	Proteobacteria
			Desulfocurvus	Proteobacteria
			Desulfofaba	Proteobacteria
			Desulfofrigus	Proteobacteria
			Desulfofustis	Proteobacteria
			Desulfoglaeba	Proteobacteria
			Desulfohalobium	Proteobacteria
			Desulfomicrobium	Proteobacteria
			Desulfonatronospira	Proteobacteria
			Desulfonatronovibrio	Proteobacteria
			Desulfonatronum	Proteobacteria
			Desulfonauticus	Proteobacteria
			Desulfonema	Proteobacteria
			Desulfopila	Proteobacteria
			Desulforegula	Proteobacteria
			Desulforhabdus	Proteobacteria
			Desulforhopalus	Proteobacteria
			Desulfosarcina	Proteobacteria
			Desulfospira	Proteobacteria
			Desulfotalea	Proteobacteria
			Desulfothermus	Proteobacteria
			Desulfotignum	Proteobacteria
			Desulfovermiculus	Proteobacteria
			Desulfovibrio	Proteobacteria
			Desulfovirga	Proteobacteria
			Desulfurella	Proteobacteria
			Desulfurivibrio	Proteobacteria
			Desulfuromonas	Proteobacteria
			Desulfuromusa	Proteobacteria
			Devosia	Proteobacteria
			Diaphorobacter	Proteobacteria
			Dichelobacter	Proteobacteria
			Dickeya	Proteobacteria
			Dinoroseobacter	Proteobacteria
			Dokdonella	Proteobacteria
			Donghicola	Proteobacteria
			Duganella	Proteobacteria
			Dyella	Proteobacteria
			Ectothiorhodosinus	Proteobacteria
			Ectothiorhodospira	Proteobacteria
			Edwardsiella	Proteobacteria
			Ehrlichia	Proteobacteria
			Elioraea	Proteobacteria
			Endozoicomonas	Proteobacteria
			Enhydrobacter	Proteobacteria
			Enhygromyxa	Proteobacteria
			Ensifer	Proteobacteria
			Enterobacter	Proteobacteria
			Enterovibrio	Proteobacteria
			Erwinia	Proteobacteria
			Erythrobacter	Proteobacteria
			Erythromicrobium	Proteobacteria
			Escherichia/Shigella	Proteobacteria
			Fangia	Proteobacteria
			Ferribacterium	Proteobacteria
			Ferrimonas	Proteobacteria
			Filomicrobium	Proteobacteria
			Fluoribacter	Proteobacteria
			Fodinicurvata	Proteobacteria
			Formivibrio	Proteobacteria
			Francisella	Proteobacteria
			Frateuria	Proteobacteria
			Fulvimarina	Proteobacteria
			Fulvimonas	Proteobacteria
			Gallibacterium	Proteobacteria
			Geoalkalibacter	Proteobacteria
			Geobacter	Proteobacteria
			Geopsychrobacter	Proteobacteria
			Geothermobacter	Proteobacteria
			Giesbergeria	Proteobacteria
			Gilvimarinus	Proteobacteria
			Glaciecola	Proteobacteria
			Gluconacetobacter	Proteobacteria
			Gluconobacter	Proteobacteria
			Granulibacter	Proteobacteria
			Granulosicoccus	Proteobacteria
			Grimontia	Proteobacteria
			Gulbenkiania	Proteobacteria
			Haematobacter	Proteobacteria
			Haemophilus	Proteobacteria
			Hafnia	Proteobacteria
			Hahella	Proteobacteria
			Haliangium	Proteobacteria
			Haliea	Proteobacteria
			Halochromatium	Proteobacteria
			Halomonas	Proteobacteria
			Halorhodospira	Proteobacteria
			Halospina	Proteobacteria
			Halotalea	Proteobacteria
			Halothiobacillus	Proteobacteria
			Halovibrio	Proteobacteria
			Helicobacter	Proteobacteria
			Hellea	Proteobacteria
			Henriciella	Proteobacteria
			Herbaspirillum	Proteobacteria
			Herminiimonas	Proteobacteria
			Hippea	Proteobacteria
			Hirschia	Proteobacteria
			Histophilus	Proteobacteria
			Hoeflea	Proteobacteria
			Hydrogenimonas	Proteobacteria
			Hydrogenophaga	Proteobacteria
			Hydrogenophilus	Proteobacteria
			Hylemonella	Proteobacteria
			Hyphomicrobium	Proteobacteria
			Hyphomonas	Proteobacteria
			Ideonella	Proteobacteria
			Idiomarina	Proteobacteria
			Ignatzschineria	Proteobacteria
			Inhella	Proteobacteria
			Inquilinus	Proteobacteria
			Insolitispirillum	Proteobacteria
			Isochromatium	Proteobacteria
			Jannaschia	Proteobacteria
			Janthinobacterium	Proteobacteria
			Kaistia	Proteobacteria
			Kangiella	Proteobacteria
			Kerstersia	Proteobacteria
			Ketogulonicigenium	Proteobacteria
			Kiloniella	Proteobacteria
			Kingella	Proteobacteria
			Klebsiella	Proteobacteria
			Kluyvera	Proteobacteria
			Kofleria	Proteobacteria
			Kordiimonas	Proteobacteria
			Kozakia	Proteobacteria
			Kushneria	Proteobacteria
			Labrenzia	Proteobacteria
			Labrys	Proteobacteria
			Lamprocystis	Proteobacteria
			Lampropedia	Proteobacteria
			Laribacter	Proteobacteria
			Lawsonia	Proteobacteria
			Lebetimonas	Proteobacteria
			Leeia	Proteobacteria
			Legionella	Proteobacteria
			Leisingera	Proteobacteria
			Leminorella	Proteobacteria
			Leptothrix	Proteobacteria
			Leucothrix	Proteobacteria
			Limnobacter	Proteobacteria
			Listonella	Proteobacteria
			Litoricola	Proteobacteria
			Loktanella	Proteobacteria
			Lonepinella	Proteobacteria
			Luteibacter	Proteobacteria
			Luteimonas	Proteobacteria
			Lutimaribacter	Proteobacteria
			Lysobacter	Proteobacteria
			Macromonas	Proteobacteria
			Magnetospirillum	Proteobacteria
			Malikia	Proteobacteria
			Malonomonas	Proteobacteria
			Mannheimia	Proteobacteria
			Maribaculum	Proteobacteria
			Maribius	Proteobacteria
			Maricaulis	Proteobacteria
			Marichromatium	Proteobacteria
			Marinimicrobium	Proteobacteria
			Marinobacter	Proteobacteria
			Marinobacterium	Proteobacteria
			Marinomonas	Proteobacteria
			Marinospirillum	Proteobacteria
			Marinovum	Proteobacteria
			Marispirillum	Proteobacteria
			Maritalea	Proteobacteria
			Maritimibacter	Proteobacteria
			Marivita	Proteobacteria
			Martelella	Proteobacteria
			Massilia	Proteobacteria
			Meganema	Proteobacteria
			Melitea	Proteobacteria
			Mesorhizobium	Proteobacteria
			Methylarcula	Proteobacteria
			Methylibium	Proteobacteria
			Methylobacillus	Proteobacteria
			Methylobacter	Proteobacteria
			Methylobacterium	Proteobacteria
			Methylocaldum	Proteobacteria
			Methylocapsa	Proteobacteria
			Methylocella	Proteobacteria
			Methylococcus	Proteobacteria
			Methylocystis	Proteobacteria
			Methylohalobius	Proteobacteria
			Methylohalomonas	Proteobacteria
			Methylomicrobium	Proteobacteria
			Methylomonas	Proteobacteria
			Methylonatrum	Proteobacteria
			Methylophaga	Proteobacteria
			Methylophilus	Proteobacteria
			Methylopila	Proteobacteria
			Methylorhabdus	Proteobacteria
			Methylosarcina	Proteobacteria
			Methylosinus	Proteobacteria
			Methylosoma	Proteobacteria
			Methylosphaera	Proteobacteria
			Methylotenera	Proteobacteria
			Methylothermus	Proteobacteria
			Methyloversatilis	Proteobacteria
			Methylovirgula	Proteobacteria
			Methylovorus	Proteobacteria
			Microbulbifer	Proteobacteria
			Microvirga	Proteobacteria
			Microvirgula	Proteobacteria
			Mitsuaria	Proteobacteria
			Modicisalibacter	Proteobacteria
			Morganella	Proteobacteria
			Mycoplana	Proteobacteria
			Nannocystis	Proteobacteria
			Natronocella	Proteobacteria
			Nautella	Proteobacteria
			Nautilia	Proteobacteria
			Naxibacter	Proteobacteria
			Neisseria	Proteobacteria
			Neoasaia	Proteobacteria
			Neorickettsia	Proteobacteria
			Neptuniibacter	Proteobacteria
			Neptunomonas	Proteobacteria
			Nereida	Proteobacteria
			Nesiotobacter	Proteobacteria
			Nicoletella	Proteobacteria
			Nisaea	Proteobacteria
			Nitratifractor	Proteobacteria
			Nitratireductor	Proteobacteria
			Nitratiruptor	Proteobacteria
			Nitrincola	Proteobacteria
			Nitrobacter	Proteobacteria
			Nitrosococcus	Proteobacteria
			Nitrosomonas	Proteobacteria
			Nitrosospira	Proteobacteria
			Novispirillum	Proteobacteria
			Novosphingobium	Proteobacteria
			Obesumbacterium	Proteobacteria
			Oceanibaculum	Proteobacteria
			Oceanicaulis	Proteobacteria
			Oceanicola	Proteobacteria
			Oceanimonas	Proteobacteria
			Oceaniserpentilla	Proteobacteria
			Oceanisphaera	Proteobacteria
			Oceanobacter	Proteobacteria
			Oceanospirillum	Proteobacteria
			Ochrobactrum	Proteobacteria
			Octadecabacter	Proteobacteria
			Oleiphilus	Proteobacteria
			Oligella	Proteobacteria
			Orientia	Proteobacteria
			Ottowia	Proteobacteria
			Oxalicibacterium	Proteobacteria
			Oxalobacter	Proteobacteria
			Palleronia	Proteobacteria
			Paludibacterium	Proteobacteria
			Pandoraea	Proteobacteria
			Pannonibacter	Proteobacteria
			Pantoea	Proteobacteria
			Paracoccus	Proteobacteria
			Paracraurococcus	Proteobacteria
			Paramoritella	Proteobacteria
			Parasutterella	Proteobacteria
			Parvibaculum	Proteobacteria
			Parvularcula	Proteobacteria
			Pasteurella	Proteobacteria
			Paucibacter	Proteobacteria
			Paucimonas	Proteobacteria
			Pectobacterium	Proteobacteria
			Pedomicrobium	Proteobacteria
			Pelagibaca	Proteobacteria
			Pelagibacter	Proteobacteria
			Pelagibius	Proteobacteria
			Pelagicola	Proteobacteria
			Pelistega	Proteobacteria
			Pelobacter	Proteobacteria
			Pelomonas	Proteobacteria
			Peredibacter	Proteobacteria
			Perlucidibaca	Proteobacteria
			Petrobacter	Proteobacteria
			Phaeobacter	Proteobacteria
			Phaeospirillum	Proteobacteria
			Phenylobacterium	Proteobacteria
			Phocoenobacter	Proteobacteria
			Photobacterium	Proteobacteria
			Photorhabdus	Proteobacteria
			Phyllobacterium	Proteobacteria
			Pigmentiphaga	Proteobacteria
			Piscirickettsia	Proteobacteria
			Pleomorphomonas	Proteobacteria
			Plesiocystis	Proteobacteria
			Plesiomonas	Proteobacteria
			Polaromonas	Proteobacteria
			Polynucleobacter	Proteobacteria
			Ponticaulis	Proteobacteria
			Ponticoccus	Proteobacteria
			Porphyrobacter	Proteobacteria
			Pragia	Proteobacteria
			Procabacter	Proteobacteria
			Propionivibrio	Proteobacteria
			Prosthecomicrobium	Proteobacteria
			Proteus	Proteobacteria
			Providencia	Proteobacteria
			Pseudacidovorax	Proteobacteria
			Pseudaminobacter	Proteobacteria
			Pseudidiomarina	Proteobacteria
			Pseudoalteromonas	Proteobacteria
			Pseudochrobactrum	Proteobacteria
			Pseudogulbenkiania	Proteobacteria
			Pseudolabrys	Proteobacteria
			Pseudomonas	Proteobacteria
			Pseudorhodobacter	Proteobacteria
			Pseudorhodoferax	Proteobacteria
			Pseudoruegeria	Proteobacteria
			Pseudospirillum	Proteobacteria
			Pseudovibrio	Proteobacteria
			Pseudoxanthobacter	Proteobacteria
			Pseudoxanthomonas	Proteobacteria
			Psychrobacter	Proteobacteria
			Pusillimonas	Proteobacteria
			Quatrionicoccus	Proteobacteria
			Rahnella	Proteobacteria
			Ralstonia	Proteobacteria
			Ramlibacter	Proteobacteria
			Raoultella	Proteobacteria
			Reinekea	Proteobacteria
			Rhabdochromatium	Proteobacteria
			Rheinheimera	Proteobacteria
			Rhizobium	Proteobacteria
			Rhodanobacter	Proteobacteria
			Rhodobaca	Proteobacteria
			Rhodobacter	Proteobacteria
			Rhodobium	Proteobacteria
			Rhodoblastus	Proteobacteria
			Rhodocista	Proteobacteria
			Rhodocyclus	Proteobacteria
			Rhodoferax	Proteobacteria
			Rhodopila	Proteobacteria
			Rhodoplanes	Proteobacteria
			Rhodopseudomonas	Proteobacteria
			Rhodospira	Proteobacteria
			Rhodospirillum	Proteobacteria
			Rhodothalassium	Proteobacteria
			Rhodovarius	Proteobacteria
			Rhodovibrio	Proteobacteria
			Rhodovulum	Proteobacteria
			Rickettsia	Proteobacteria
			Robiginitomaculum	Proteobacteria
			Roseateles	Proteobacteria
			Roseibaca	Proteobacteria
			Roseibium	Proteobacteria
			Roseicyclus	Proteobacteria
			Roseinatronobacter	Proteobacteria
			Roseisalinus	Proteobacteria
			Roseivivax	Proteobacteria
			Roseobacter	Proteobacteria
			Roseococcus	Proteobacteria
			Roseomonas	Proteobacteria
			Roseospira	Proteobacteria
			Roseospirillum	Proteobacteria
			Roseovarius	Proteobacteria
			Rubellimicrobium	Proteobacteria
			Rubrimonas	Proteobacteria
			Rubritepida	Proteobacteria
			Rubrivivax	Proteobacteria
			Rudaea	Proteobacteria
			Ruegeria	Proteobacteria
			Ruminobacter	Proteobacteria
			Saccharibacter	Proteobacteria
			Saccharophagus	Proteobacteria
			Saccharospirillum	Proteobacteria
			Sagittula	Proteobacteria
			Salicola	Proteobacteria
			Salinicola	Proteobacteria
			Salinihabitans	Proteobacteria
			Salinimonas	Proteobacteria
			Salinisphaera	Proteobacteria
			Salinivibrio	Proteobacteria
			Salipiger	Proteobacteria
			Salmonella	Proteobacteria
			Samsonia	Proteobacteria
			Sandaracinobacter	Proteobacteria
			Sandarakinorhabdus	Proteobacteria
			Schlegelella	Proteobacteria
			Sedimenticola	Proteobacteria
			Sediminimonas	Proteobacteria
			Seohaeicola	Proteobacteria
			Serratia	Proteobacteria
			Shewanella	Proteobacteria
			Shimia	Proteobacteria
			Shinella	Proteobacteria
			Silanimonas	Proteobacteria
			Silicibacter	Proteobacteria
			Silvimonas	Proteobacteria
			Simiduia	Proteobacteria
			Simonsiella	Proteobacteria
			Simplicispira	Proteobacteria
			Sinorhizobium	Proteobacteria
			Skermanella	Proteobacteria
			Smithella	Proteobacteria
			Sneathiella	Proteobacteria
			Sodalis	Proteobacteria
			Sorangium	Proteobacteria
			Sphingobium	Proteobacteria
			Sphingomonas	Proteobacteria
			Sphingopyxis	Proteobacteria
			Sphingosinicella	Proteobacteria
			Spongiibacter	Proteobacteria
			Spongiispira	Proteobacteria
			Stappia	Proteobacteria
			Starkeya	Proteobacteria
			Stella	Proteobacteria
			Stenotrophomonas	Proteobacteria
			Stenoxybacter	Proteobacteria
			Steroidobacter	Proteobacteria
			Sterolibacterium	Proteobacteria
			Succinimonas	Proteobacteria
			Succinivibrio	Proteobacteria
			Sulfitobacter	Proteobacteria
			Sulfuricurvum	Proteobacteria
			Sulfurimonas	Proteobacteria
			Sulfurospirillum	Proteobacteria
			Sulfurovum	Proteobacteria
			Sutterella	Proteobacteria
			Suttonella	Proteobacteria
			Syntrophobacter	Proteobacteria
			Syntrophorhabdus	Proteobacteria
			Syntrophus	Proteobacteria
			Tanticharoenia	Proteobacteria
			Tateyamaria	Proteobacteria
			Tatlockia	Proteobacteria
			Tatumella	Proteobacteria
			Taylorella	Proteobacteria
			Telluria	Proteobacteria
			Telmatospirillum	Proteobacteria
			Tepidicella	Proteobacteria
			Tepidimonas	Proteobacteria
			Tepidiphilus	Proteobacteria
			Terasakiella	Proteobacteria
			Teredinibacter	Proteobacteria
			Tetrathiobacter	Proteobacteria
			Thalassobacter	Proteobacteria
			Thalassobaculum	Proteobacteria
			Thalassobius	Proteobacteria
			Thalassococcus	Proteobacteria
			Thalassolituus	Proteobacteria
			Thalassomonas	Proteobacteria
			Thalassospira	Proteobacteria
			Thauera	Proteobacteria
			Thermithiobacillus	Proteobacteria
			Thermodesulforhabdus	Proteobacteria
			Thermomonas	Proteobacteria
			Thioalkalibacter	Proteobacteria
			Thioalkalicoccus	Proteobacteria
			Thioalkalispira	Proteobacteria
			Thioalkalivibrio	Proteobacteria
			Thiobaca	Proteobacteria
			Thiobacillus	Proteobacteria
			Thiobacter	Proteobacteria
			Thiocapsa	Proteobacteria
			Thioclava	Proteobacteria
			Thiococcus	Proteobacteria
			Thiocystis	Proteobacteria
			Thiodictyon	Proteobacteria
			Thiofaba	Proteobacteria
			Thioflavicoccus	Proteobacteria
			Thiohalocapsa	Proteobacteria
			Thiohalomonas	Proteobacteria
			Thiohalophilus	Proteobacteria
			Thiohalospira	Proteobacteria
			Thiolamprovum	Proteobacteria
			Thiomonas	Proteobacteria
			Thiophaeococcus	Proteobacteria
			Thioreductor	Proteobacteria
			Thiorhodococcus	Proteobacteria
			Thiorhodospira	Proteobacteria
			Thiorhodovibrio	Proteobacteria
			Thiothrix	Proteobacteria
			Thorsellia	Proteobacteria
			Tistrella	Proteobacteria
			Tolumonas	Proteobacteria
			Trabulsiella	Proteobacteria
			Tranquillimonas	Proteobacteria
			Tropicibacter	Proteobacteria
			Tropicimonas	Proteobacteria
			Uliginosibacterium	Proteobacteria
			unclassifiedAcetobacteraceae	Proteobacteria
			unclassifiedAeromonadaceae	Proteobacteria
			unclassifiedAlcaligenaceae	Proteobacteria
			unclassifiedAlphaproteobacteria	Proteobacteria
			unclassifiedAlteromonadaceae	Proteobacteria
			unclassifiedAlteromonadales	Proteobacteria
			unclassifiedAnaplasmataceae	Proteobacteria
			unclassifiedBacteriovoracaceae	Proteobacteria
			unclassifiedBeijerinckiaceae	Proteobacteria
			unclassifiedBetaproteobacteria	Proteobacteria
			unclassifiedBradyrhizobiaceae	Proteobacteria
			unclassifiedBrucellaceae	Proteobacteria
			unclassifiedBurkholderiaceae	Proteobacteria
			unclassifiedBurkholderiales	Proteobacteria
			unclassifiedBurkholderialesFamily	Proteobacteria
			unclassifiedCampylobacterales	Proteobacteria
			unclassifiedCardiobacteriaceae	Proteobacteria
			unclassifiedCaulobacteraceae	Proteobacteria
			unclassifiedChromatiaceae	Proteobacteria
			unclassifiedChromatiales	Proteobacteria
			unclassifiedColwelliaceae	Proteobacteria
			unclassifiedComamonadaceae	Proteobacteria
			unclassifiedDeltaproteobacteria	Proteobacteria
			unclassifiedDesulfobacteraceae	Proteobacteria
			unclassifiedDesulfobacterales	Proteobacteria
			unclassifiedDesulfobulbaceae	Proteobacteria
			unclassifiedDesulfohalobiaceae	Proteobacteria
			unclassifiedDesulfovibrionaceae	Proteobacteria
			unclassifiedDesulfovibrionales	Proteobacteria
			unclassifiedDesulfuromonadaceae	Proteobacteria
			unclassifiedDesulfuromonadales	Proteobacteria
			unclassifiedEctothiorhodospiraceae	Proteobacteria
			unclassifiedEnterobacteriaceae	Proteobacteria
			unclassifiedEpsilonproteobacteria	Proteobacteria
			unclassifiedErythrobacteraceae	Proteobacteria
			unclassifiedGammaproteobacteria	Proteobacteria
			unclassifiedGammaproteobacteriaFamily	Proteobacteria
			unclassifiedGeobacteraceae	Proteobacteria
			unclassifiedHahellaceae	Proteobacteria
			unclassifiedHalomonadaceae	Proteobacteria
			unclassifiedHalothiobacillaceae	Proteobacteria
			unclassifiedHelicobacteraceae	Proteobacteria
			unclassifiedHydrogenophilaceae	Proteobacteria
			unclassifiedHyphomicrobiaceae	Proteobacteria
			unclassifiedHyphomonadaceae	Proteobacteria
			unclassifiedIdiomarinaceae	Proteobacteria
			unclassifiedLegionellaceae	Proteobacteria
			unclassifiedMethylobacteriaceae	Proteobacteria
			unclassifiedMethylococcaceae	Proteobacteria
			unclassifiedMethylocystaceae	Proteobacteria
			unclassifiedMethylophilaceae	Proteobacteria
			unclassifiedMoraxellaceae	Proteobacteria
			unclassifiedMyxococcales	Proteobacteria
			unclassifiedNannocystaceae	Proteobacteria
			unclassifiedNannocystineae	Proteobacteria
			unclassifiedNautiliaceae	Proteobacteria
			unclassifiedNeisseriaceae	Proteobacteria
			unclassifiedNitrosomonadaceae	Proteobacteria
			unclassifiedOceanospirillaceae	Proteobacteria
			unclassifiedOceanospirillales	Proteobacteria
			unclassifiedOxalobacteraceae	Proteobacteria
			unclassifiedPasteurellaceae	Proteobacteria
			unclassifiedPhyllobacteriaceae	Proteobacteria
			unclassifiedPiscirickettsiaceae	Proteobacteria
			unclassifiedPolyangiaceae	Proteobacteria
			unclassifiedProteobacteria	Proteobacteria
			unclassifiedPseudomonadaceae	Proteobacteria
			unclassifiedRhizobiaceae	Proteobacteria
			unclassifiedRhizobiales	Proteobacteria
			unclassifiedRhodobacteraceae	Proteobacteria
			unclassifiedRhodobiaceae	Proteobacteria
			unclassifiedRhodocyclaceae	Proteobacteria
			unclassifiedRhodospirillaceae	Proteobacteria
			unclassifiedRhodospirillales	Proteobacteria
			unclassifiedRickettsiaceae	Proteobacteria
			unclassifiedRickettsiales	Proteobacteria
			unclassifiedSinobacteraceae	Proteobacteria
			unclassifiedSorangiineae	Proteobacteria
			unclassifiedSphingomonadaceae	Proteobacteria
			unclassifiedSphingomonadales	Proteobacteria
			unclassifiedSuccinivibrionaceae	Proteobacteria
			unclassifiedSyntrophaceae	Proteobacteria
			unclassifiedSyntrophobacteraceae	Proteobacteria
			unclassifiedSyntrophobacterales	Proteobacteria
			unclassifiedThiotrichaceae	Proteobacteria
			unclassifiedThiotrichales	Proteobacteria
			unclassifiedThiotrichalesFamily	Proteobacteria
			unclassifiedVibrionaceae	Proteobacteria
			unclassifiedXanthobacteraceae	Proteobacteria
			unclassifiedXanthomonadaceae	Proteobacteria
			unclassifiedXanthomonadales	Proteobacteria
			Undibacterium	Proteobacteria
			Uruburuella	Proteobacteria
			Variovorax	Proteobacteria
			Verminephrobacter	Proteobacteria
			Vibrio	Proteobacteria
			Vitreoscilla	Proteobacteria
			Vogesella	Proteobacteria
			Volucribacter	Proteobacteria
			Wenxinia	Proteobacteria
			Wohlfahrtiimonas	Proteobacteria
			Wolinella	Proteobacteria
			Woodsholea	Proteobacteria
			Xanthobacter	Proteobacteria
			Xanthomonas	Proteobacteria
			Xenophilus	Proteobacteria
			Xenorhabdus	Proteobacteria
			Xylella	Proteobacteria
			Xylophilus	Proteobacteria
			Yangia	Proteobacteria
			Yersinia	Proteobacteria
			Zhangella	Proteobacteria
			Zobellella	Proteobacteria
			Zoogloea	Proteobacteria
			Zooshikella	Proteobacteria
			Zymobacter	Proteobacteria
			Zymomonas	Proteobacteria
			Leptonema	Spirochaetes
			Turneriella	Spirochaetes
			unclassifiedLeptospiraceae	Spirochaetes
			unclassifiedSpirochaetales	Spirochaetes
			SR1generaFamily	SR1
			Pyramidobacter	Synergistetes
			unclassifiedSynergistaceae	Synergistetes
			Acholeplasma	Tenericutes
			Anaeroplasma	Tenericutes
			Haloplasma	Tenericutes
			Mycoplasma	Tenericutes
			unclassifiedMollicutes	Tenericutes
			empty	unclassifiedBacteria
			Opitutus	Verrucomicrobia
			Subdivision3generaFamily	Verrucomicrobia
			unclassifiedVerrucomicrobia	Verrucomicrobia
			WS3generaFamily	WS3

## Sheet: Species
Species not covered	Genus info of not covered species	Phylum info of not covered species		Species covered	Genus info of covered species	Phylum info of covered species
uncultured soil bacterium PRR-12	WS3-genera-incertae-sedis	WS3		uncultured Verrucomicrobia bacterium	WS3-genera-incertae-sedis	WS3
uncultured soil bacterium PRR-10	WS3-genera-incertae-sedis	WS3		uncultured soil bacterium PBS-III-30	WS3-genera-incertae-sedis	WS3
uncultured soil bacterium PBS-III-9	WS3-genera-incertae-sedis	WS3		uncultured organism	WS3-genera-incertae-sedis	WS3
uncultured soil bacterium PBS-III-32a	WS3-genera-incertae-sedis	WS3		uncultured candidate division WS3 bacterium	WS3-genera-incertae-sedis	WS3
uncultured soil bacterium PBS-III-32	WS3-genera-incertae-sedis	WS3		uncultured bacterium mle1-16	WS3-genera-incertae-sedis	WS3
uncultured soil bacterium PBS-III-27	WS3-genera-incertae-sedis	WS3		uncultured bacterium	WS3-genera-incertae-sedis	WS3
uncultured soil bacterium PBS-II-5	WS3-genera-incertae-sedis	WS3		uncultured Verrucomicrobia bacterium	unclassifiedVerrucomicrobia	Verrucomicrobia
uncultured soil bacterium PBS-II-35	WS3-genera-incertae-sedis	WS3		uncultured bacterium	unclassifiedVerrucomicrobia	Verrucomicrobia
uncultured proteobacterium	WS3-genera-incertae-sedis	WS3		uncultured Verrucomicrobia bacterium	Subdivision3-genera-incertae-sedis	Verrucomicrobia
uncultured planctomycete	WS3-genera-incertae-sedis	WS3		uncultured bacterium	Subdivision3-genera-incertae-sedis	Verrucomicrobia
uncultured Planctomycetales bacterium	WS3-genera-incertae-sedis	WS3		uncultured bacterium	Opitutus	Verrucomicrobia
uncultured Moorella sp	WS3-genera-incertae-sedis	WS3		unidentified eubacterium clone BSV26-empty	unclassifiedBacteria	unclassifiedBacteria
uncultured marine bacterium	WS3-genera-incertae-sedis	WS3		unidentified eubacterium clone BSV19-empty	unclassifiedBacteria	unclassifiedBacteria
uncultured Gemmatimonadetes bacterium	WS3-genera-incertae-sedis	WS3		unidentified Cytophagales/green sulfur bacterium OPB56-empty	unclassifiedBacteria	unclassifiedBacteria
uncultured Firmicutes bacterium	WS3-genera-incertae-sedis	WS3		unidentified bacterium-empty	unclassifiedBacteria	unclassifiedBacteria
uncultured delta proteobacterium	WS3-genera-incertae-sedis	WS3		unidentified bacterium wb1-A18-empty	unclassifiedBacteria	unclassifiedBacteria
uncultured Bacteroidetes bacterium	WS3-genera-incertae-sedis	WS3		uncultured Verrucomicrobia bacterium-empty	unclassifiedBacteria	unclassifiedBacteria
uncultured Acidobacterium sp	WS3-genera-incertae-sedis	WS3		uncultured Thermotogae bacterium-empty	unclassifiedBacteria	unclassifiedBacteria
saltmarsh clone LCP-67	WS3-genera-incertae-sedis	WS3		uncultured Thermodesulfobacteriaceae bacterium-empty	unclassifiedBacteria	unclassifiedBacteria
uncultured bacterium	Xiphinematobacter	Verrucomicrobia		uncultured Thermoanaerobacteriaceae bacterium-empty	unclassifiedBacteria	unclassifiedBacteria
Candidatus Xiphinematobacter rivesi	Xiphinematobacter	Verrucomicrobia		uncultured Termite group 1 bacterium-empty	unclassifiedBacteria	unclassifiedBacteria
Candidatus Xiphinematobacter brevicolli	Xiphinematobacter	Verrucomicrobia		uncultured Termite group 1 bacterium phylotype Rs-D17-empty	unclassifiedBacteria	unclassifiedBacteria
Candidatus Xiphinematobacter americani	Xiphinematobacter	Verrucomicrobia		uncultured Symbiobacterium sp-empty	unclassifiedBacteria	unclassifiedBacteria
Verrucomicrobium spinosum	Verrucomicrobium	Verrucomicrobia		uncultured Streptomyces sp-empty	unclassifiedBacteria	unclassifiedBacteria
Verrucomicrobium sp. GD	Verrucomicrobium	Verrucomicrobia		uncultured sponge symbiont PAUC43f-empty	unclassifiedBacteria	unclassifiedBacteria
Verrucomicrobiaceae bacterium CNC16	Verrucomicrobium	Verrucomicrobia		uncultured soil bacterium-empty	unclassifiedBacteria	unclassifiedBacteria
uncultured verrucomicrobium DEV035	Verrucomicrobium	Verrucomicrobia		uncultured sludge bacterium-empty	unclassifiedBacteria	unclassifiedBacteria
uncultured verrucomicrobium DEV009	Verrucomicrobium	Verrucomicrobia		uncultured sludge bacterium A12b-empty	unclassifiedBacteria	unclassifiedBacteria
uncultured verrucomicrobium DEV003	Verrucomicrobium	Verrucomicrobia		uncultured SB1 group bacterium-empty	unclassifiedBacteria	unclassifiedBacteria
uncultured Verrucomicrobiales bacterium	Verrucomicrobium	Verrucomicrobia		uncultured SAR406 cluster bacterium-empty	unclassifiedBacteria	unclassifiedBacteria
uncultured Verrucomicrobiae bacterium	Verrucomicrobium	Verrucomicrobia		uncultured SAR324 cluster bacterium-empty	unclassifiedBacteria	unclassifiedBacteria
uncultured Verrucomicrobiaceae bacterium	Verrucomicrobium	Verrucomicrobia		uncultured rumen bacterium-empty	unclassifiedBacteria	unclassifiedBacteria
uncultured Verrucomicrobia bacterium	Verrucomicrobium	Verrucomicrobia		uncultured Rubrobacteridae bacterium-empty	unclassifiedBacteria	unclassifiedBacteria
uncultured soil bacterium	Verrucomicrobium	Verrucomicrobia		uncultured Rubrobacteraceae bacterium-empty	unclassifiedBacteria	unclassifiedBacteria
uncultured sludge bacterium A38	Verrucomicrobium	Verrucomicrobia		uncultured Rubrobacter sp-empty	unclassifiedBacteria	unclassifiedBacteria
uncultured sludge bacterium A21	Verrucomicrobium	Verrucomicrobia		uncultured Rhodothermus sp-empty	unclassifiedBacteria	unclassifiedBacteria
uncultured bacterium	Verrucomicrobium	Verrucomicrobia		uncultured proteobacterium-empty	unclassifiedBacteria	unclassifiedBacteria
uncultured Acidobacteria bacterium	Verrucomicrobium	Verrucomicrobia		uncultured prokaryote-empty	unclassifiedBacteria	unclassifiedBacteria
uncultured Verrucomicrobia bacterium	unclassifiedVerrucomicrobiales	Verrucomicrobia		uncultured planctomycete-empty	unclassifiedBacteria	unclassifiedBacteria
uncultured marine bacterium	unclassifiedVerrucomicrobiales	Verrucomicrobia		uncultured Petrimonas sp-empty	unclassifiedBacteria	unclassifiedBacteria
uncultured bacterium	unclassifiedVerrucomicrobiales	Verrucomicrobia		uncultured Pelobacter sp-empty	unclassifiedBacteria	unclassifiedBacteria
Verrucomicrobiaceae bacterium ZNBB5 UNDR-2009	unclassifiedVerrucomicrobiaceae	Verrucomicrobia		uncultured Pedomicrobium sp-empty	unclassifiedBacteria	unclassifiedBacteria
Verrucomicrobiaceae bacterium Z35 UNDR-2009	unclassifiedVerrucomicrobiaceae	Verrucomicrobia		uncultured organism-empty	unclassifiedBacteria	unclassifiedBacteria
Verrucomicrobiaceae bacterium CR28 UNDR-2009	unclassifiedVerrucomicrobiaceae	Verrucomicrobia		uncultured Nitrospira sp-empty	unclassifiedBacteria	unclassifiedBacteria
Verrucomicrobiaceae bacterium CHC8	unclassifiedVerrucomicrobiaceae	Verrucomicrobia		uncultured Natronoanaerobium sp-empty	unclassifiedBacteria	unclassifiedBacteria
unidentified eubacterium LD19	unclassifiedVerrucomicrobiaceae	Verrucomicrobia		uncultured Mycoplasma sp-empty	unclassifiedBacteria	unclassifiedBacteria
uncultured Verrucomicrobium sp	unclassifiedVerrucomicrobiaceae	Verrucomicrobia		uncultured Marinobacter sp-empty	unclassifiedBacteria	unclassifiedBacteria
uncultured verrucomicrobium DEV022	unclassifiedVerrucomicrobiaceae	Verrucomicrobia		uncultured marine bacterium-empty	unclassifiedBacteria	unclassifiedBacteria
uncultured verrucomicrobium DEV019	unclassifiedVerrucomicrobiaceae	Verrucomicrobia		uncultured marine bacterium 159-empty	unclassifiedBacteria	unclassifiedBacteria
uncultured verrucomicrobium DEV010	unclassifiedVerrucomicrobiaceae	Verrucomicrobia		uncultured Magnetococcus sp-empty	unclassifiedBacteria	unclassifiedBacteria
uncultured verrucomicrobium DEV007	unclassifiedVerrucomicrobiaceae	Verrucomicrobia		uncultured low G+C Gram-positive bacterium-empty	unclassifiedBacteria	unclassifiedBacteria
uncultured Verrucomicrobiales bacterium	unclassifiedVerrucomicrobiaceae	Verrucomicrobia		uncultured Leptospira sp-empty	unclassifiedBacteria	unclassifiedBacteria
uncultured Verrucomicrobiae bacterium	unclassifiedVerrucomicrobiaceae	Verrucomicrobia		uncultured Holophaga sp-empty	unclassifiedBacteria	unclassifiedBacteria
uncultured Verrucomicrobiaceae bacterium	unclassifiedVerrucomicrobiaceae	Verrucomicrobia		uncultured green sulfur bacterium GR-296.II.73-empty	unclassifiedBacteria	unclassifiedBacteria
uncultured Verrucomicrobia bacterium	unclassifiedVerrucomicrobiaceae	Verrucomicrobia		uncultured Gram-positive bacterium-empty	unclassifiedBacteria	unclassifiedBacteria
uncultured rumen bacterium	unclassifiedVerrucomicrobiaceae	Verrucomicrobia		uncultured Gemmatimonadetes bacterium-empty	unclassifiedBacteria	unclassifiedBacteria
uncultured Prosthecobacter sp	unclassifiedVerrucomicrobiaceae	Verrucomicrobia		uncultured Gemmatimonadaceae bacterium-empty	unclassifiedBacteria	unclassifiedBacteria
uncultured planctomycete	unclassifiedVerrucomicrobiaceae	Verrucomicrobia		uncultured gamma proteobacterium-empty	unclassifiedBacteria	unclassifiedBacteria
uncultured organism	unclassifiedVerrucomicrobiaceae	Verrucomicrobia		uncultured Fusobacterium sp-empty	unclassifiedBacteria	unclassifiedBacteria
uncultured marine microorganism	unclassifiedVerrucomicrobiaceae	Verrucomicrobia		uncultured forest soil bacterium-empty	unclassifiedBacteria	unclassifiedBacteria
uncultured marine bacterium	unclassifiedVerrucomicrobiaceae	Verrucomicrobia		uncultured Firmicutes bacterium-empty	unclassifiedBacteria	unclassifiedBacteria
uncultured bacterium	unclassifiedVerrucomicrobiaceae	Verrucomicrobia		uncultured Fibrobacteres/Acidobacteria group bacterium-empty	unclassifiedBacteria	unclassifiedBacteria
bacterium HTCC8042	unclassifiedVerrucomicrobiaceae	Verrucomicrobia		uncultured Fibrobacteres bacterium-empty	unclassifiedBacteria	unclassifiedBacteria
Verrucomicrobiae bacterium V4	unclassifiedVerrucomicrobia	Verrucomicrobia		uncultured Fibrobacter sp-empty	unclassifiedBacteria	unclassifiedBacteria
Verrucomicrobia bacterium SolV	unclassifiedVerrucomicrobia	Verrucomicrobia		uncultured eubacterium-empty	unclassifiedBacteria	unclassifiedBacteria
Verrucomicrobia bacterium LP2A	unclassifiedVerrucomicrobia	Verrucomicrobia		uncultured eubacterium SAR406-empty	unclassifiedBacteria	unclassifiedBacteria
unidentified bacterium	unclassifiedVerrucomicrobia	Verrucomicrobia		uncultured eubacterium AB16-empty	unclassifiedBacteria	unclassifiedBacteria
uncultured Verrucomicrobium sp	unclassifiedVerrucomicrobia	Verrucomicrobia		uncultured Entotheonella sp-empty	unclassifiedBacteria	unclassifiedBacteria
uncultured Verrucomicrobiales bacterium	unclassifiedVerrucomicrobia	Verrucomicrobia		uncultured endosymbiont of Pyrsonympha vertens-empty	unclassifiedBacteria	unclassifiedBacteria
uncultured Verrucomicrobiae bacterium	unclassifiedVerrucomicrobia	Verrucomicrobia		uncultured Endomicrobia bacterium-empty	unclassifiedBacteria	unclassifiedBacteria
uncultured soil bacterium	unclassifiedVerrucomicrobia	Verrucomicrobia		uncultured Devosia sp-empty	unclassifiedBacteria	unclassifiedBacteria
uncultured planctomycete	unclassifiedVerrucomicrobia	Verrucomicrobia		uncultured Desulfomicrobium sp-empty	unclassifiedBacteria	unclassifiedBacteria
uncultured organism	unclassifiedVerrucomicrobia	Verrucomicrobia		uncultured Desulfobulbus sp-empty	unclassifiedBacteria	unclassifiedBacteria
uncultured marine bacterium	unclassifiedVerrucomicrobia	Verrucomicrobia		uncultured delta proteobacterium-empty	unclassifiedBacteria	unclassifiedBacteria
uncultured Chlamydiales/Verrucomicrobia group bacterium	unclassifiedVerrucomicrobia	Verrucomicrobia		uncultured Deferribacteres bacterium-empty	unclassifiedBacteria	unclassifiedBacteria
Methylokorus infernorum V4	unclassifiedVerrucomicrobia	Verrucomicrobia		uncultured Deferribacterales bacterium-empty	unclassifiedBacteria	unclassifiedBacteria
Methylacidiphilum kamchatkense	unclassifiedVerrucomicrobia	Verrucomicrobia		uncultured cyanobacterium-empty	unclassifiedBacteria	unclassifiedBacteria
Methylacidiphilum infernorum V4	unclassifiedVerrucomicrobia	Verrucomicrobia		uncultured compost bacterium-empty	unclassifiedBacteria	unclassifiedBacteria
bacterium Ellin506	unclassifiedVerrucomicrobia	Verrucomicrobia		uncultured Clostridium sp-empty	unclassifiedBacteria	unclassifiedBacteria
uncultured Xiphinematobacteriaceae bacterium	unclassifiedSpartobacteria	Verrucomicrobia		uncultured Clostridiales bacterium-empty	unclassifiedBacteria	unclassifiedBacteria
uncultured Verrucomicrobiales bacterium	unclassifiedSpartobacteria	Verrucomicrobia		uncultured Clostridiaceae bacterium-empty	unclassifiedBacteria	unclassifiedBacteria
uncultured Verrucomicrobia bacterium	unclassifiedSpartobacteria	Verrucomicrobia		uncultured Clostridia bacterium-empty	unclassifiedBacteria	unclassifiedBacteria
uncultured bacterium	unclassifiedSpartobacteria	Verrucomicrobia		uncultured Chloroflexi bacterium-empty	unclassifiedBacteria	unclassifiedBacteria
Spartobacteria bacterium Gsoil 144	unclassifiedSpartobacteria	Verrucomicrobia		uncultured Chlorobium sp-empty	unclassifiedBacteria	unclassifiedBacteria
Spartobacteria bacterium Gsoil 133	unclassifiedSpartobacteria	Verrucomicrobia		uncultured Chlorobi bacterium-empty	unclassifiedBacteria	unclassifiedBacteria
uncultured Verrucomicrobium sp	unclassifiedPuniceicoccaceae	Verrucomicrobia		uncultured candidate division WS3 bacterium-empty	unclassifiedBacteria	unclassifiedBacteria
uncultured verrucomicrobium MB11C04	unclassifiedPuniceicoccaceae	Verrucomicrobia		uncultured candidate division TM7 bacterium-empty	unclassifiedBacteria	unclassifiedBacteria
uncultured Verrucomicrobiales bacterium	unclassifiedPuniceicoccaceae	Verrucomicrobia		uncultured candidate division TM6 bacterium-empty	unclassifiedBacteria	unclassifiedBacteria
uncultured Verrucomicrobiae bacterium	unclassifiedPuniceicoccaceae	Verrucomicrobia		uncultured candidate division TG3 bacterium-empty	unclassifiedBacteria	unclassifiedBacteria
uncultured Verrucomicrobia bacterium	unclassifiedPuniceicoccaceae	Verrucomicrobia		uncultured candidate division OP8 bacterium-empty	unclassifiedBacteria	unclassifiedBacteria
uncultured organism	unclassifiedPuniceicoccaceae	Verrucomicrobia		uncultured candidate division OP11 bacterium-empty	unclassifiedBacteria	unclassifiedBacteria
uncultured Opitutaceae bacterium	unclassifiedPuniceicoccaceae	Verrucomicrobia		uncultured candidate division KSB1 bacterium-empty	unclassifiedBacteria	unclassifiedBacteria
uncultured Crater Lake bacterium CL120-124	unclassifiedPuniceicoccaceae	Verrucomicrobia		uncultured candidate division GN09 bacterium-empty	unclassifiedBacteria	unclassifiedBacteria
uncultured bacterium	unclassifiedPuniceicoccaceae	Verrucomicrobia		uncultured candidate division GN04 bacterium-empty	unclassifiedBacteria	unclassifiedBacteria
Epixenosomes of Euplotidium arenarium	unclassifiedPuniceicoccaceae	Verrucomicrobia		uncultured candidate division GN02 bacterium-empty	unclassifiedBacteria	unclassifiedBacteria
uncultured Verrucomicrobium sp	unclassifiedOpitutae	Verrucomicrobia		uncultured Caldithrix sp-empty	unclassifiedBacteria	unclassifiedBacteria
uncultured Verrucomicrobiales bacterium	unclassifiedOpitutae	Verrucomicrobia		uncultured beta proteobacterium-empty	unclassifiedBacteria	unclassifiedBacteria
uncultured Verrucomicrobia bacterium	unclassifiedOpitutae	Verrucomicrobia		uncultured Bacteroidetes/Chlorobi group bacterium-empty	unclassifiedBacteria	unclassifiedBacteria
uncultured rumen bacterium 2C28d-9	unclassifiedOpitutae	Verrucomicrobia		uncultured Bacteroidetes bacterium-empty	unclassifiedBacteria	unclassifiedBacteria
uncultured proteobacterium	unclassifiedOpitutae	Verrucomicrobia		uncultured bacterium-empty	unclassifiedBacteria	unclassifiedBacteria
uncultured organism	unclassifiedOpitutae	Verrucomicrobia		uncultured bacterium VC2.1 Bac35-empty	unclassifiedBacteria	unclassifiedBacteria
uncultured Opitutus sp	unclassifiedOpitutae	Verrucomicrobia		uncultured bacterium SJA-28-empty	unclassifiedBacteria	unclassifiedBacteria
uncultured Opitutaceae bacterium	unclassifiedOpitutae	Verrucomicrobia		uncultured bacterium SHA-114-empty	unclassifiedBacteria	unclassifiedBacteria
uncultured gamma proteobacterium	unclassifiedOpitutae	Verrucomicrobia		uncultured bacterium SBRH58-empty	unclassifiedBacteria	unclassifiedBacteria
uncultured Crater Lake bacterium CL120-26	unclassifiedOpitutae	Verrucomicrobia		uncultured bacterium PHOS-HE36-empty	unclassifiedBacteria	unclassifiedBacteria
uncultured Crater Lake bacterium CL120-135	unclassifiedOpitutae	Verrucomicrobia		uncultured bacterium MB13C05-empty	unclassifiedBacteria	unclassifiedBacteria
uncultured Crater Lake bacterium CL120-10	unclassifiedOpitutae	Verrucomicrobia		uncultured bacterium KF-JG30-B11-empty	unclassifiedBacteria	unclassifiedBacteria
uncultured bacterium	unclassifiedOpitutae	Verrucomicrobia		uncultured bacterium GR-296.II.11-empty	unclassifiedBacteria	unclassifiedBacteria
uncultured actinobacterium	unclassifiedOpitutae	Verrucomicrobia		uncultured bacterium #0319-6E22-empty	unclassifiedBacteria	unclassifiedBacteria
Opitutus sp. SA-9	unclassifiedOpitutae	Verrucomicrobia		uncultured archaeon-empty	unclassifiedBacteria	unclassifiedBacteria
uncultured Verrucomicrobia bacterium	unclassifiedOpitutaceae	Verrucomicrobia		uncultured anaerobic bacterium-empty	unclassifiedBacteria	unclassifiedBacteria
uncultured proteobacterium	unclassifiedOpitutaceae	Verrucomicrobia		uncultured alpha proteobacterium-empty	unclassifiedBacteria	unclassifiedBacteria
uncultured eubacterium	unclassifiedOpitutaceae	Verrucomicrobia		uncultured Actinomycetales bacterium-empty	unclassifiedBacteria	unclassifiedBacteria
uncultured bacterium	unclassifiedOpitutaceae	Verrucomicrobia		uncultured actinobacterium-empty	unclassifiedBacteria	unclassifiedBacteria
unidentified rumen bacterium RFP12	Subdivision5-genera-incertae-sedis	Verrucomicrobia		uncultured Acidobacterium sp-empty	unclassifiedBacteria	unclassifiedBacteria
unidentified bacterium	Subdivision5-genera-incertae-sedis	Verrucomicrobia		uncultured Acidobacteriales bacterium-empty	unclassifiedBacteria	unclassifiedBacteria
uncultured Verrucomicrobium sp	Subdivision5-genera-incertae-sedis	Verrucomicrobia		uncultured Acidobacteriaceae bacterium-empty	unclassifiedBacteria	unclassifiedBacteria
uncultured Verrucomicrobiales Sva0700	Subdivision5-genera-incertae-sedis	Verrucomicrobia		uncultured Acidobacteria bacterium-empty	unclassifiedBacteria	unclassifiedBacteria
uncultured Verrucomicrobiales subdivision 5 bacterium	Subdivision5-genera-incertae-sedis	Verrucomicrobia		rhizosphere soil bacterium RSC-II-6-empty	unclassifiedBacteria	unclassifiedBacteria
uncultured Verrucomicrobiales bacterium	Subdivision5-genera-incertae-sedis	Verrucomicrobia		denitrifying bacterium enrichment culture clone NOB-3-F2-empty	unclassifiedBacteria	unclassifiedBacteria
uncultured Verrucomicrobia bacterium	Subdivision5-genera-incertae-sedis	Verrucomicrobia		denitrifying bacterium enrichment culture clone NOB-3-D2-empty	unclassifiedBacteria	unclassifiedBacteria
uncultured soil bacterium PBS-III-26	Subdivision5-genera-incertae-sedis	Verrucomicrobia		denitrifying bacterium enrichment culture clone NOB-2-G8-empty	unclassifiedBacteria	unclassifiedBacteria
uncultured soil bacterium	Subdivision5-genera-incertae-sedis	Verrucomicrobia		denitrifying bacterium enrichment culture clone NOB-2-D10-empty	unclassifiedBacteria	unclassifiedBacteria
uncultured rumen bacterium	Subdivision5-genera-incertae-sedis	Verrucomicrobia		denitrifying bacterium enrichment culture clone NOA-1-E12-empty	unclassifiedBacteria	unclassifiedBacteria
uncultured prokaryote	Subdivision5-genera-incertae-sedis	Verrucomicrobia		denitrifying bacterium enrichment culture clone NOA-1-C11-empty	unclassifiedBacteria	unclassifiedBacteria
uncultured Planctomycetes Sva0500	Subdivision5-genera-incertae-sedis	Verrucomicrobia		denitrifying bacterium enrichment culture clone NOA-1-C10-empty	unclassifiedBacteria	unclassifiedBacteria
uncultured planctomycete	Subdivision5-genera-incertae-sedis	Verrucomicrobia		denitrifying bacterium enrichment culture clone NOA-0-G5-empty	unclassifiedBacteria	unclassifiedBacteria
uncultured organism	Subdivision5-genera-incertae-sedis	Verrucomicrobia		delta proteobacterium BABL1-empty	unclassifiedBacteria	unclassifiedBacteria
uncultured marine bacterium	Subdivision5-genera-incertae-sedis	Verrucomicrobia		Chlorobi bacterium Mat9-16-empty	unclassifiedBacteria	unclassifiedBacteria
uncultured eubacterium WCHB1-41	Subdivision5-genera-incertae-sedis	Verrucomicrobia		Candidatus Lumbricincola sp. Lt-A1-empty	unclassifiedBacteria	unclassifiedBacteria
uncultured eubacterium WCHB1-25	Subdivision5-genera-incertae-sedis	Verrucomicrobia		Candidatus Lumbricincola sp. Lr-C2-empty	unclassifiedBacteria	unclassifiedBacteria
uncultured bacterium	Subdivision5-genera-incertae-sedis	Verrucomicrobia		Candidatus Lumbricincola sp. Lr-B2-empty	unclassifiedBacteria	unclassifiedBacteria
unidentified Verrucomicrobium group OPB35	Subdivision3-genera-incertae-sedis	Verrucomicrobia		Candidatus Entotheonella palauensis-empty	unclassifiedBacteria	unclassifiedBacteria
unidentified bacterium	Subdivision3-genera-incertae-sedis	Verrucomicrobia		candidate division OP2 clone OPB25-empty	unclassifiedBacteria	unclassifiedBacteria
uncultured verrucomicrobium DEV114	Subdivision3-genera-incertae-sedis	Verrucomicrobia		bacterium enrichment culture clone MS4-empty	unclassifiedBacteria	unclassifiedBacteria
uncultured verrucomicrobium DEV070	Subdivision3-genera-incertae-sedis	Verrucomicrobia		bacterium enrichment culture clone MA4-empty	unclassifiedBacteria	unclassifiedBacteria
uncultured verrucomicrobium DEV064	Subdivision3-genera-incertae-sedis	Verrucomicrobia		bacterium enrichment culture clone MA3-empty	unclassifiedBacteria	unclassifiedBacteria
uncultured verrucomicrobium DEV059	Subdivision3-genera-incertae-sedis	Verrucomicrobia		bacterium enrichment culture clone MA1-empty	unclassifiedBacteria	unclassifiedBacteria
uncultured verrucomicrobium DEV020	Subdivision3-genera-incertae-sedis	Verrucomicrobia		bacterium enrichment culture clone BBMC-4-empty	unclassifiedBacteria	unclassifiedBacteria
uncultured verrucomicrobium DEV008	Subdivision3-genera-incertae-sedis	Verrucomicrobia		bacterium enrichment culture clone 1.9-empty	unclassifiedBacteria	unclassifiedBacteria
uncultured Verrucomicrobiales bacterium	Subdivision3-genera-incertae-sedis	Verrucomicrobia		bacterium enrichment culture clone 1.82-empty	unclassifiedBacteria	unclassifiedBacteria
uncultured Verrucomicrobia subdivision 3 bacterium	Subdivision3-genera-incertae-sedis	Verrucomicrobia		bacterium 09.96.18-empty	unclassifiedBacteria	unclassifiedBacteria
uncultured subdivision 3 bacterium	Subdivision3-genera-incertae-sedis	Verrucomicrobia		actinobacterium YJF1-30-empty	unclassifiedBacteria	unclassifiedBacteria
uncultured soil bacterium	Subdivision3-genera-incertae-sedis	Verrucomicrobia		uncultured Cytophaga sp	unclassifiedMollicutes	Tenericutes
uncultured sludge bacterium H2	Subdivision3-genera-incertae-sedis	Verrucomicrobia		uncultured bacterium	unclassifiedMollicutes	Tenericutes
uncultured prokaryote	Subdivision3-genera-incertae-sedis	Verrucomicrobia		uncultured bacterium	Mycoplasma	Tenericutes
uncultured organism	Subdivision3-genera-incertae-sedis	Verrucomicrobia		uncultured organism	Haloplasma	Tenericutes
uncultured Nitrosovibrio sp	Subdivision3-genera-incertae-sedis	Verrucomicrobia		uncultured low G+C Gram-positive bacterium	Haloplasma	Tenericutes
uncultured marine bacterium	Subdivision3-genera-incertae-sedis	Verrucomicrobia		uncultured bacterium	Haloplasma	Tenericutes
uncultured Crater Lake bacterium CL120-133	Subdivision3-genera-incertae-sedis	Verrucomicrobia		Haloplasma contractile	Haloplasma	Tenericutes
uncultured bacterium #0319-7B2	Subdivision3-genera-incertae-sedis	Verrucomicrobia		uncultured rumen bacterium	Anaeroplasma	Tenericutes
uncultured Actinobacteridae bacterium	Subdivision3-genera-incertae-sedis	Verrucomicrobia		uncultured bacterium	Anaeroplasma	Tenericutes
rhizosphere soil bacterium RSC-II-86	Subdivision3-genera-incertae-sedis	Verrucomicrobia		uncultured Anaeroplasma sp	Anaeroplasma	Tenericutes
rhizosphere soil bacterium RSC-II-18	Subdivision3-genera-incertae-sedis	Verrucomicrobia		Anaeroplasma varium	Anaeroplasma	Tenericutes
bacterium enrichment culture clone R4-41B	Subdivision3-genera-incertae-sedis	Verrucomicrobia		Anaeroplasma bactoclasticum	Anaeroplasma	Tenericutes
bacterium Ellin518	Subdivision3-genera-incertae-sedis	Verrucomicrobia		Anaeroplasma abactoclasticum	Anaeroplasma	Tenericutes
bacterium Ellin517	Subdivision3-genera-incertae-sedis	Verrucomicrobia		uncultured bacterium	Acholeplasma	Tenericutes
bacterium Ellin516	Subdivision3-genera-incertae-sedis	Verrucomicrobia		uncultured bacterium	unclassifiedSynergistaceae	Synergistetes
bacterium Ellin515	Subdivision3-genera-incertae-sedis	Verrucomicrobia		uncultured rumen bacterium	Pyramidobacter	Synergistetes
bacterium Ellin514	Subdivision3-genera-incertae-sedis	Verrucomicrobia		Streptomyces roseochromo	subsp. albocyclini	Streptomyces
bacterium Ellin5102	Subdivision3-genera-incertae-sedis	Verrucomicrobia		Streptomyces roseochromo		Streptomyces
agricultural soil bacterium SC-I-74	Subdivision3-genera-incertae-sedis	Verrucomicrobia		Streptomyces piomo		Streptomyces
Verrucomicrobia bacterium WSF2-44	Spartobacteria-genera-incertae-sedis	Verrucomicrobia		Streptomyces cyano		Streptomyces
unidentified eubacterium LD29	Spartobacteria-genera-incertae-sedis	Verrucomicrobia		Streptomyces chromo		Streptomyces
unidentified eubacterium EA25	Spartobacteria-genera-incertae-sedis	Verrucomicrobia		uncultured candidate division SR1 bacterium	SR1-genera-incertae-sedis	SR1
unidentified bacterium	Spartobacteria-genera-incertae-sedis	Verrucomicrobia		uncultured bacterium	SR1-genera-incertae-sedis	SR1
uncultured Xiphinematobacteriaceae bacterium	Spartobacteria-genera-incertae-sedis	Verrucomicrobia		candidate division SR1 bacterium taxon 345	SR1-genera-incertae-sedis	SR1
uncultured Verrucomicrobium sp	Spartobacteria-genera-incertae-sedis	Verrucomicrobia		uncultured bacterium	unclassifiedSpirochaetales	Spirochaetes
uncultured Verrucomicrobiales bacterium	Spartobacteria-genera-incertae-sedis	Verrucomicrobia		uncultured bacterium	unclassifiedLeptospiraceae	Spirochaetes
uncultured Verrucomicrobiae bacterium	Spartobacteria-genera-incertae-sedis	Verrucomicrobia		uncultured organism	Turneriella	Spirochaetes
uncultured Verrucomicrobiaceae bacterium	Spartobacteria-genera-incertae-sedis	Verrucomicrobia		uncultured bacterium	Turneriella	Spirochaetes
uncultured Verrucomicrobia bacterium	Spartobacteria-genera-incertae-sedis	Verrucomicrobia		Turneriella parva	Turneriella	Spirochaetes
uncultured soil bacterium	Spartobacteria-genera-incertae-sedis	Verrucomicrobia		uncultured spirochete	Leptonema	Spirochaetes
uncultured planctomycete clone25	Spartobacteria-genera-incertae-sedis	Verrucomicrobia		uncultured Spirochaetales bacterium	Leptonema	Spirochaetes
uncultured planctomycete clone2	Spartobacteria-genera-incertae-sedis	Verrucomicrobia		uncultured marine bacterium	Leptonema	Spirochaetes
uncultured planctomycete clone15	Spartobacteria-genera-incertae-sedis	Verrucomicrobia		uncultured Leptonema sp	Leptonema	Spirochaetes
uncultured organism	Spartobacteria-genera-incertae-sedis	Verrucomicrobia		uncultured bacterium	Leptonema	Spirochaetes
uncultured eubacterium WCHD3-88	Spartobacteria-genera-incertae-sedis	Verrucomicrobia		Leptonema illini serovar Habaki	Leptonema	Spirochaetes
uncultured endolithic bacterium	Spartobacteria-genera-incertae-sedis	Verrucomicrobia		Leptonema illini	Leptonema	Spirochaetes
uncultured bacterium Riz6E2	Spartobacteria-genera-incertae-sedis	Verrucomicrobia		Zymomonas mobilis subsp. pomaceae	Zymomonas	Proteobacteria
uncultured bacterium Riz6E	Spartobacteria-genera-incertae-sedis	Verrucomicrobia		Zymomonas mobilis subsp. mobilis ZM4	Zymomonas	Proteobacteria
uncultured bacterium FukuN18	Spartobacteria-genera-incertae-sedis	Verrucomicrobia		Zymomonas mobilis subsp. mobilis NCIMB 11163	Zymomonas	Proteobacteria
uncultured bacterium FukuN106	Spartobacteria-genera-incertae-sedis	Verrucomicrobia		Zymomonas mobilis subsp. mobilis	Zymomonas	Proteobacteria
uncultured bacterium DA101	Spartobacteria-genera-incertae-sedis	Verrucomicrobia		Zymomonas mobilis	Zymomonas	Proteobacteria
uncultured bacterium	Spartobacteria-genera-incertae-sedis	Verrucomicrobia		Zymobacter palmae	Zymobacter	Proteobacteria
uncultured actinomycete	Spartobacteria-genera-incertae-sedis	Verrucomicrobia		Zooshikella sp. S1-1	Zooshikella	Proteobacteria
uncultured Acidobacteria bacterium	Spartobacteria-genera-incertae-sedis	Verrucomicrobia		Zooshikella sp. JE-34	Zooshikella	Proteobacteria
uncultivated soil bacterium clone C019	Spartobacteria-genera-incertae-sedis	Verrucomicrobia		Zooshikella ganghwensis	Zooshikella	Proteobacteria
Spartobacteria bacterium NM5	Spartobacteria-genera-incertae-sedis	Verrucomicrobia		uncultured marine bacterium	Zooshikella	Proteobacteria
Chthoniobacter flavus	Spartobacteria-genera-incertae-sedis	Verrucomicrobia		uncultured gamma proteobacterium HOC34	Zooshikella	Proteobacteria
bacterium Ellin513	Spartobacteria-genera-incertae-sedis	Verrucomicrobia		uncultured gamma proteobacterium HOC25	Zooshikella	Proteobacteria
bacterium Ellin511	Spartobacteria-genera-incertae-sedis	Verrucomicrobia		uncultured gamma proteobacterium HOC21	Zooshikella	Proteobacteria
bacterium Ellin509	Spartobacteria-genera-incertae-sedis	Verrucomicrobia		Zoogloea sp. EMB 62	Zoogloea	Proteobacteria
bacterium Ellin508	Spartobacteria-genera-incertae-sedis	Verrucomicrobia		Zoogloea sp. EMB 357	Zoogloea	Proteobacteria
bacterium Ellin507	Spartobacteria-genera-incertae-sedis	Verrucomicrobia		Zoogloea sp. EMB 17	Zoogloea	Proteobacteria
bacterium Ellin503	Spartobacteria-genera-incertae-sedis	Verrucomicrobia		Zoogloea sp. EMB 108	Zoogloea	Proteobacteria
bacterium Ellin502	Spartobacteria-genera-incertae-sedis	Verrucomicrobia		Zoogloea sp. A5	Zoogloea	Proteobacteria
bacterium Ellin501	Spartobacteria-genera-incertae-sedis	Verrucomicrobia		Zoogloea resiniphila	Zoogloea	Proteobacteria
agricultural soil bacterium SC-I-7	Spartobacteria-genera-incertae-sedis	Verrucomicrobia		Zoogloea ramigera	Zoogloea	Proteobacteria
agricultural soil bacterium SC-I-26	Spartobacteria-genera-incertae-sedis	Verrucomicrobia		Zoogloea oryzae	Zoogloea	Proteobacteria
Verrucomicrobia bacterium MN1-1006	Rubritalea	Verrucomicrobia		Zoogloea caeni	Zoogloea	Proteobacteria
uncultured Verrucomicrobiae bacterium	Rubritalea	Verrucomicrobia		uncultured Zoogloea sp	Zoogloea	Proteobacteria
uncultured Verrucomicrobia bacterium	Rubritalea	Verrucomicrobia		uncultured sludge bacterium S21	Zoogloea	Proteobacteria
uncultured Rubritalea sp	Rubritalea	Verrucomicrobia		uncultured sludge bacterium H7	Zoogloea	Proteobacteria
uncultured organism	Rubritalea	Verrucomicrobia		uncultured sludge bacterium H27	Zoogloea	Proteobacteria
uncultured Opitutaceae bacterium	Rubritalea	Verrucomicrobia		uncultured sludge bacterium H22	Zoogloea	Proteobacteria
uncultured marine bacterium	Rubritalea	Verrucomicrobia		uncultured sludge bacterium H13	Zoogloea	Proteobacteria
uncultured bacterium	Rubritalea	Verrucomicrobia		uncultured sludge bacterium H11	Zoogloea	Proteobacteria
Rubritalea tangerina	Rubritalea	Verrucomicrobia		uncultured sludge bacterium H10	Zoogloea	Proteobacteria
Rubritalea squalenifaciens	Rubritalea	Verrucomicrobia		uncultured sludge bacterium A16	Zoogloea	Proteobacteria
Rubritalea spongiae	Rubritalea	Verrucomicrobia		uncultured Rhodocyclaceae bacterium	Zoogloea	Proteobacteria
Rubritalea sp. YM29-130	Rubritalea	Verrucomicrobia		uncultured organism	Zoogloea	Proteobacteria
Rubritalea sp. shu-10-MA45-1	Rubritalea	Verrucomicrobia		uncultured beta proteobacterium	Zoogloea	Proteobacteria
Rubritalea sp. MN1-1054	Rubritalea	Verrucomicrobia		uncultured bacterium SJA-21	Zoogloea	Proteobacteria
Rubritalea sp. MN1-1042	Rubritalea	Verrucomicrobia		uncultured bacterium PHOS-HC20	Zoogloea	Proteobacteria
Rubritalea sp. MN1-1030	Rubritalea	Verrucomicrobia		uncultured bacterium	Zoogloea	Proteobacteria
Rubritalea sp. MN1-1006	Rubritalea	Verrucomicrobia		Thauera sp. R-28312	Zoogloea	Proteobacteria
Rubritalea sabuli	Rubritalea	Verrucomicrobia		iron-reducing bacterium enrichment culture clone HN104	Zoogloea	Proteobacteria
Rubritalea marina	Rubritalea	Verrucomicrobia		beta proteobacterium B5	Zoogloea	Proteobacteria
marine sponge bacterium plateOTU10	Rubritalea	Verrucomicrobia		aquatic bacterium R1-B8	Zoogloea	Proteobacteria
marine sponge bacterium FILTER11C225m	Rubritalea	Verrucomicrobia		Zobellella taiwanensis	Zobellella	Proteobacteria
uncultured Verrucomicrobia bacterium	Roseibacillus	Verrucomicrobia		Zobellella sp. NY0935	Zobellella	Proteobacteria
uncultured organism	Roseibacillus	Verrucomicrobia		Zobellella denitrificans	Zobellella	Proteobacteria
uncultured marine eubacterium HstpL71	Roseibacillus	Verrucomicrobia		uncultured Oceanimonas sp	Zobellella	Proteobacteria
uncultured bacterium	Roseibacillus	Verrucomicrobia		uncultured denitrifying bacterium	Zobellella	Proteobacteria
uncultured actinobacterium	Roseibacillus	Verrucomicrobia		uncultured bacterium	Zobellella	Proteobacteria
Roseibacillus ponti	Roseibacillus	Verrucomicrobia		Oceanimonas sp. YC13	Zobellella	Proteobacteria
Roseibacillus persicicus	Roseibacillus	Verrucomicrobia		Oceanimonas denitrificans	Zobellella	Proteobacteria
Roseibacillus ishigakijimensis	Roseibacillus	Verrucomicrobia		Zhangella mobilis	Zhangella	Proteobacteria
unidentified bacterium	Puniceicoccus	Verrucomicrobia		alpha proteobacterium PWB3	Zhangella	Proteobacteria
uncultured Verrucomicrobia bacterium	Puniceicoccus	Verrucomicrobia		Yersinia sp. Y55	Yersinia	Proteobacteria
uncultured organism	Puniceicoccus	Verrucomicrobia		Yersinia sp. MH-1	Yersinia	Proteobacteria
uncultured marine bacterium	Puniceicoccus	Verrucomicrobia		Yersinia sp. A125	Yersinia	Proteobacteria
uncultured bacterium	Puniceicoccus	Verrucomicrobia		Yersinia sp	Yersinia	Proteobacteria
Puniceicoccus vermicola	Puniceicoccus	Verrucomicrobia		Yersinia similis	Yersinia	Proteobacteria
Verrucomicrobia bacterium TP716	Prosthecobacter	Verrucomicrobia		Yersinia ruckeri	Yersinia	Proteobacteria
Verrucomicrobia bacterium TP713	Prosthecobacter	Verrucomicrobia		Yersinia rohdei	Yersinia	Proteobacteria
unidentified bacterium	Prosthecobacter	Verrucomicrobia		Yersinia pseudotuberculosis YPIII	Yersinia	Proteobacteria
uncultured verrucomicrobium DEV179	Prosthecobacter	Verrucomicrobia		Yersinia pseudotuberculosis PB1/+	Yersinia	Proteobacteria
uncultured verrucomicrobium DEV006	Prosthecobacter	Verrucomicrobia		Yersinia pseudotuberculosis IP 32953	Yersinia	Proteobacteria
uncultured Verrucomicrobiae bacterium	Prosthecobacter	Verrucomicrobia		Yersinia pseudotuberculosis IP 31758	Yersinia	Proteobacteria
uncultured Verrucomicrobiaceae bacterium	Prosthecobacter	Verrucomicrobia		Yersinia pseudotuberculosis	Yersinia	Proteobacteria
uncultured Verrucomicrobia bacterium	Prosthecobacter	Verrucomicrobia		Yersinia pestis Pestoides F	Yersinia	Proteobacteria
uncultured bacterium FukuS27	Prosthecobacter	Verrucomicrobia		Yersinia pestis Nepal516	Yersinia	Proteobacteria
uncultured bacterium	Prosthecobacter	Verrucomicrobia		Yersinia pestis KIM 10	Yersinia	Proteobacteria
Prosthecobacter vanneervenii	Prosthecobacter	Verrucomicrobia		Yersinia pestis KIM	Yersinia	Proteobacteria
Prosthecobacter fusiformis	Prosthecobacter	Verrucomicrobia		Yersinia pestis D182038	Yersinia	Proteobacteria
Prosthecobacter fluviatilis	Prosthecobacter	Verrucomicrobia		Yersinia pestis D106004	Yersinia	Proteobacteria
Prosthecobacter dejongeii	Prosthecobacter	Verrucomicrobia		Yersinia pestis CO92	Yersinia	Proteobacteria
Prosthecobacter debontii	Prosthecobacter	Verrucomicrobia		Yersinia pestis biovar Microtus str. 91001	Yersinia	Proteobacteria
uncultured Verrucomicrobium sp	Persicirhabdus	Verrucomicrobia		Yersinia pestis biovar Medievalis str. 91001	Yersinia	Proteobacteria
uncultured Verrucomicrobiae bacterium	Persicirhabdus	Verrucomicrobia		Yersinia pestis Antiqua	Yersinia	Proteobacteria
uncultured Verrucomicrobia bacterium	Persicirhabdus	Verrucomicrobia		Yersinia pestis Angola	Yersinia	Proteobacteria
uncultured organism	Persicirhabdus	Verrucomicrobia		Yersinia pestis	Yersinia	Proteobacteria
uncultured marine bacterium	Persicirhabdus	Verrucomicrobia		Yersinia mollaretii	Yersinia	Proteobacteria
uncultured bacterium	Persicirhabdus	Verrucomicrobia		Yersinia massiliensis	Yersinia	Proteobacteria
Persicirhabdus sediminis	Persicirhabdus	Verrucomicrobia		Yersinia kristensenii	Yersinia	Proteobacteria
Verrucomicrobiae bacterium DG1235	Pelagicoccus	Verrucomicrobia		Yersinia intermedia	Yersinia	Proteobacteria
Verrucomicrobia bacterium MN1-156	Pelagicoccus	Verrucomicrobia		Yersinia frederiksenii	Yersinia	Proteobacteria
Verrucomicrobia bacterium H-MN48	Pelagicoccus	Verrucomicrobia		Yersinia enterocolitica subsp. enterocolitica 8081	Yersinia	Proteobacteria
uncultured Verrucomicrobia bacterium	Pelagicoccus	Verrucomicrobia		Yersinia enterocolitica subsp. enterocolitica (type O:9)	Yersinia	Proteobacteria
uncultured gamma proteobacterium	Pelagicoccus	Verrucomicrobia		Yersinia enterocolitica subsp. enterocolitica	Yersinia	Proteobacteria
Pelagicoccus mobilis	Pelagicoccus	Verrucomicrobia		Yersinia enterocolitica	Yersinia	Proteobacteria
Pelagicoccus litoralis	Pelagicoccus	Verrucomicrobia		Yersinia bercovieri	Yersinia	Proteobacteria
Pelagicoccus croceus	Pelagicoccus	Verrucomicrobia		Yersinia aleksiciae	Yersinia	Proteobacteria
Pelagicoccus albus	Pelagicoccus	Verrucomicrobia		Yersinia aldovae	Yersinia	Proteobacteria
marine bacterium RS.Sph.002	Pelagicoccus	Verrucomicrobia		uncultured Yersinia sp	Yersinia	Proteobacteria
Verrucomicrobiae bacterium pACH90	Opitutus	Verrucomicrobia		uncultured gamma proteobacterium	Yersinia	Proteobacteria
Verrucomicrobia bacterium TP675	Opitutus	Verrucomicrobia		uncultured Enterobacteriaceae bacterium	Yersinia	Proteobacteria
Verrucomicrobia bacterium TP424	Opitutus	Verrucomicrobia		uncultured bacterium	Yersinia	Proteobacteria
Verrucomicrobia bacterium TP376	Opitutus	Verrucomicrobia		Serratia sp. EI2-02-20	Yersinia	Proteobacteria
unidentified eubacterium clone BSV65	Opitutus	Verrucomicrobia		Serratia sp. EI2-02-16	Yersinia	Proteobacteria
unidentified eubacterium clone BSV64	Opitutus	Verrucomicrobia		Serratia sp. AE2	Yersinia	Proteobacteria
uncultured Verrucomicrobium sp	Opitutus	Verrucomicrobia		Rahnella sp. FRC-Y9602	Yersinia	Proteobacteria
uncultured Verrucomicrobiales bacterium	Opitutus	Verrucomicrobia		Rahnella sp. FRC-X7	Yersinia	Proteobacteria
uncultured Verrucomicrobia bacterium	Opitutus	Verrucomicrobia		Rahnella sp. B20	Yersinia	Proteobacteria
uncultured soil bacterium	Opitutus	Verrucomicrobia		Rahnella aquatilis	Yersinia	Proteobacteria
uncultured proteobacterium	Opitutus	Verrucomicrobia		gamma proteobacterium 7.1.7-I	Yersinia	Proteobacteria
uncultured organism	Opitutus	Verrucomicrobia		gamma proteobacterium 7.1.6-I	Yersinia	Proteobacteria
uncultured Opitutus sp	Opitutus	Verrucomicrobia		gamma proteobacterium 7.1.4-I	Yersinia	Proteobacteria
uncultured Opitutales bacterium	Opitutus	Verrucomicrobia		gamma proteobacterium 7.1.24-I	Yersinia	Proteobacteria
uncultured Opitutae bacterium	Opitutus	Verrucomicrobia		gamma proteobacterium 7.1.23-I	Yersinia	Proteobacteria
uncultured Opitutaceae bacterium	Opitutus	Verrucomicrobia		gamma proteobacterium 7.1.22-I	Yersinia	Proteobacteria
uncultured Gram-positive bacterium	Opitutus	Verrucomicrobia		gamma proteobacterium 7.1.21-I	Yersinia	Proteobacteria
uncultured gamma proteobacterium	Opitutus	Verrucomicrobia		gamma proteobacterium 7.1.20-I	Yersinia	Proteobacteria
uncultured Enterobacteriaceae bacterium	Opitutus	Verrucomicrobia		gamma proteobacterium 7.1.19-I	Yersinia	Proteobacteria
uncultured bacterium FukuN111	Opitutus	Verrucomicrobia		gamma proteobacterium 7.1.17-I	Yersinia	Proteobacteria
uncultured bacterium #0319-6L10	Opitutus	Verrucomicrobia		gamma proteobacterium 7.1.16-I	Yersinia	Proteobacteria
rhizosphere soil bacterium RSC-II-64	Opitutus	Verrucomicrobia		gamma proteobacterium 7.1.15-I	Yersinia	Proteobacteria
Opitutus terrae PB90-1	Opitutus	Verrucomicrobia		gamma proteobacterium 7.1.13-I	Yersinia	Proteobacteria
Opitutus terrae	Opitutus	Verrucomicrobia		gamma proteobacterium 7.1.12-I	Yersinia	Proteobacteria
Opitutus sp. VeSm13	Opitutus	Verrucomicrobia		gamma proteobacterium 7.1.1-I	Yersinia	Proteobacteria
Opitutus sp. VeGlc2	Opitutus	Verrucomicrobia		Enterobacteriaceae bacterium C3	Yersinia	Proteobacteria
Opitutus sp. VeCb1	Opitutus	Verrucomicrobia		bacterium S4Fe31	Yersinia	Proteobacteria
Opitutaceae bacterium TAV4	Opitutus	Verrucomicrobia		bacterium S22Fe31	Yersinia	Proteobacteria
Opitutaceae bacterium TAV3	Opitutus	Verrucomicrobia		bacterium S17Fe31	Yersinia	Proteobacteria
Opitutaceae bacterium TAV2	Opitutus	Verrucomicrobia		bacterium S10Fe31	Yersinia	Proteobacteria
Opitutaceae bacterium TAV1	Opitutus	Verrucomicrobia		bacterium C9	Yersinia	Proteobacteria
Verrucomicrobiaceae bacterium ONA9	Luteolibacter	Verrucomicrobia		bacterium 9-gw3-8	Yersinia	Proteobacteria
Verrucomicrobiaceae bacterium CHC12	Luteolibacter	Verrucomicrobia		bacterium 9-gw1-4	Yersinia	Proteobacteria
Verrucomicrobiaceae bacterium C20 UNDR-2009	Luteolibacter	Verrucomicrobia		Yangia pacifica	Yangia	Proteobacteria
uncultured verrucomicrobium DEV031	Luteolibacter	Verrucomicrobia		uncultured Rhodobacteraceae bacterium	Yangia	Proteobacteria
uncultured verrucomicrobium DEV005	Luteolibacter	Verrucomicrobia		uncultured bacterium	Yangia	Proteobacteria
uncultured Verrucomicrobiales bacterium	Luteolibacter	Verrucomicrobia		Roseobacter sp. WHOI JT-01	Yangia	Proteobacteria
uncultured Verrucomicrobiae bacterium	Luteolibacter	Verrucomicrobia		Roseobacter sp. RW37	Yangia	Proteobacteria
uncultured Verrucomicrobiaceae bacterium	Luteolibacter	Verrucomicrobia		Roseobacter sp. JL122	Yangia	Proteobacteria
uncultured Verrucomicrobia bacterium	Luteolibacter	Verrucomicrobia		Roseobacter sp. DEH90	Yangia	Proteobacteria
uncultured prokaryote	Luteolibacter	Verrucomicrobia		Roseobacter sp. DEH66	Yangia	Proteobacteria
uncultured organism	Luteolibacter	Verrucomicrobia		Roseobacter sp. DEH116	Yangia	Proteobacteria
uncultured Luteolibacter sp	Luteolibacter	Verrucomicrobia		Rhodobacteraceae bacterium S-13	Yangia	Proteobacteria
uncultured Kocuria sp	Luteolibacter	Verrucomicrobia		Rhodobacteraceae bacterium GPM2533	Yangia	Proteobacteria
uncultured Crater Lake bacterium CL500-85	Luteolibacter	Verrucomicrobia		Rhodobacteraceae bacterium GPM2002	Yangia	Proteobacteria
uncultured bacterium	Luteolibacter	Verrucomicrobia		Rhodobacteraceae bacterium F5	Yangia	Proteobacteria
Luteolibacter pohnpeiensis	Luteolibacter	Verrucomicrobia		Xylophilus ampelinus	Xylophilus	Proteobacteria
Luteolibacter algae	Luteolibacter	Verrucomicrobia		uncultured bacterium	Xylophilus	Proteobacteria
Verrucomicrobium sp. IRVE	Haloferula	Verrucomicrobia		Xylella sp. PLS45	Xylella	Proteobacteria
Verrucomicrobia bacterium YC6886	Haloferula	Verrucomicrobia		Xylella sp. PLS222	Xylella	Proteobacteria
unidentified bacterium	Haloferula	Verrucomicrobia		Xylella sp. PLS2	Xylella	Proteobacteria
uncultured Verrucomicrobiae bacterium	Haloferula	Verrucomicrobia		Xylella sp. PLS194	Xylella	Proteobacteria
uncultured Verrucomicrobiaceae bacterium	Haloferula	Verrucomicrobia		Xylella fastidiosa Temecula1	Xylella	Proteobacteria
uncultured Verrucomicrobia bacterium	Haloferula	Verrucomicrobia		Xylella fastidiosa M23	Xylella	Proteobacteria
uncultured marine eubacterium HstpL102	Haloferula	Verrucomicrobia		Xylella fastidiosa M12	Xylella	Proteobacteria
uncultured marine bacterium	Haloferula	Verrucomicrobia		Xylella fastidiosa Dixon	Xylella	Proteobacteria
uncultured bacterium	Haloferula	Verrucomicrobia		Xylella fastidiosa 9a5c	Xylella	Proteobacteria
Haloferula sargassicola	Haloferula	Verrucomicrobia		Xylella fastidiosa	Xylella	Proteobacteria
Haloferula rosea	Haloferula	Verrucomicrobia		uncultured Xylella fastidiosa	Xylella	Proteobacteria
Haloferula phyci	Haloferula	Verrucomicrobia		Xenorhabdus vietnamensis	Xenorhabdus	Proteobacteria
Haloferula helveola	Haloferula	Verrucomicrobia		Xenorhabdus szentirmaii	Xenorhabdus	Proteobacteria
Haloferula harenae	Haloferula	Verrucomicrobia		Xenorhabdus stockiae	Xenorhabdus	Proteobacteria
uncultured Verrucomicrobiales bacterium	Coraliomargarita	Verrucomicrobia		Xenorhabdus sp. YnEn94	Xenorhabdus	Proteobacteria
uncultured Verrucomicrobia bacterium	Coraliomargarita	Verrucomicrobia		Xenorhabdus sp. YL002	Xenorhabdus	Proteobacteria
uncultured rumen bacterium	Coraliomargarita	Verrucomicrobia		Xenorhabdus sp. VN01	Xenorhabdus	Proteobacteria
uncultured Opitutus sp	Coraliomargarita	Verrucomicrobia		Xenorhabdus sp. TB	Xenorhabdus	Proteobacteria
uncultured marine eubacterium HstpL65	Coraliomargarita	Verrucomicrobia		Xenorhabdus sp. SGch1	Xenorhabdus	Proteobacteria
uncultured marine eubacterium HstpL53	Coraliomargarita	Verrucomicrobia		Xenorhabdus sp. SGas1	Xenorhabdus	Proteobacteria
uncultured marine eubacterium HstpL20	Coraliomargarita	Verrucomicrobia		Xenorhabdus sp. R00I-293	Xenorhabdus	Proteobacteria
uncultured marine eubacterium HstpL11	Coraliomargarita	Verrucomicrobia		Xenorhabdus sp. MY8	Xenorhabdus	Proteobacteria
uncultured marine bacterium	Coraliomargarita	Verrucomicrobia		Xenorhabdus sp. MY7	Xenorhabdus	Proteobacteria
uncultured gamma proteobacterium	Coraliomargarita	Verrucomicrobia		Xenorhabdus sp. MY6	Xenorhabdus	Proteobacteria
uncultured bacterium CHAB-II-49	Coraliomargarita	Verrucomicrobia		Xenorhabdus sp. MY5	Xenorhabdus	Proteobacteria
uncultured bacterium	Coraliomargarita	Verrucomicrobia		Xenorhabdus sp. MY3	Xenorhabdus	Proteobacteria
Lentimonas marisflavi	Coraliomargarita	Verrucomicrobia		Xenorhabdus sp. MP10	Xenorhabdus	Proteobacteria
Fucophilus fucoidanolyticus	Coraliomargarita	Verrucomicrobia		Xenorhabdus sp. CR9	Xenorhabdus	Proteobacteria
Coraliomargarita akajimensis DSM 45221	Coraliomargarita	Verrucomicrobia		Xenorhabdus romanii	Xenorhabdus	Proteobacteria
Coraliomargarita akajimensis	Coraliomargarita	Verrucomicrobia		Xenorhabdus poinarii	Xenorhabdus	Proteobacteria
bacterium HTCC8039	Coraliomargarita	Verrucomicrobia		Xenorhabdus nematophila	Xenorhabdus	Proteobacteria
Verrucomicrobia bacterium YM31-114	Cerasicoccus	Verrucomicrobia		Xenorhabdus miraniensis	Xenorhabdus	Proteobacteria
Verrucomicrobia bacterium YM31-067	Cerasicoccus	Verrucomicrobia		Xenorhabdus mauleonii	Xenorhabdus	Proteobacteria
Verrucomicrobia bacterium YM31-066	Cerasicoccus	Verrucomicrobia		Xenorhabdus kozodoii	Xenorhabdus	Proteobacteria
uncultured Verrucomicrobia bacterium	Cerasicoccus	Verrucomicrobia		Xenorhabdus koppenhoeferi	Xenorhabdus	Proteobacteria
uncultured organism	Cerasicoccus	Verrucomicrobia		Xenorhabdus japonica	Xenorhabdus	Proteobacteria
uncultured Opitutus sp	Cerasicoccus	Verrucomicrobia		Xenorhabdus innexi	Xenorhabdus	Proteobacteria
uncultured bacterium	Cerasicoccus	Verrucomicrobia		Xenorhabdus indica	Xenorhabdus	Proteobacteria
Cerasicoccus arenae	Cerasicoccus	Verrucomicrobia		Xenorhabdus hominickii	Xenorhabdus	Proteobacteria
uncultured Verrucomicrobiales bacterium	Alterococcus	Verrucomicrobia		Xenorhabdus griffiniae	Xenorhabdus	Proteobacteria
uncultured bacterium	Alterococcus	Verrucomicrobia		Xenorhabdus ehlersii	Xenorhabdus	Proteobacteria
Alterococcus agarolyticus	Alterococcus	Verrucomicrobia		Xenorhabdus doucetiae	Xenorhabdus	Proteobacteria
uncultured Verrucomicrobiaceae bacterium	Akkermansia	Verrucomicrobia		Xenorhabdus cabanillasii	Xenorhabdus	Proteobacteria
uncultured Bacteroidetes bacterium	Akkermansia	Verrucomicrobia		Xenorhabdus budapestensis	Xenorhabdus	Proteobacteria
uncultured Bacteroidaceae bacterium	Akkermansia	Verrucomicrobia		Xenorhabdus bovienii	Xenorhabdus	Proteobacteria
uncultured bacterium	Akkermansia	Verrucomicrobia		Xenorhabdus beddingii	Xenorhabdus	Proteobacteria
uncultured Akkermansia sp	Akkermansia	Verrucomicrobia		Xenophilus sp. PG-05	Xenophilus	Proteobacteria
Akkermansia muciniphila ATCC BAA-835	Akkermansia	Verrucomicrobia		Xenophilus sp. B2a	Xenophilus	Proteobacteria
Akkermansia muciniphila	Akkermansia	Verrucomicrobia		Xenophilus azovorans	Xenophilus	Proteobacteria
Yucatan tomato Phytoplasma-empty	unclassifiedBacteria	unclassifiedBacteria		Gram-negative bacterium B3P-1	Xenophilus	Proteobacteria
Ustilago maydis-empty	unclassifiedBacteria	unclassifiedBacteria		Xanthomonas vesicatoria	Xanthomonas	Proteobacteria
unidentified Thermotogales OPB7-empty	unclassifiedBacteria	unclassifiedBacteria		Xanthomonas vasicola	Xanthomonas	Proteobacteria
unidentified sulfate-reducing bacterium-empty	unclassifiedBacteria	unclassifiedBacteria		Xanthomonas translucens pv. poae	Xanthomonas	Proteobacteria
unidentified rumen bacterium RFN82-empty	unclassifiedBacteria	unclassifiedBacteria		Xanthomonas translucens pv. graminis	Xanthomonas	Proteobacteria
unidentified rumen bacterium RFN74-empty	unclassifiedBacteria	unclassifiedBacteria		Xanthomonas translucens pv. arrhenatheri	Xanthomonas	Proteobacteria
unidentified rumen bacterium RFN20-empty	unclassifiedBacteria	unclassifiedBacteria		Xanthomonas translucens	Xanthomonas	Proteobacteria
unidentified proteobacterium-empty	unclassifiedBacteria	unclassifiedBacteria		Xanthomonas theicola	Xanthomonas	Proteobacteria
unidentified Nitrospira group OPB67A-empty	unclassifiedBacteria	unclassifiedBacteria		Xanthomonas sp. VPMK10	Xanthomonas	Proteobacteria
unidentified mollicute-empty	unclassifiedBacteria	unclassifiedBacteria		Xanthomonas sp. TOOS1	Xanthomonas	Proteobacteria
unidentified eubacterium clone SAR307-empty	unclassifiedBacteria	unclassifiedBacteria		Xanthomonas sp. Selvi	Xanthomonas	Proteobacteria
unidentified eubacterium clone OctSpA1-106-empty	unclassifiedBacteria	unclassifiedBacteria		Xanthomonas sp. PST1	Xanthomonas	Proteobacteria
unidentified eubacterium clone BSV40-empty	unclassifiedBacteria	unclassifiedBacteria		Xanthomonas sp. Pd-S-(s)-l-D-9(6)	Xanthomonas	Proteobacteria
unidentified Cytophagales OPB88-empty	unclassifiedBacteria	unclassifiedBacteria		Xanthomonas sp. Pd-S-(s)-l-D-8(4)	Xanthomonas	Proteobacteria
unidentified bacterium wb1-H11-empty	unclassifiedBacteria	unclassifiedBacteria		Xanthomonas sp. Pd-S-(s)-l-D-2(2)	Xanthomonas	Proteobacteria
unidentified bacterium wb1-B24-empty	unclassifiedBacteria	unclassifiedBacteria		Xanthomonas sp. Pd-E-(s)-l-D-4(3)	Xanthomonas	Proteobacteria
unidentified bacterium wb1-A23-empty	unclassifiedBacteria	unclassifiedBacteria		Xanthomonas sp. Pd-E-(s)-e-N-1(3)	Xanthomonas	Proteobacteria
unidentified Actinomycete OPB41-empty	unclassifiedBacteria	unclassifiedBacteria		Xanthomonas sp. PAM1	Xanthomonas	Proteobacteria
uncultured verrucomicrobium DEV055-empty	unclassifiedBacteria	unclassifiedBacteria		Xanthomonas sp. OT1	Xanthomonas	Proteobacteria
uncultured verrucomicrobium DEV045-empty	unclassifiedBacteria	unclassifiedBacteria		Xanthomonas sp. M13	Xanthomonas	Proteobacteria
uncultured Verrucomicrobiales Sva0821-empty	unclassifiedBacteria	unclassifiedBacteria		Xanthomonas sp. kmd-489	Xanthomonas	Proteobacteria
uncultured Verrucomicrobiales Sva0585-empty	unclassifiedBacteria	unclassifiedBacteria		Xanthomonas sp. enrichment culture clone SYW20	Xanthomonas	Proteobacteria
uncultured Verrucomicrobiales Sva0543-empty	unclassifiedBacteria	unclassifiedBacteria		Xanthomonas sp. Enf33	Xanthomonas	Proteobacteria
uncultured Verrucomicrobiales Sva0530-empty	unclassifiedBacteria	unclassifiedBacteria		Xanthomonas sp. EBHRS01-2	Xanthomonas	Proteobacteria
uncultured Verrucomicrobiales bacterium-empty	unclassifiedBacteria	unclassifiedBacteria		Xanthomonas sp. AG6	Xanthomonas	Proteobacteria
uncultured vent bacterium ML-9b-empty	unclassifiedBacteria	unclassifiedBacteria		Xanthomonas sp. AeL10	Xanthomonas	Proteobacteria
uncultured vent bacterium ML-9a-empty	unclassifiedBacteria	unclassifiedBacteria		Xanthomonas sp. Aed03	Xanthomonas	Proteobacteria
uncultured vent bacterium ML-8-empty	unclassifiedBacteria	unclassifiedBacteria		Xanthomonas sp. 42AD8	Xanthomonas	Proteobacteria
uncultured vent bacterium ML-4b-empty	unclassifiedBacteria	unclassifiedBacteria		Xanthomonas sp. 36A	Xanthomonas	Proteobacteria
uncultured vent bacterium ML-4a-empty	unclassifiedBacteria	unclassifiedBacteria		Xanthomonas sacchari	Xanthomonas	Proteobacteria
uncultured vent bacterium ML-21-empty	unclassifiedBacteria	unclassifiedBacteria		Xanthomonas populi	Xanthomonas	Proteobacteria
uncultured vent bacterium ML-20-empty	unclassifiedBacteria	unclassifiedBacteria		Xanthomonas pisi	Xanthomonas	Proteobacteria
uncultured vent bacterium ML-19-empty	unclassifiedBacteria	unclassifiedBacteria		Xanthomonas perforans	Xanthomonas	Proteobacteria
uncultured vent bacterium ML-18-empty	unclassifiedBacteria	unclassifiedBacteria		Xanthomonas oryzae pv. oryzae PXO99A	Xanthomonas	Proteobacteria
uncultured vent bacterium ML-17b-empty	unclassifiedBacteria	unclassifiedBacteria		Xanthomonas oryzae pv. oryzae MAFF 311018	Xanthomonas	Proteobacteria
uncultured vent bacterium ML-17a-empty	unclassifiedBacteria	unclassifiedBacteria		Xanthomonas oryzae pv. oryzae KACC10331	Xanthomonas	Proteobacteria
uncultured vent bacterium ML-16-empty	unclassifiedBacteria	unclassifiedBacteria		Xanthomonas oryzae	Xanthomonas	Proteobacteria
uncultured Thermus sp-empty	unclassifiedBacteria	unclassifiedBacteria		Xanthomonas melonis	Xanthomonas	Proteobacteria
uncultured Thermotogales bacterium-empty	unclassifiedBacteria	unclassifiedBacteria		Xanthomonas hyacinthi	Xanthomonas	Proteobacteria
uncultured Thermotoga sp-empty	unclassifiedBacteria	unclassifiedBacteria		Xanthomonas hortorum	Xanthomonas	Proteobacteria
uncultured thermophilic bacterium-empty	unclassifiedBacteria	unclassifiedBacteria		Xanthomonas gardneri	Xanthomonas	Proteobacteria
uncultured Thermomicrobium sp-empty	unclassifiedBacteria	unclassifiedBacteria		Xanthomonas fragariae	Xanthomonas	Proteobacteria
uncultured Thermomicrobia bacterium-empty	unclassifiedBacteria	unclassifiedBacteria		Xanthomonas euvesicatoria	Xanthomonas	Proteobacteria
uncultured Thermodesulfovibrio sp-empty	unclassifiedBacteria	unclassifiedBacteria		Xanthomonas cynarae	Xanthomonas	Proteobacteria
uncultured Thermodesulfobacteria bacterium-empty	unclassifiedBacteria	unclassifiedBacteria		Xanthomonas cucurbitae	Xanthomonas	Proteobacteria
uncultured Thermobaculum sp-empty	unclassifiedBacteria	unclassifiedBacteria		Xanthomonas codiaei	Xanthomonas	Proteobacteria
uncultured Thermaerobacter sp-empty	unclassifiedBacteria	unclassifiedBacteria		Xanthomonas citri pv. mangiferaeindicae	Xanthomonas	Proteobacteria
uncultured Thermacetogenium sp-empty	unclassifiedBacteria	unclassifiedBacteria		Xanthomonas citri pv. anacardii	Xanthomonas	Proteobacteria
uncultured Tenericutes bacterium-empty	unclassifiedBacteria	unclassifiedBacteria		Xanthomonas cassavae	Xanthomonas	Proteobacteria
uncultured Syntrophobacterales bacterium-empty	unclassifiedBacteria	unclassifiedBacteria		Xanthomonas campestris pv. zantedeschiae	Xanthomonas	Proteobacteria
uncultured Syntrophaceae bacterium-empty	unclassifiedBacteria	unclassifiedBacteria		Xanthomonas campestris pv. raphani	Xanthomonas	Proteobacteria
uncultured Symploca sp-empty	unclassifiedBacteria	unclassifiedBacteria		Xanthomonas campestris pv. poinsettiicola	Xanthomonas	Proteobacteria
uncultured symbiont bacterium of Aplysina cavernicola-empty	unclassifiedBacteria	unclassifiedBacteria		Xanthomonas campestris pv. mangiferaeindicae	Xanthomonas	Proteobacteria
uncultured Sporichthya sp-empty	unclassifiedBacteria	unclassifiedBacteria		Xanthomonas campestris pv. coriandri	Xanthomonas	Proteobacteria
uncultured sponge symbiont PAWS52f-empty	unclassifiedBacteria	unclassifiedBacteria		Xanthomonas campestris pv. campestris str. ATCC 33913	Xanthomonas	Proteobacteria
uncultured sponge symbiont PAUC34f-empty	unclassifiedBacteria	unclassifiedBacteria		Xanthomonas campestris pv. campestris str. 8004	Xanthomonas	Proteobacteria
uncultured Spiroplasma sp-empty	unclassifiedBacteria	unclassifiedBacteria		Xanthomonas campestris pv. campestris	Xanthomonas	Proteobacteria
uncultured spirochete-empty	unclassifiedBacteria	unclassifiedBacteria		Xanthomonas campestris pv. barbareae	Xanthomonas	Proteobacteria
uncultured spirochete MT7-empty	unclassifiedBacteria	unclassifiedBacteria		Xanthomonas campestris pv. armoraciae	Xanthomonas	Proteobacteria
uncultured Spirochaetes bacterium-empty	unclassifiedBacteria	unclassifiedBacteria		Xanthomonas campestris pv. abberans	Xanthomonas	Proteobacteria
uncultured Spirochaetales bacterium-empty	unclassifiedBacteria	unclassifiedBacteria		Xanthomonas campestris	Xanthomonas	Proteobacteria
uncultured Spirochaetaceae bacterium-empty	unclassifiedBacteria	unclassifiedBacteria		Xanthomonas bromi	Xanthomonas	Proteobacteria
uncultured Sphingobacteriales bacterium-empty	unclassifiedBacteria	unclassifiedBacteria		Xanthomonas axonopodis pv. vesicatoria	Xanthomonas	Proteobacteria
uncultured Sphaerobacter sp-empty	unclassifiedBacteria	unclassifiedBacteria		Xanthomonas axonopodis pv. spondiae	Xanthomonas	Proteobacteria
uncultured soil bacterium PRR-1D-empty	unclassifiedBacteria	unclassifiedBacteria		Xanthomonas axonopodis pv. poinsettiicola	Xanthomonas	Proteobacteria
uncultured soil bacterium PBS-III-20-empty	unclassifiedBacteria	unclassifiedBacteria		Xanthomonas axonopodis pv. dieffenbachiae	Xanthomonas	Proteobacteria
uncultured soil bacterium PBS-87-empty	unclassifiedBacteria	unclassifiedBacteria		Xanthomonas axonopodis pv. citri str. 306	Xanthomonas	Proteobacteria
uncultured soil bacterium PBS-37-empty	unclassifiedBacteria	unclassifiedBacteria		Xanthomonas axonopodis pv. citri	Xanthomonas	Proteobacteria
uncultured soil bacterium PBS-25-empty	unclassifiedBacteria	unclassifiedBacteria		Xanthomonas axonopodis pv. allii	Xanthomonas	Proteobacteria
uncultured soil bacterium PBS-22-empty	unclassifiedBacteria	unclassifiedBacteria		Xanthomonas axonopodis	Xanthomonas	Proteobacteria
uncultured rumen bacterium 4C0d-2-empty	unclassifiedBacteria	unclassifiedBacteria		Xanthomonas arboricola pv. pruni	Xanthomonas	Proteobacteria
uncultured Roseiflexus sp-empty	unclassifiedBacteria	unclassifiedBacteria		Xanthomonas arboricola	Xanthomonas	Proteobacteria
uncultured rape rhizosphere bacterium wr0198-empty	unclassifiedBacteria	unclassifiedBacteria		Xanthomonas albilineans	Xanthomonas	Proteobacteria
uncultured Poribacteria bacterium-empty	unclassifiedBacteria	unclassifiedBacteria		unidentified bacterium	Xanthomonas	Proteobacteria
uncultured Poribacteria bacterium 64K2-empty	unclassifiedBacteria	unclassifiedBacteria		uncultured Xanthomonas sp	Xanthomonas	Proteobacteria
uncultured Planctomycetes Sva0107a-empty	unclassifiedBacteria	unclassifiedBacteria		uncultured bacterium	Xanthomonas	Proteobacteria
uncultured Planctomycetales bacterium-empty	unclassifiedBacteria	unclassifiedBacteria		Pseudomonas cissicola	Xanthomonas	Proteobacteria
uncultured Planctomycetacia bacterium-empty	unclassifiedBacteria	unclassifiedBacteria		bacterium RBA-1-14	Xanthomonas	Proteobacteria
uncultured Planctomycetaceae bacterium-empty	unclassifiedBacteria	unclassifiedBacteria		bacterium btn 14g-3	Xanthomonas	Proteobacteria
uncultured Pirellula sp-empty	unclassifiedBacteria	unclassifiedBacteria		Xanthobacter xylophilus	Xanthobacter	Proteobacteria
uncultured phototrophic eukaryote-empty	unclassifiedBacteria	unclassifiedBacteria		Xanthobacter viscosus	Xanthobacter	Proteobacteria
uncultured Phormidium sp-empty	unclassifiedBacteria	unclassifiedBacteria		Xanthobacter tagetidis	Xanthobacter	Proteobacteria
uncultured Peredibacter sp-empty	unclassifiedBacteria	unclassifiedBacteria		Xanthobacter sp. Y8	Xanthobacter	Proteobacteria
uncultured Pelotomaculum sp-empty	unclassifiedBacteria	unclassifiedBacteria		Xanthobacter sp. ROi16	Xanthobacter	Proteobacteria
uncultured Paracoccus sp-empty	unclassifiedBacteria	unclassifiedBacteria		Xanthobacter sp. PCNB-5	Xanthobacter	Proteobacteria
uncultured Oxalophagus sp-empty	unclassifiedBacteria	unclassifiedBacteria		Xanthobacter sp. MN 45.1	Xanthobacter	Proteobacteria
uncultured Nitrospirales bacterium-empty	unclassifiedBacteria	unclassifiedBacteria		Xanthobacter sp. LAA-2009-i49	Xanthobacter	Proteobacteria
uncultured Nitrospirae bacterium-empty	unclassifiedBacteria	unclassifiedBacteria		Xanthobacter sp. INA43/2-2	Xanthobacter	Proteobacteria
uncultured Nitrospiraceae bacterium-empty	unclassifiedBacteria	unclassifiedBacteria		Xanthobacter sp. IMCC1720	Xanthobacter	Proteobacteria
uncultured Nitrospinaceae bacterium-empty	unclassifiedBacteria	unclassifiedBacteria		Xanthobacter sp. EP1	Xanthobacter	Proteobacteria
uncultured Nitrospina sp-empty	unclassifiedBacteria	unclassifiedBacteria		Xanthobacter sp. COX	Xanthobacter	Proteobacteria
uncultured Nitrosovibrio sp-empty	unclassifiedBacteria	unclassifiedBacteria		Xanthobacter polyaromaticivorans	Xanthobacter	Proteobacteria
uncultured Mycobacteriaceae bacterium-empty	unclassifiedBacteria	unclassifiedBacteria		Xanthobacter flavus	Xanthobacter	Proteobacteria
uncultured Mollicutes bacterium-empty	unclassifiedBacteria	unclassifiedBacteria		Xanthobacter autotrophicus Py2	Xanthobacter	Proteobacteria
uncultured Methylothermus sp-empty	unclassifiedBacteria	unclassifiedBacteria		Xanthobacter autotrophicus	Xanthobacter	Proteobacteria
uncultured Methylococcus sp-empty	unclassifiedBacteria	unclassifiedBacteria		Xanthobacter aminoxidans	Xanthobacter	Proteobacteria
uncultured marine microorganism-empty	unclassifiedBacteria	unclassifiedBacteria		Xanthobacter agilis	Xanthobacter	Proteobacteria
uncultured marine eubacterium HstpL33-empty	unclassifiedBacteria	unclassifiedBacteria		uncultured Xanthobacter sp	Xanthobacter	Proteobacteria
uncultured marine bacterium Ant4D5-empty	unclassifiedBacteria	unclassifiedBacteria		uncultured bacterium	Xanthobacter	Proteobacteria
uncultured Magnetobacterium sp-empty	unclassifiedBacteria	unclassifiedBacteria		bacterium RBS4-92	Xanthobacter	Proteobacteria
uncultured Leptospiraceae bacterium-empty	unclassifiedBacteria	unclassifiedBacteria		bacterium RBS4-86	Xanthobacter	Proteobacteria
uncultured Leptolyngbya sp-empty	unclassifiedBacteria	unclassifiedBacteria		bacterium RBS3-84	Xanthobacter	Proteobacteria
uncultured Lentisphaerae bacterium-empty	unclassifiedBacteria	unclassifiedBacteria		bacterium PE03-55G15	Xanthobacter	Proteobacteria
uncultured Lactobacillus sp-empty	unclassifiedBacteria	unclassifiedBacteria		Azorhizobium sp. pcnb-3	Xanthobacter	Proteobacteria
uncultured Klebsormidium sp-empty	unclassifiedBacteria	unclassifiedBacteria		alpha proteobacterium Z4A-2	Xanthobacter	Proteobacteria
uncultured KB1 group bacterium-empty	unclassifiedBacteria	unclassifiedBacteria		alpha proteobacterium Z2A-6A	Xanthobacter	Proteobacteria
uncultured Hydrogenobacter sp-empty	unclassifiedBacteria	unclassifiedBacteria		alpha proteobacterium TV6-2b	Xanthobacter	Proteobacteria
uncultured hydrocarbon seep bacterium GCA018-empty	unclassifiedBacteria	unclassifiedBacteria		alpha proteobacterium S-C(2)-18A	Xanthobacter	Proteobacteria
uncultured Heliobacterium sp-empty	unclassifiedBacteria	unclassifiedBacteria		alpha proteobacterium S-C(1)-18B2	Xanthobacter	Proteobacteria
uncultured Helicobacter sp-empty	unclassifiedBacteria	unclassifiedBacteria		Woodsholea maritima	Woodsholea	Proteobacteria
uncultured green non-sulfur bacterium TIHP368-10-empty	unclassifiedBacteria	unclassifiedBacteria		Wolinella succinogenes	Wolinella	Proteobacteria
uncultured Gloeocapsa sp-empty	unclassifiedBacteria	unclassifiedBacteria		uncultured Wolinella sp	Wolinella	Proteobacteria
uncultured Geobacteraceae bacterium-empty	unclassifiedBacteria	unclassifiedBacteria		uncultured epsilon proteobacterium	Wolinella	Proteobacteria
uncultured Geobacter sp-empty	unclassifiedBacteria	unclassifiedBacteria		uncultured bacterium	Wolinella	Proteobacteria
uncultured Gemmatimonas sp-empty	unclassifiedBacteria	unclassifiedBacteria		Helicobacter mustelae 12198	Wolinella	Proteobacteria
uncultured Gemmatimonadales bacterium-empty	unclassifiedBacteria	unclassifiedBacteria		Candidatus Wolinella africanus	Wolinella	Proteobacteria
uncultured Fusobacteria bacterium-empty	unclassifiedBacteria	unclassifiedBacteria		Xanthomonas sp. VA12312/2006	Wohlfahrtiimonas	Proteobacteria
uncultured firmicute-empty	unclassifiedBacteria	unclassifiedBacteria		Xanthomonas sp. SVUB8	Wohlfahrtiimonas	Proteobacteria
uncultured eukaryote-empty	unclassifiedBacteria	unclassifiedBacteria		Wohlfahrtiimonas chitiniclastica	Wohlfahrtiimonas	Proteobacteria
uncultured euglenid-empty	unclassifiedBacteria	unclassifiedBacteria		uncultured gamma proteobacterium	Wohlfahrtiimonas	Proteobacteria
uncultured eubacterium ZI-4-empty	unclassifiedBacteria	unclassifiedBacteria		uncultured bacterium	Wohlfahrtiimonas	Proteobacteria
uncultured eubacterium WD294-empty	unclassifiedBacteria	unclassifiedBacteria		Schineria sp. E43	Wohlfahrtiimonas	Proteobacteria
uncultured eubacterium WCHB1-81-empty	unclassifiedBacteria	unclassifiedBacteria		Koukoulia aurantiaca	Wohlfahrtiimonas	Proteobacteria
uncultured eubacterium WCHB1-15-empty	unclassifiedBacteria	unclassifiedBacteria		Ignatzschineria sp. CF23	Wohlfahrtiimonas	Proteobacteria
uncultured eubacterium WCHB1-06-empty	unclassifiedBacteria	unclassifiedBacteria		Ignatzschineria sp. C2H18	Wohlfahrtiimonas	Proteobacteria
uncultured eubacterium WCHB1-01-empty	unclassifiedBacteria	unclassifiedBacteria		Wenxinia marina	Wenxinia	Proteobacteria
uncultured Eubacterium sp-empty	unclassifiedBacteria	unclassifiedBacteria		uncultured microorganism	Wenxinia	Proteobacteria
uncultured eubacterium OCS307-empty	unclassifiedBacteria	unclassifiedBacteria		Volucribacter psittacicida	Volucribacter	Proteobacteria
uncultured eubacterium OCS146-empty	unclassifiedBacteria	unclassifiedBacteria		Volucribacter amazonae	Volucribacter	Proteobacteria
uncultured eubacterium H1.2.f-empty	unclassifiedBacteria	unclassifiedBacteria		Pasteurellaceae bacterium 62Hinz	Volucribacter	Proteobacteria
uncultured eubacterium env.OPS 8-empty	unclassifiedBacteria	unclassifiedBacteria		gamma proteobacterium TIS16433	Volucribacter	Proteobacteria
uncultured eubacterium env.OPS 2-empty	unclassifiedBacteria	unclassifiedBacteria		Vogesella sp. u31	Vogesella	Proteobacteria
uncultured epsilon proteobacterium-empty	unclassifiedBacteria	unclassifiedBacteria		Vogesella sp. TPS6	Vogesella	Proteobacteria
uncultured Entomoplasmatales bacterium-empty	unclassifiedBacteria	unclassifiedBacteria		Vogesella sp. SK-2	Vogesella	Proteobacteria
uncultured endolithic bacterium-empty	unclassifiedBacteria	unclassifiedBacteria		Vogesella sp. GR13	Vogesella	Proteobacteria
uncultured Elusimicrobium sp-empty	unclassifiedBacteria	unclassifiedBacteria		Vogesella sp. AKB-2008-TE22	Vogesella	Proteobacteria
uncultured earthworm intestine bacterium-empty	unclassifiedBacteria	unclassifiedBacteria		Vogesella sp. AKB-2008-TE17	Vogesella	Proteobacteria
uncultured earthworm cast bacterium-empty	unclassifiedBacteria	unclassifiedBacteria		Vogesella sp. AKB-2008-TE15	Vogesella	Proteobacteria
uncultured division OP11 bacterium-empty	unclassifiedBacteria	unclassifiedBacteria		Vogesella sp. 389	Vogesella	Proteobacteria
uncultured Dictyoglomi bacterium-empty	unclassifiedBacteria	unclassifiedBacteria		Vogesella perlucida	Vogesella	Proteobacteria
uncultured Desulfuromonadales bacterium-empty	unclassifiedBacteria	unclassifiedBacteria		Vogesella indigofera	Vogesella	Proteobacteria
uncultured Desulfovibrionales bacterium-empty	unclassifiedBacteria	unclassifiedBacteria		uncultured Vogesella sp	Vogesella	Proteobacteria
uncultured Desulfomonile sp-empty	unclassifiedBacteria	unclassifiedBacteria		uncultured Neisseriaceae bacterium	Vogesella	Proteobacteria
uncultured Desulfohalobiaceae bacterium-empty	unclassifiedBacteria	unclassifiedBacteria		uncultured beta proteobacterium	Vogesella	Proteobacteria
uncultured Desulfofustis sp-empty	unclassifiedBacteria	unclassifiedBacteria		uncultured bacterium	Vogesella	Proteobacteria
uncultured Desulfobacterales bacterium-empty	unclassifiedBacteria	unclassifiedBacteria		freshwater bacterium LH6-8	Vogesella	Proteobacteria
uncultured delta proteobacterium GR-296.I.93-empty	unclassifiedBacteria	unclassifiedBacteria		freshwater bacterium LH6-2	Vogesella	Proteobacteria
uncultured Deinococcus sp-empty	unclassifiedBacteria	unclassifiedBacteria		bacterium str. 82348	Vogesella	Proteobacteria
uncultured Dehalococcoides sp-empty	unclassifiedBacteria	unclassifiedBacteria		uncultured Vitreoscilla sp	Vitreoscilla	Proteobacteria
uncultured Crater Lake bacterium CL500-9-empty	unclassifiedBacteria	unclassifiedBacteria		uncultured bacterium	Vitreoscilla	Proteobacteria
uncultured Crater Lake bacterium CL500-10-empty	unclassifiedBacteria	unclassifiedBacteria		Neisseria sp. 93S1	Vitreoscilla	Proteobacteria
uncultured Chloroflexus sp-empty	unclassifiedBacteria	unclassifiedBacteria		activated sludge bacterium GC-R2A-S-53	Vitreoscilla	Proteobacteria
uncultured Chloroflexales bacterium-empty	unclassifiedBacteria	unclassifiedBacteria		Vibrionaceae bacterium WEED7	Vibrio	Proteobacteria
uncultured Chloroflexaceae bacterium-empty	unclassifiedBacteria	unclassifiedBacteria		Vibrionaceae bacterium WA4	Vibrio	Proteobacteria
uncultured Chlamydiales bacterium-empty	unclassifiedBacteria	unclassifiedBacteria		Vibrionaceae bacterium TUN8	Vibrio	Proteobacteria
uncultured Carnobacterium sp-empty	unclassifiedBacteria	unclassifiedBacteria		Vibrionaceae bacterium T16	Vibrio	Proteobacteria
uncultured Candidatus Scalindua sp-empty	unclassifiedBacteria	unclassifiedBacteria		Vibrionaceae bacterium PaH3.43	Vibrio	Proteobacteria
uncultured candidate division ZB3 bacterium-empty	unclassifiedBacteria	unclassifiedBacteria		Vibrionaceae bacterium PaH3.42	Vibrio	Proteobacteria
uncultured candidate division WYO bacterium-empty	unclassifiedBacteria	unclassifiedBacteria		Vibrionaceae bacterium PaH3.25	Vibrio	Proteobacteria
uncultured candidate division WWE3 bacterium EJ0ADIGA11YD11-empty	unclassifiedBacteria	unclassifiedBacteria		Vibrionaceae bacterium PaH2.19a	Vibrio	Proteobacteria
uncultured candidate division WS6 bacterium-empty	unclassifiedBacteria	unclassifiedBacteria		Vibrionaceae bacterium PaH1.33	Vibrio	Proteobacteria
uncultured candidate division WS1 bacterium-empty	unclassifiedBacteria	unclassifiedBacteria		Vibrionaceae bacterium PaD1.33b	Vibrio	Proteobacteria
uncultured candidate division TG2 bacterium-empty	unclassifiedBacteria	unclassifiedBacteria		Vibrionaceae bacterium PaD1.32a	Vibrio	Proteobacteria
uncultured candidate division SR1 bacterium-empty	unclassifiedBacteria	unclassifiedBacteria		Vibrionaceae bacterium PaD1.31a	Vibrio	Proteobacteria
uncultured candidate division SPAM bacterium-empty	unclassifiedBacteria	unclassifiedBacteria		Vibrionaceae bacterium Oct07-M63-7BB-2	Vibrio	Proteobacteria
uncultured candidate division SBR1093 bacterium-empty	unclassifiedBacteria	unclassifiedBacteria		Vibrionaceae bacterium O9	Vibrio	Proteobacteria
uncultured candidate division SAM bacterium-empty	unclassifiedBacteria	unclassifiedBacteria		Vibrionaceae bacterium LS8	Vibrio	Proteobacteria
uncultured candidate division OP9 bacterium-empty	unclassifiedBacteria	unclassifiedBacteria		Vibrionaceae bacterium HE2	Vibrio	Proteobacteria
uncultured candidate division OP5 bacterium-empty	unclassifiedBacteria	unclassifiedBacteria		Vibrionaceae bacterium GAS8	Vibrio	Proteobacteria
uncultured candidate division OP3 bacterium-empty	unclassifiedBacteria	unclassifiedBacteria		Vibrionaceae bacterium GAS3	Vibrio	Proteobacteria
uncultured candidate division OP10 bacterium-empty	unclassifiedBacteria	unclassifiedBacteria		Vibrionaceae bacterium GAS12	Vibrio	Proteobacteria
uncultured candidate division OP1 bacterium-empty	unclassifiedBacteria	unclassifiedBacteria		Vibrionaceae bacterium GAS11	Vibrio	Proteobacteria
uncultured candidate division OD1 bacterium-empty	unclassifiedBacteria	unclassifiedBacteria		Vibrionaceae bacterium enrichment culture clone TUNA2	Vibrio	Proteobacteria
uncultured candidate division NKB19 bacterium-empty	unclassifiedBacteria	unclassifiedBacteria		Vibrionaceae bacterium enrichment culture clone OA1	Vibrio	Proteobacteria
uncultured candidate division JS1 bacterium-empty	unclassifiedBacteria	unclassifiedBacteria		Vibrionaceae bacterium enrichment culture clone LSA3	Vibrio	Proteobacteria
uncultured candidate division GN12 bacterium-empty	unclassifiedBacteria	unclassifiedBacteria		Vibrionaceae bacterium DS3	Vibrio	Proteobacteria
uncultured candidate division GN11 bacterium-empty	unclassifiedBacteria	unclassifiedBacteria		Vibrionaceae bacterium DS12	Vibrio	Proteobacteria
uncultured candidate division GN10 bacterium-empty	unclassifiedBacteria	unclassifiedBacteria		Vibrionaceae bacterium ACEMC 9-1	Vibrio	Proteobacteria
uncultured candidate division GN1 bacterium-empty	unclassifiedBacteria	unclassifiedBacteria		Vibrionaceae bacterium ACEMC 8-10	Vibrio	Proteobacteria
uncultured candidate division GN06 bacterium-empty	unclassifiedBacteria	unclassifiedBacteria		Vibrionaceae bacterium ACEMC 24-5	Vibrio	Proteobacteria
uncultured candidate division GN05 bacterium-empty	unclassifiedBacteria	unclassifiedBacteria		Vibrionaceae bacterium ACEMC 12-4	Vibrio	Proteobacteria
uncultured candidate division BRC1 bacterium-empty	unclassifiedBacteria	unclassifiedBacteria		Vibrionaceae bacterium ACEMC 1-7	Vibrio	Proteobacteria
uncultured candidate division AC1 bacterium-empty	unclassifiedBacteria	unclassifiedBacteria		Vibrionaceae bacterium 11.5.051CC1	Vibrio	Proteobacteria
uncultured Caldiserica bacterium-empty	unclassifiedBacteria	unclassifiedBacteria		Vibrio xuii	Vibrio	Proteobacteria
uncultured Caldilineales bacterium-empty	unclassifiedBacteria	unclassifiedBacteria		Vibrio vulnificus YJ016	Vibrio	Proteobacteria
uncultured Brocadia sp-empty	unclassifiedBacteria	unclassifiedBacteria		Vibrio vulnificus	Vibrio	Proteobacteria
uncultured Brasilonema sp-empty	unclassifiedBacteria	unclassifiedBacteria		Vibrio tubiashii	Vibrio	Proteobacteria
uncultured Bradyrhizobiaceae bacterium-empty	unclassifiedBacteria	unclassifiedBacteria		Vibrio tasmaniensis	Vibrio	Proteobacteria
uncultured Bellilinea sp-empty	unclassifiedBacteria	unclassifiedBacteria		Vibrio tapetis	Vibrio	Proteobacteria
uncultured Banisveld landfill bacterium BVC56-empty	unclassifiedBacteria	unclassifiedBacteria		Vibrio superstes	Vibrio	Proteobacteria
uncultured Banisveld landfill bacterium BVB22-empty	unclassifiedBacteria	unclassifiedBacteria		Vibrio splendidus LGP32	Vibrio	Proteobacteria
uncultured bacterium VC2.1 Bac47-empty	unclassifiedBacteria	unclassifiedBacteria		Vibrio splendidus	Vibrio	Proteobacteria
uncultured bacterium UASB-TL4-empty	unclassifiedBacteria	unclassifiedBacteria		Vibrio sp. YWA	Vibrio	Proteobacteria
uncultured bacterium UASB-TL26-empty	unclassifiedBacteria	unclassifiedBacteria		Vibrio sp. YT-19	Vibrio	Proteobacteria
uncultured bacterium UASB-TL14-empty	unclassifiedBacteria	unclassifiedBacteria		Vibrio sp. YDO5	Vibrio	Proteobacteria
uncultured bacterium TIHP368-11-empty	unclassifiedBacteria	unclassifiedBacteria		Vibrio sp. YD8	Vibrio	Proteobacteria
uncultured bacterium TIHP368-03-empty	unclassifiedBacteria	unclassifiedBacteria		Vibrio sp. YD38	Vibrio	Proteobacteria
uncultured bacterium TA06-empty	unclassifiedBacteria	unclassifiedBacteria		Vibrio sp. YD21	Vibrio	Proteobacteria
uncultured bacterium SY6-93-empty	unclassifiedBacteria	unclassifiedBacteria		Vibrio sp. YASM15	Vibrio	Proteobacteria
uncultured bacterium SRI-24-empty	unclassifiedBacteria	unclassifiedBacteria		Vibrio sp. YASM14	Vibrio	Proteobacteria
uncultured bacterium SJP-3-empty	unclassifiedBacteria	unclassifiedBacteria		Vibrio sp. YASM-2	Vibrio	Proteobacteria
uncultured bacterium SJP-2-empty	unclassifiedBacteria	unclassifiedBacteria		Vibrio sp. Y58	Vibrio	Proteobacteria
uncultured bacterium SJA-88-empty	unclassifiedBacteria	unclassifiedBacteria		Vibrio sp. Y524	Vibrio	Proteobacteria
uncultured bacterium SJA-43-empty	unclassifiedBacteria	unclassifiedBacteria		Vibrio sp. Y515	Vibrio	Proteobacteria
uncultured bacterium SJA-4-empty	unclassifiedBacteria	unclassifiedBacteria		Vibrio sp. Y511	Vibrio	Proteobacteria
uncultured bacterium SHA-89-empty	unclassifiedBacteria	unclassifiedBacteria		Vibrio sp. Y4tang	Vibrio	Proteobacteria
uncultured bacterium Seq9(S4)-empty	unclassifiedBacteria	unclassifiedBacteria		Vibrio sp. Y47	Vibrio	Proteobacteria
uncultured bacterium Seq7(S3)-empty	unclassifiedBacteria	unclassifiedBacteria		Vibrio sp. Y332	Vibrio	Proteobacteria
uncultured bacterium Seq4(Z1)-empty	unclassifiedBacteria	unclassifiedBacteria		Vibrio sp. Y320	Vibrio	Proteobacteria
uncultured bacterium Seq3(Z1)-empty	unclassifiedBacteria	unclassifiedBacteria		Vibrio sp. WYB	Vibrio	Proteobacteria
uncultured bacterium Seq2(S1)-empty	unclassifiedBacteria	unclassifiedBacteria		Vibrio sp. WMB27D	Vibrio	Proteobacteria
uncultured bacterium Seq10(S4)-empty	unclassifiedBacteria	unclassifiedBacteria		Vibrio sp. WH134	Vibrio	Proteobacteria
uncultured bacterium Seq1(Z0)-empty	unclassifiedBacteria	unclassifiedBacteria		Vibrio sp. W9	Vibrio	Proteobacteria
uncultured bacterium SBRH70-empty	unclassifiedBacteria	unclassifiedBacteria		Vibrio sp. W7	Vibrio	Proteobacteria
uncultured bacterium SBR2095-empty	unclassifiedBacteria	unclassifiedBacteria		Vibrio sp. W5	Vibrio	Proteobacteria
uncultured bacterium SBR1093-empty	unclassifiedBacteria	unclassifiedBacteria		Vibrio sp. W4	Vibrio	Proteobacteria
uncultured bacterium PHOS-HC15-empty	unclassifiedBacteria	unclassifiedBacteria		Vibrio sp. W3	Vibrio	Proteobacteria
uncultured bacterium MS9-empty	unclassifiedBacteria	unclassifiedBacteria		Vibrio sp. W2	Vibrio	Proteobacteria
uncultured bacterium M11-empty	unclassifiedBacteria	unclassifiedBacteria		Vibrio sp. W19	Vibrio	Proteobacteria
uncultured bacterium GR-296.II.45-empty	unclassifiedBacteria	unclassifiedBacteria		Vibrio sp. W17	Vibrio	Proteobacteria
uncultured bacterium GR-296.I.52-empty	unclassifiedBacteria	unclassifiedBacteria		Vibrio sp. W15	Vibrio	Proteobacteria
uncultured bacterium GKS2-30-empty	unclassifiedBacteria	unclassifiedBacteria		Vibrio sp. W14	Vibrio	Proteobacteria
uncultured bacterium Geo-144-empty	unclassifiedBacteria	unclassifiedBacteria		Vibrio sp. W12	Vibrio	Proteobacteria
uncultured bacterium DGGE band 8-empty	unclassifiedBacteria	unclassifiedBacteria		Vibrio sp. W1	Vibrio	Proteobacteria
uncultured bacterium DGGE band 5-empty	unclassifiedBacteria	unclassifiedBacteria		Vibrio sp. W-8	Vibrio	Proteobacteria
uncultured bacterium DGGE band 1-empty	unclassifiedBacteria	unclassifiedBacteria		Vibrio sp. W-7	Vibrio	Proteobacteria
uncultured bacterium BMS-6-empty	unclassifiedBacteria	unclassifiedBacteria		Vibrio sp. W-10	Vibrio	Proteobacteria
uncultured bacterium BMS-29-empty	unclassifiedBacteria	unclassifiedBacteria		Vibrio sp. VS05-123	Vibrio	Proteobacteria
uncultured bacterium BMS-10-empty	unclassifiedBacteria	unclassifiedBacteria		Vibrio sp. VS-59	Vibrio	Proteobacteria
uncultured bacterium 81-empty	unclassifiedBacteria	unclassifiedBacteria		Vibrio sp. VS-42	Vibrio	Proteobacteria
uncultured bacterium 43-2-empty	unclassifiedBacteria	unclassifiedBacteria		Vibrio sp. Vpar424	Vibrio	Proteobacteria
uncultured bacterium 40-empty	unclassifiedBacteria	unclassifiedBacteria		Vibrio sp. Vpar169	Vibrio	Proteobacteria
uncultured bacterium 184-empty	unclassifiedBacteria	unclassifiedBacteria		Vibrio sp. Vpar158	Vibrio	Proteobacteria
uncultured bacterium 124-empty	unclassifiedBacteria	unclassifiedBacteria		Vibrio sp. Vpar155	Vibrio	Proteobacteria
uncultured bacterium #0425-2M17-empty	unclassifiedBacteria	unclassifiedBacteria		Vibrio sp. Vpar146	Vibrio	Proteobacteria
uncultured bacterium #0319-7H7-empty	unclassifiedBacteria	unclassifiedBacteria		Vibrio sp. VH1	Vibrio	Proteobacteria
uncultured bacterium #0319-6H22-empty	unclassifiedBacteria	unclassifiedBacteria		Vibrio sp. VBR6	Vibrio	Proteobacteria
uncultured bacterium #0319-6G9-empty	unclassifiedBacteria	unclassifiedBacteria		Vibrio sp. VBR2	Vibrio	Proteobacteria
uncultured bacterium #0319-6E2-empty	unclassifiedBacteria	unclassifiedBacteria		Vibrio sp. VBR1	Vibrio	Proteobacteria
uncultured bacterium #0319-6C24-empty	unclassifiedBacteria	unclassifiedBacteria		Vibrio sp. VAP1-9	Vibrio	Proteobacteria
uncultured bacterium #0319-6A21-empty	unclassifiedBacteria	unclassifiedBacteria		Vibrio sp. VAP1-8	Vibrio	Proteobacteria
uncultured bacterium #0319-6A14-empty	unclassifiedBacteria	unclassifiedBacteria		Vibrio sp. V9	Vibrio	Proteobacteria
uncultured bacterium #0319-23G23-empty	unclassifiedBacteria	unclassifiedBacteria		Vibrio sp. V859	Vibrio	Proteobacteria
uncultured bacterium 'KTK 41'-empty	unclassifiedBacteria	unclassifiedBacteria		Vibrio sp. V810	Vibrio	Proteobacteria
uncultured bacterium 'KTK 36'-empty	unclassifiedBacteria	unclassifiedBacteria		Vibrio sp. V798	Vibrio	Proteobacteria
uncultured bacterium 'KTK 32'-empty	unclassifiedBacteria	unclassifiedBacteria		Vibrio sp. V794	Vibrio	Proteobacteria
uncultured bacterium 'KTK 27'-empty	unclassifiedBacteria	unclassifiedBacteria		Vibrio sp. V759	Vibrio	Proteobacteria
uncultured bacterium 'KTK 14'-empty	unclassifiedBacteria	unclassifiedBacteria		Vibrio sp. V7	Vibrio	Proteobacteria
uncultured bacterium 'eubacterium sp.'-empty	unclassifiedBacteria	unclassifiedBacteria		Vibrio sp. V639	Vibrio	Proteobacteria
uncultured Aquificales bacterium-empty	unclassifiedBacteria	unclassifiedBacteria		Vibrio sp. V632	Vibrio	Proteobacteria
uncultured Aquificae bacterium-empty	unclassifiedBacteria	unclassifiedBacteria		Vibrio sp. V615	Vibrio	Proteobacteria
uncultured Antithamnion sp-empty	unclassifiedBacteria	unclassifiedBacteria		Vibrio sp. V6	Vibrio	Proteobacteria
uncultured Antarctic bacterium LB3-147-empty	unclassifiedBacteria	unclassifiedBacteria		Vibrio sp. V515	Vibrio	Proteobacteria
uncultured anoxic sludge bacterium KU2-empty	unclassifiedBacteria	unclassifiedBacteria		Vibrio sp. V5	Vibrio	Proteobacteria
uncultured Anaerolineae bacterium-empty	unclassifiedBacteria	unclassifiedBacteria		Vibrio sp. V4.BP.07	Vibrio	Proteobacteria
uncultured Anaerolinaeles bacterium-empty	unclassifiedBacteria	unclassifiedBacteria		Vibrio sp. V4	Vibrio	Proteobacteria
uncultured anaerobic ammonium-oxidizing bacterium-empty	unclassifiedBacteria	unclassifiedBacteria		Vibrio sp. V322	Vibrio	Proteobacteria
uncultured ammonia-oxidizing bacterium-empty	unclassifiedBacteria	unclassifiedBacteria		Vibrio sp. V3	Vibrio	Proteobacteria
uncultured actinomycete-empty	unclassifiedBacteria	unclassifiedBacteria		Vibrio sp. V201	Vibrio	Proteobacteria
uncultured actinobacterium SAR432-empty	unclassifiedBacteria	unclassifiedBacteria		Vibrio sp. V2	Vibrio	Proteobacteria
uncultured actinobacterium MB11C06-empty	unclassifiedBacteria	unclassifiedBacteria		Vibrio sp. V170	Vibrio	Proteobacteria
uncultured actinobacterium MB11A03-empty	unclassifiedBacteria	unclassifiedBacteria		Vibrio sp. V140	Vibrio	Proteobacteria
uncultured Actinobacteridae bacterium-empty	unclassifiedBacteria	unclassifiedBacteria		Vibrio sp. V134	Vibrio	Proteobacteria
Typhlocybine leafhopper phytoplasma-empty	unclassifiedBacteria	unclassifiedBacteria		Vibrio sp. V12	Vibrio	Proteobacteria
Treponema sp. oral taxon G45-empty	unclassifiedBacteria	unclassifiedBacteria		Vibrio sp. V1	Vibrio	Proteobacteria
Trachelomonas volvocina-empty	unclassifiedBacteria	unclassifiedBacteria		Vibrio sp. V069	Vibrio	Proteobacteria
Trachelomonas similis-empty	unclassifiedBacteria	unclassifiedBacteria		Vibrio sp. V068	Vibrio	Proteobacteria
toluene-degrading methanogenic consortium bacterium-empty	unclassifiedBacteria	unclassifiedBacteria		Vibrio sp. V051	Vibrio	Proteobacteria
TM7 phylum sp. oral taxon H57-empty	unclassifiedBacteria	unclassifiedBacteria		Vibrio sp. V020	Vibrio	Proteobacteria
Thermotogales str. SRI-15-empty	unclassifiedBacteria	unclassifiedBacteria		Vibrio sp. V004	Vibrio	Proteobacteria
Tenericutes bacterium oral taxon 504-empty	unclassifiedBacteria	unclassifiedBacteria		Vibrio sp. UVABAC010	Vibrio	Proteobacteria
Stenotrophomonas sp. APH5-empty	unclassifiedBacteria	unclassifiedBacteria		Vibrio sp. UVABAC003	Vibrio	Proteobacteria
Spiroplasma sp. SM-empty	unclassifiedBacteria	unclassifiedBacteria		Vibrio sp. UST981101-002	Vibrio	Proteobacteria
Spiroplasma sp-empty	unclassifiedBacteria	unclassifiedBacteria		Vibrio sp. UST061013-045	Vibrio	Proteobacteria
Spiroplasma platyhelix-empty	unclassifiedBacteria	unclassifiedBacteria		Vibrio sp. UST061013-043	Vibrio	Proteobacteria
Spiroplasma ixodetis-empty	unclassifiedBacteria	unclassifiedBacteria		Vibrio sp. UST061013-042	Vibrio	Proteobacteria
Spiroplasma endosymbiont of Drosophila tenebrosa-empty	unclassifiedBacteria	unclassifiedBacteria		Vibrio sp. UST061013-037	Vibrio	Proteobacteria
Spiroplasma endosymbiont of Drosophila atripex-empty	unclassifiedBacteria	unclassifiedBacteria		Vibrio sp. UST061013-036	Vibrio	Proteobacteria
Spiroplasma endosymbiont of Drosophila ananassae-empty	unclassifiedBacteria	unclassifiedBacteria		Vibrio sp. UST061013-034	Vibrio	Proteobacteria
Spironema culicis-empty	unclassifiedBacteria	unclassifiedBacteria		Vibrio sp. UST061013-033	Vibrio	Proteobacteria
Spirochaeta thermophila-empty	unclassifiedBacteria	unclassifiedBacteria		Vibrio sp. UST061013-030	Vibrio	Proteobacteria
Sphaerochaeta sp. 'Grapes TMA3'-empty	unclassifiedBacteria	unclassifiedBacteria		Vibrio sp. UST061013-028	Vibrio	Proteobacteria
saltmarsh clone LCP-68-empty	unclassifiedBacteria	unclassifiedBacteria		Vibrio sp. UST061013-027	Vibrio	Proteobacteria
rumen bacterium YS2-empty	unclassifiedBacteria	unclassifiedBacteria		Vibrio sp. UST061013-017	Vibrio	Proteobacteria
rhizosphere soil bacterium RSC-II-71-empty	unclassifiedBacteria	unclassifiedBacteria		Vibrio sp. UST061013-014	Vibrio	Proteobacteria
Recinus communis phytoplasma-empty	unclassifiedBacteria	unclassifiedBacteria		Vibrio sp. UST061013-009	Vibrio	Proteobacteria
Pycnococcus provasolii-empty	unclassifiedBacteria	unclassifiedBacteria		Vibrio sp. UST061013-006	Vibrio	Proteobacteria
Pseudoscourfieldia cf. marina RCC261-empty	unclassifiedBacteria	unclassifiedBacteria		Vibrio sp. U141	Vibrio	Proteobacteria
Potato purple top phytoplasma-empty	unclassifiedBacteria	unclassifiedBacteria		Vibrio sp. TUN7	Vibrio	Proteobacteria
planctomycete UKU-3-empty	unclassifiedBacteria	unclassifiedBacteria		Vibrio sp. TR1	Vibrio	Proteobacteria
planctomycete UKU-2-empty	unclassifiedBacteria	unclassifiedBacteria		Vibrio sp. TK327	Vibrio	Proteobacteria
planctomycete UKU-1-empty	unclassifiedBacteria	unclassifiedBacteria		Vibrio sp. TJD753	Vibrio	Proteobacteria
planctomycete KSU-1-empty	unclassifiedBacteria	unclassifiedBacteria		Vibrio sp. TE8	Vibrio	Proteobacteria
Phytoplasma sp. pathovar mosaic-inducing-empty	unclassifiedBacteria	unclassifiedBacteria		Vibrio sp. T-S2-9	Vibrio	Proteobacteria
Phytoplasma sp. Guerrero LY-P2-empty	unclassifiedBacteria	unclassifiedBacteria		Vibrio sp. T-S2-8	Vibrio	Proteobacteria
Phytoplasma sp-empty	unclassifiedBacteria	unclassifiedBacteria		Vibrio sp. T-S2-7	Vibrio	Proteobacteria
Phytophthora infestans-empty	unclassifiedBacteria	unclassifiedBacteria		Vibrio sp. T-G2-12w-B2	Vibrio	Proteobacteria
Phacus orbicularis-empty	unclassifiedBacteria	unclassifiedBacteria		Vibrio sp. T-C2-8	Vibrio	Proteobacteria
Pennisetum sp. phytoplasma-empty	unclassifiedBacteria	unclassifiedBacteria		Vibrio sp. T-C2-3	Vibrio	Proteobacteria
Pavlova pinguis-empty	unclassifiedBacteria	unclassifiedBacteria		Vibrio sp. SZT11	Vibrio	Proteobacteria
Parthenium histrophorus phytoplasma-empty	unclassifiedBacteria	unclassifiedBacteria		Vibrio sp. SXAKC3	Vibrio	Proteobacteria
Paenibacillus sp. HCYL15-empty	unclassifiedBacteria	unclassifiedBacteria		Vibrio sp. sx2w6	Vibrio	Proteobacteria
Onion grassy shoot phytoplasma-empty	unclassifiedBacteria	unclassifiedBacteria		Vibrio sp. sx1w5	Vibrio	Proteobacteria
Omani alfalfa witches'-broom phytoplasma-empty	unclassifiedBacteria	unclassifiedBacteria		Vibrio sp. SW29	Vibrio	Proteobacteria
Olavius algarvensis spirochete endosymbiont-empty	unclassifiedBacteria	unclassifiedBacteria		Vibrio sp. SW12	Vibrio	Proteobacteria
NC10 bacterium enrichment culture clone Ino-Rb4-empty	unclassifiedBacteria	unclassifiedBacteria		Vibrio sp. SUB1	Vibrio	Proteobacteria
NC10 bacterium enrichment culture clone Ino-Rb1-empty	unclassifiedBacteria	unclassifiedBacteria		Vibrio sp. ST-green	Vibrio	Proteobacteria
NC10 bacterium enrichment culture clone Enr-Rb8-empty	unclassifiedBacteria	unclassifiedBacteria		Vibrio sp. SS	Vibrio	Proteobacteria
NC10 bacterium enrichment culture clone Enr-Rb12-empty	unclassifiedBacteria	unclassifiedBacteria		Vibrio sp. Sr3	Vibrio	Proteobacteria
NC10 bacterium enrichment culture clone Enr-Rb10-empty	unclassifiedBacteria	unclassifiedBacteria		Vibrio sp. SR2	Vibrio	Proteobacteria
NC10 bacterium enrichment culture clone Enr-Rb1-empty	unclassifiedBacteria	unclassifiedBacteria		Vibrio sp. SPRZ109	Vibrio	Proteobacteria
NC10 bacterium 'Dutch sediment'-empty	unclassifiedBacteria	unclassifiedBacteria		Vibrio sp. SPR5292	Vibrio	Proteobacteria
Napier grass stunt phytoplasma-empty	unclassifiedBacteria	unclassifiedBacteria		Vibrio sp. SPR5187	Vibrio	Proteobacteria
Mycoplasmataceae genomosp. P1 oral clone MB1-G23-empty	unclassifiedBacteria	unclassifiedBacteria		Vibrio sp. SPR145	Vibrio	Proteobacteria
Mycoplasmataceae bacterium T2110-empty	unclassifiedBacteria	unclassifiedBacteria		Vibrio sp. SPR1242	Vibrio	Proteobacteria
Mycoplasma wenyonii-empty	unclassifiedBacteria	unclassifiedBacteria		Vibrio sp. SPR1209	Vibrio	Proteobacteria
Mycoplasma suis-empty	unclassifiedBacteria	unclassifiedBacteria		Vibrio sp. SPR1136	Vibrio	Proteobacteria
Mycoplasma sp. TX1294-E-empty	unclassifiedBacteria	unclassifiedBacteria		Vibrio sp. SOVto12	Vibrio	Proteobacteria
Mycoplasma sp. TX1294-A-empty	unclassifiedBacteria	unclassifiedBacteria		Vibrio sp. SOMBO53	Vibrio	Proteobacteria
Mycoplasma sp. CSL C797-empty	unclassifiedBacteria	unclassifiedBacteria		Vibrio sp. SOMBO52	Vibrio	Proteobacteria
Mycoplasma sp. CSL C795-empty	unclassifiedBacteria	unclassifiedBacteria		Vibrio sp. SOMBO49	Vibrio	Proteobacteria
Mycoplasma sp. CSL C606-empty	unclassifiedBacteria	unclassifiedBacteria		Vibrio sp. SOMBO44	Vibrio	Proteobacteria
Mycoplasma sp. CSL 7897-empty	unclassifiedBacteria	unclassifiedBacteria		Vibrio sp. SOMBO38	Vibrio	Proteobacteria
Mycoplasma sp. CSL 7881-empty	unclassifiedBacteria	unclassifiedBacteria		Vibrio sp. SOMBO17	Vibrio	Proteobacteria
Mycoplasma sp. CSL 7873-empty	unclassifiedBacteria	unclassifiedBacteria		Vibrio sp. SOMBO16	Vibrio	Proteobacteria
Mycoplasma sp. CSL 7871-empty	unclassifiedBacteria	unclassifiedBacteria		Vibrio sp. SOEmb2	Vibrio	Proteobacteria
Mycoplasma sp. CSL 7860-empty	unclassifiedBacteria	unclassifiedBacteria		Vibrio sp. SOBB2	Vibrio	Proteobacteria
Mycoplasma sp. CSL 7822-empty	unclassifiedBacteria	unclassifiedBacteria		Vibrio sp. SN184	Vibrio	Proteobacteria
Mycoplasma sp. CSL 7801-empty	unclassifiedBacteria	unclassifiedBacteria		Vibrio sp. SMB7	Vibrio	Proteobacteria
Mycoplasma sp. CSL 7783-empty	unclassifiedBacteria	unclassifiedBacteria		Vibrio sp. SMB6	Vibrio	Proteobacteria
Mycoplasma sp. CSL 7758-empty	unclassifiedBacteria	unclassifiedBacteria		Vibrio sp. SMB14	Vibrio	Proteobacteria
Mycoplasma sp. CSL 7755-empty	unclassifiedBacteria	unclassifiedBacteria		Vibrio sp. SM0509	Vibrio	Proteobacteria
Mycoplasma sp. CSL 7750-empty	unclassifiedBacteria	unclassifiedBacteria		Vibrio sp. SL-24	Vibrio	Proteobacteria
Mycoplasma sp. CSL 7666-empty	unclassifiedBacteria	unclassifiedBacteria		Vibrio sp. SL-23	Vibrio	Proteobacteria
Mycoplasma sp. China-1-empty	unclassifiedBacteria	unclassifiedBacteria		Vibrio sp. SL-15	Vibrio	Proteobacteria
Mycoplasma sp. BovHM-7-empty	unclassifiedBacteria	unclassifiedBacteria		Vibrio sp. SK2-36	Vibrio	Proteobacteria
Mycoplasma sp. BovHM-5-empty	unclassifiedBacteria	unclassifiedBacteria		Vibrio sp. Sk1	Vibrio	Proteobacteria
Mycoplasma sp. BovHM-2-empty	unclassifiedBacteria	unclassifiedBacteria		Vibrio sp. SI9	Vibrio	Proteobacteria
Mycoplasma sp. 'feline hemotropic Switzerland'-empty	unclassifiedBacteria	unclassifiedBacteria		Vibrio sp. SEM2-EXT22	Vibrio	Proteobacteria
Mycoplasma sp-empty	unclassifiedBacteria	unclassifiedBacteria		Vibrio sp. SEM13	Vibrio	Proteobacteria
Mycoplasma ovis-empty	unclassifiedBacteria	unclassifiedBacteria		Vibrio sp. seaur.1.1	Vibrio	Proteobacteria
Mycoplasma haemomuris-empty	unclassifiedBacteria	unclassifiedBacteria		Vibrio sp. SCSWE01	Vibrio	Proteobacteria
Mycoplasma haemofelis-empty	unclassifiedBacteria	unclassifiedBacteria		Vibrio sp. SB-I2	Vibrio	Proteobacteria
Mycoplasma haemocanis-empty	unclassifiedBacteria	unclassifiedBacteria		Vibrio sp. SB-I1	Vibrio	Proteobacteria
Melia azedarach' phytoplasma-empty	unclassifiedBacteria	unclassifiedBacteria		Vibrio sp. SB-H1	Vibrio	Proteobacteria
Magnetobacterium sp. enrichment culture clone D2CL-Bac-16S-Clone7-empty	unclassifiedBacteria	unclassifiedBacteria		Vibrio sp. SB-G4	Vibrio	Proteobacteria
Lettuce phytoplasma Pantnagar-empty	unclassifiedBacteria	unclassifiedBacteria		Vibrio sp. SB-G3	Vibrio	Proteobacteria
Lethal yellowing phytoplasma-empty	unclassifiedBacteria	unclassifiedBacteria		Vibrio sp. SB-E2	Vibrio	Proteobacteria
Leptospira interrogans-empty	unclassifiedBacteria	unclassifiedBacteria		Vibrio sp. SB-84	Vibrio	Proteobacteria
Leptodelphax dymas phytoplasma-empty	unclassifiedBacteria	unclassifiedBacteria		Vibrio sp. S982	Vibrio	Proteobacteria
Lepocinclis ovum-empty	unclassifiedBacteria	unclassifiedBacteria		Vibrio sp. S845	Vibrio	Proteobacteria
Ipomoea pes-caprae little leaf phytoplasma-empty	unclassifiedBacteria	unclassifiedBacteria		Vibrio sp. S844	Vibrio	Proteobacteria
Indian Mulberry yellows phytoplasma-empty	unclassifiedBacteria	unclassifiedBacteria		Vibrio sp. S843	Vibrio	Proteobacteria
Hydrogenobacter sp. GV4-1-empty	unclassifiedBacteria	unclassifiedBacteria		Vibrio sp. S842	Vibrio	Proteobacteria
Hydrogenobacter sp. GV2-1C3-empty	unclassifiedBacteria	unclassifiedBacteria		Vibrio sp. S839	Vibrio	Proteobacteria
Hydrogenobacter sp. GV1-4-empty	unclassifiedBacteria	unclassifiedBacteria		Vibrio sp. S838	Vibrio	Proteobacteria
Hydrogenobacter sp. BB4L1B-empty	unclassifiedBacteria	unclassifiedBacteria		Vibrio sp. S821	Vibrio	Proteobacteria
Gram-positive bacteria SOGA31-empty	unclassifiedBacteria	unclassifiedBacteria		Vibrio sp. S792	Vibrio	Proteobacteria
Galinsoga parviflora phytoplasma-empty	unclassifiedBacteria	unclassifiedBacteria		Vibrio sp. S791	Vibrio	Proteobacteria
Fusobacterium sp. cp06.22-empty	unclassifiedBacteria	unclassifiedBacteria		Vibrio sp. S790	Vibrio	Proteobacteria
Firmicutes bacterium WSF2-15-empty	unclassifiedBacteria	unclassifiedBacteria		Vibrio sp. S788	Vibrio	Proteobacteria
Filifactor alocis-empty	unclassifiedBacteria	unclassifiedBacteria		Vibrio sp. S787	Vibrio	Proteobacteria
Exitianus sp. phytoplasma-empty	unclassifiedBacteria	unclassifiedBacteria		Vibrio sp. S703	Vibrio	Proteobacteria
Euglena tripteris-empty	unclassifiedBacteria	unclassifiedBacteria		Vibrio sp. S693	Vibrio	Proteobacteria
Euglena proxima-empty	unclassifiedBacteria	unclassifiedBacteria		Vibrio sp. S682	Vibrio	Proteobacteria
Euglena mutabilis-empty	unclassifiedBacteria	unclassifiedBacteria		Vibrio sp. S681	Vibrio	Proteobacteria
Euglena geniculata-empty	unclassifiedBacteria	unclassifiedBacteria		Vibrio sp. S679	Vibrio	Proteobacteria
Ethiopian papaya phytoplasma-empty	unclassifiedBacteria	unclassifiedBacteria		Vibrio sp. S650	Vibrio	Proteobacteria
Erythrina witches'-broom phytoplasma-empty	unclassifiedBacteria	unclassifiedBacteria		Vibrio sp. S649	Vibrio	Proteobacteria
Eperythrozoon coccoides-empty	unclassifiedBacteria	unclassifiedBacteria		Vibrio sp. S648	Vibrio	Proteobacteria
endosymbiont of Sphenophorus levis-empty	unclassifiedBacteria	unclassifiedBacteria		Vibrio sp. S576	Vibrio	Proteobacteria
endosymbiont of Lucinoma sp-empty	unclassifiedBacteria	unclassifiedBacteria		Vibrio sp. S575	Vibrio	Proteobacteria
empty-empty	unclassifiedBacteria	unclassifiedBacteria		Vibrio sp. S573	Vibrio	Proteobacteria
Elusimicrobium minutum-empty	unclassifiedBacteria	unclassifiedBacteria		Vibrio sp. S571	Vibrio	Proteobacteria
Elusimicrobium minutum Pei191-empty	unclassifiedBacteria	unclassifiedBacteria		Vibrio sp. S568	Vibrio	Proteobacteria
Desulfovibrio sp. G200VIII-empty	unclassifiedBacteria	unclassifiedBacteria		Vibrio sp. S567	Vibrio	Proteobacteria
denitrifying bacterium enrichment culture clone NOB-2-H9-empty	unclassifiedBacteria	unclassifiedBacteria		Vibrio sp. S562	Vibrio	Proteobacteria
denitrifying bacterium enrichment culture clone NOB-0-H5-empty	unclassifiedBacteria	unclassifiedBacteria		Vibrio sp. S553	Vibrio	Proteobacteria
denitrifying bacterium enrichment culture clone NOA-1-B10-empty	unclassifiedBacteria	unclassifiedBacteria		Vibrio sp. S539	Vibrio	Proteobacteria
Cynodon dactylon' phytoplasma-empty	unclassifiedBacteria	unclassifiedBacteria		Vibrio sp. S538	Vibrio	Proteobacteria
Cyclohexane degrading bacterium enrichment culture clone type II-empty	unclassifiedBacteria	unclassifiedBacteria		Vibrio sp. S537	Vibrio	Proteobacteria
Cyanothece sp. HKAR-1-empty	unclassifiedBacteria	unclassifiedBacteria		Vibrio sp. S4740	Vibrio	Proteobacteria
Cryptoglena pigra-empty	unclassifiedBacteria	unclassifiedBacteria		Vibrio sp. S4739	Vibrio	Proteobacteria
Crotalaria witches'-broom phytoplasma-empty	unclassifiedBacteria	unclassifiedBacteria		Vibrio sp. S4738	Vibrio	Proteobacteria
Cristispira CP1-empty	unclassifiedBacteria	unclassifiedBacteria		Vibrio sp. S4737	Vibrio	Proteobacteria
Coprothermobacter sp. Dex80-4-empty	unclassifiedBacteria	unclassifiedBacteria		Vibrio sp. S4736	Vibrio	Proteobacteria
Coprothermobacter sp. Dex80-3-empty	unclassifiedBacteria	unclassifiedBacteria		Vibrio sp. S4735	Vibrio	Proteobacteria
Coprothermobacter sp. BHI60-2-empty	unclassifiedBacteria	unclassifiedBacteria		Vibrio sp. S4734	Vibrio	Proteobacteria
Coprothermobacter sp. BHI60-1-empty	unclassifiedBacteria	unclassifiedBacteria		Vibrio sp. S4733	Vibrio	Proteobacteria
Clostridiales bacterium oral taxon 402-empty	unclassifiedBacteria	unclassifiedBacteria		Vibrio sp. S4639	Vibrio	Proteobacteria
Clostridiales bacterium oral taxon 093-empty	unclassifiedBacteria	unclassifiedBacteria		Vibrio sp. S4638	Vibrio	Proteobacteria
Citrus aurantifolia phytoplasma-empty	unclassifiedBacteria	unclassifiedBacteria		Vibrio sp. S4636	Vibrio	Proteobacteria
Chroococcidiopsis sp. CH74-7-empty	unclassifiedBacteria	unclassifiedBacteria		Vibrio sp. S4635	Vibrio	Proteobacteria
Chloroflexi bacterium T81-empty	unclassifiedBacteria	unclassifiedBacteria		Vibrio sp. S4634	Vibrio	Proteobacteria
Chloroflexi bacterium T104-empty	unclassifiedBacteria	unclassifiedBacteria		Vibrio sp. S4497	Vibrio	Proteobacteria
Chloroflexi bacterium P352-empty	unclassifiedBacteria	unclassifiedBacteria		Vibrio sp. S4309	Vibrio	Proteobacteria
Candidauts Magnetobacterium bavaricum-empty	unclassifiedBacteria	unclassifiedBacteria		Vibrio sp. S428	Vibrio	Proteobacteria
Candidatus Scalindua wagneri-empty	unclassifiedBacteria	unclassifiedBacteria		Vibrio sp. S4235	Vibrio	Proteobacteria
Candidatus Scalindua marina-empty	unclassifiedBacteria	unclassifiedBacteria		Vibrio sp. S4225	Vibrio	Proteobacteria
Candidatus Scalindua brodae-empty	unclassifiedBacteria	unclassifiedBacteria		Vibrio sp. S4202	Vibrio	Proteobacteria
Candidatus Phytoplasma mali-empty	unclassifiedBacteria	unclassifiedBacteria		Vibrio sp. S4078	Vibrio	Proteobacteria
Candidatus Phytoplasma aurantifolia-empty	unclassifiedBacteria	unclassifiedBacteria		Vibrio sp. S4077	Vibrio	Proteobacteria
Candidatus Mycoplasma turicensis-empty	unclassifiedBacteria	unclassifiedBacteria		Vibrio sp. S4076	Vibrio	Proteobacteria
Candidatus Mycoplasma haemovis-empty	unclassifiedBacteria	unclassifiedBacteria		Vibrio sp. S4075	Vibrio	Proteobacteria
Candidatus Mycoplasma haemominutum-empty	unclassifiedBacteria	unclassifiedBacteria		Vibrio sp. S4074	Vibrio	Proteobacteria
Candidatus Mycoplasma haemolamae-empty	unclassifiedBacteria	unclassifiedBacteria		Vibrio sp. S4073	Vibrio	Proteobacteria
Candidatus Mycoplasma haemodidelphidis-empty	unclassifiedBacteria	unclassifiedBacteria		Vibrio sp. S4051	Vibrio	Proteobacteria
Candidatus Mycoplasma haemobos-empty	unclassifiedBacteria	unclassifiedBacteria		Vibrio sp. S4	Vibrio	Proteobacteria
Candidatus Mycoplasma haematoparvum-empty	unclassifiedBacteria	unclassifiedBacteria		Vibrio sp. S3943	Vibrio	Proteobacteria
Candidatus Jettenia asiatica-empty	unclassifiedBacteria	unclassifiedBacteria		Vibrio sp. S3942	Vibrio	Proteobacteria
Candidatus Brocadia sp. 40-empty	unclassifiedBacteria	unclassifiedBacteria		Vibrio sp. S3941	Vibrio	Proteobacteria
Candidatus Brocadia fulgida-empty	unclassifiedBacteria	unclassifiedBacteria		Vibrio sp. S3927	Vibrio	Proteobacteria
Candidatus Anammoxoglobus propionicus-empty	unclassifiedBacteria	unclassifiedBacteria		Vibrio sp. S3926	Vibrio	Proteobacteria
candidate division OP9 clone OPB72-empty	unclassifiedBacteria	unclassifiedBacteria		Vibrio sp. S3925	Vibrio	Proteobacteria
candidate division OP9 clone OPB46-empty	unclassifiedBacteria	unclassifiedBacteria		Vibrio sp. S3902	Vibrio	Proteobacteria
candidate division OP8 clone OPB95-empty	unclassifiedBacteria	unclassifiedBacteria		Vibrio sp. S3900	Vibrio	Proteobacteria
candidate division OP8 clone OPB5-empty	unclassifiedBacteria	unclassifiedBacteria		Vibrio sp. S3897	Vibrio	Proteobacteria
candidate division OP8 clone OPB23-empty	unclassifiedBacteria	unclassifiedBacteria		Vibrio sp. S387	Vibrio	Proteobacteria
candidate division OP4 clone OPB40-empty	unclassifiedBacteria	unclassifiedBacteria		Vibrio sp. S3864	Vibrio	Proteobacteria
candidate division OP11-empty	unclassifiedBacteria	unclassifiedBacteria		Vibrio sp. S3863	Vibrio	Proteobacteria
candidate division OP10 bacterium T49-empty	unclassifiedBacteria	unclassifiedBacteria		Vibrio sp. S3862	Vibrio	Proteobacteria
candidate division OP10 bacterium P488-empty	unclassifiedBacteria	unclassifiedBacteria		Vibrio sp. S3861	Vibrio	Proteobacteria
candidate division OP1 clone OPB14-empty	unclassifiedBacteria	unclassifiedBacteria		Vibrio sp. S3860	Vibrio	Proteobacteria
Brinjal little leaf phytoplasma-empty	unclassifiedBacteria	unclassifiedBacteria		Vibrio sp. S3858	Vibrio	Proteobacteria
Brevundimonas diminuta-empty	unclassifiedBacteria	unclassifiedBacteria		Vibrio sp. S3857	Vibrio	Proteobacteria
Brevinema andersonii-empty	unclassifiedBacteria	unclassifiedBacteria		Vibrio sp. S3855	Vibrio	Proteobacteria
Bacteroidetes bacterium MA052-empty	unclassifiedBacteria	unclassifiedBacteria		Vibrio sp. S3854	Vibrio	Proteobacteria
bacterium Oil-MT3-9-empty	unclassifiedBacteria	unclassifiedBacteria		Vibrio sp. S3794	Vibrio	Proteobacteria
bacterium Kaz4-empty	unclassifiedBacteria	unclassifiedBacteria		Vibrio sp. S3793	Vibrio	Proteobacteria
bacterium Kaz3-empty	unclassifiedBacteria	unclassifiedBacteria		Vibrio sp. S3792	Vibrio	Proteobacteria
bacterium Kaz2-empty	unclassifiedBacteria	unclassifiedBacteria		Vibrio sp. S3791	Vibrio	Proteobacteria
bacterium JRI27-empty	unclassifiedBacteria	unclassifiedBacteria		Vibrio sp. S3789	Vibrio	Proteobacteria
bacterium enrichment culture clone R4-85B-empty	unclassifiedBacteria	unclassifiedBacteria		Vibrio sp. S3786	Vibrio	Proteobacteria
bacterium enrichment culture clone R4-73B-empty	unclassifiedBacteria	unclassifiedBacteria		Vibrio sp. S3784	Vibrio	Proteobacteria
bacterium enrichment culture clone R4-62B-empty	unclassifiedBacteria	unclassifiedBacteria		Vibrio sp. S3783	Vibrio	Proteobacteria
bacterium enrichment culture clone MS6-empty	unclassifiedBacteria	unclassifiedBacteria		Vibrio sp. S3782	Vibrio	Proteobacteria
bacterium enrichment culture clone LCB-B2C39-empty	unclassifiedBacteria	unclassifiedBacteria		Vibrio sp. S3781	Vibrio	Proteobacteria
bacterium enrichment culture clone LCB-B1C1-empty	unclassifiedBacteria	unclassifiedBacteria		Vibrio sp. S3779	Vibrio	Proteobacteria
bacterium enrichment culture clone DGGE-19E-empty	unclassifiedBacteria	unclassifiedBacteria		Vibrio sp. S3778	Vibrio	Proteobacteria
bacterium enrichment culture clone DGGE-12E-empty	unclassifiedBacteria	unclassifiedBacteria		Vibrio sp. S3777	Vibrio	Proteobacteria
bacterium enrichment culture clone 83TP-empty	unclassifiedBacteria	unclassifiedBacteria		Vibrio sp. S3775	Vibrio	Proteobacteria
bacterium enrichment culture clone 80TP-empty	unclassifiedBacteria	unclassifiedBacteria		Vibrio sp. S3730	Vibrio	Proteobacteria
bacterium enrichment culture clone 34P-empty	unclassifiedBacteria	unclassifiedBacteria		Vibrio sp. S3729	Vibrio	Proteobacteria
bacterium enrichment culture clone 1.89-empty	unclassifiedBacteria	unclassifiedBacteria		Vibrio sp. S3728	Vibrio	Proteobacteria
bacterium enrichment culture clone 1.84-empty	unclassifiedBacteria	unclassifiedBacteria		Vibrio sp. S3707	Vibrio	Proteobacteria
bacterium enrichment culture clone 1.80-empty	unclassifiedBacteria	unclassifiedBacteria		Vibrio sp. S3706	Vibrio	Proteobacteria
bacterium enrichment culture clone 1.78-empty	unclassifiedBacteria	unclassifiedBacteria		Vibrio sp. S3705	Vibrio	Proteobacteria
bacterium enrichment culture clone 1.70-empty	unclassifiedBacteria	unclassifiedBacteria		Vibrio sp. S3672	Vibrio	Proteobacteria
bacterium enrichment culture clone 1.67-empty	unclassifiedBacteria	unclassifiedBacteria		Vibrio sp. S3669	Vibrio	Proteobacteria
bacterium enrichment culture clone 1.66-empty	unclassifiedBacteria	unclassifiedBacteria		Vibrio sp. S3668	Vibrio	Proteobacteria
bacterium enrichment culture clone 1.54-empty	unclassifiedBacteria	unclassifiedBacteria		Vibrio sp. S3667	Vibrio	Proteobacteria
bacterium enrichment culture clone 1.46-empty	unclassifiedBacteria	unclassifiedBacteria		Vibrio sp. S3664	Vibrio	Proteobacteria
bacterium enrichment culture clone 1.42-empty	unclassifiedBacteria	unclassifiedBacteria		Vibrio sp. S3661	Vibrio	Proteobacteria
bacterium enrichment culture clone 1.41-empty	unclassifiedBacteria	unclassifiedBacteria		Vibrio sp. S3660	Vibrio	Proteobacteria
bacterium enrichment culture clone 1.18-empty	unclassifiedBacteria	unclassifiedBacteria		Vibrio sp. S3659	Vibrio	Proteobacteria
bacterium enrichment culture clone 1.1-empty	unclassifiedBacteria	unclassifiedBacteria		Vibrio sp. S3658	Vibrio	Proteobacteria
bacterium EM-3-empty	unclassifiedBacteria	unclassifiedBacteria		Vibrio sp. S3657	Vibrio	Proteobacteria
bacterium EM-19-empty	unclassifiedBacteria	unclassifiedBacteria		Vibrio sp. S3656	Vibrio	Proteobacteria
bacterium cp04.13-empty	unclassifiedBacteria	unclassifiedBacteria		Vibrio sp. S3583	Vibrio	Proteobacteria
bacterium A6T-VP7-G3-empty	unclassifiedBacteria	unclassifiedBacteria		Vibrio sp. S3495	Vibrio	Proteobacteria
bacterium A4M-VP5-B9-empty	unclassifiedBacteria	unclassifiedBacteria		Vibrio sp. S3494	Vibrio	Proteobacteria
bacterium 25M-empty	unclassifiedBacteria	unclassifiedBacteria		Vibrio sp. S344	Vibrio	Proteobacteria
Bacilli bacterium JAM-FM0401-empty	unclassifiedBacteria	unclassifiedBacteria		Vibrio sp. S3436	Vibrio	Proteobacteria
Atopobium sp. oral taxon H58-empty	unclassifiedBacteria	unclassifiedBacteria		Vibrio sp. S3435	Vibrio	Proteobacteria
Aster yellows phytoplasma-empty	unclassifiedBacteria	unclassifiedBacteria		Vibrio sp. S3434	Vibrio	Proteobacteria
Aster yellows phytoplasma A-empty	unclassifiedBacteria	unclassifiedBacteria		Vibrio sp. S3320	Vibrio	Proteobacteria
anoxic biofilm clone Pla1-47-empty	unclassifiedBacteria	unclassifiedBacteria		Vibrio sp. S3316	Vibrio	Proteobacteria
anoxic biofilm clone Pla1-14-empty	unclassifiedBacteria	unclassifiedBacteria		Vibrio sp. S3315	Vibrio	Proteobacteria
anoxic biofilm clone Pla1-1-empty	unclassifiedBacteria	unclassifiedBacteria		Vibrio sp. S3314	Vibrio	Proteobacteria
anaerobic ammonium-oxidizing planctomycete-empty	unclassifiedBacteria	unclassifiedBacteria		Vibrio sp. S3312	Vibrio	Proteobacteria
anaerobic ammonium-oxidizing planctomycete KOLL2a-empty	unclassifiedBacteria	unclassifiedBacteria		Vibrio sp. S3311	Vibrio	Proteobacteria
anaerobic ammonium-oxidizing planctomycete JMK-2-empty	unclassifiedBacteria	unclassifiedBacteria		Vibrio sp. S3310	Vibrio	Proteobacteria
Alfalfa witches'-broom phytoplasma-empty	unclassifiedBacteria	unclassifiedBacteria		Vibrio sp. S3309	Vibrio	Proteobacteria
Alfalfa phytoplasma-empty	unclassifiedBacteria	unclassifiedBacteria		Vibrio sp. S3308	Vibrio	Proteobacteria
Acidobacteria bacterium Ellin7246-empty	unclassifiedBacteria	unclassifiedBacteria		Vibrio sp. S3307	Vibrio	Proteobacteria
unidentified bacterium	TM7-genera-incertae-sedis	TM7		Vibrio sp. S3305	Vibrio	Proteobacteria
uncultured soil bacterium	TM7-genera-incertae-sedis	TM7		Vibrio sp. S3303	Vibrio	Proteobacteria
uncultured rumen bacterium 5cARRO	TM7-genera-incertae-sedis	TM7		Vibrio sp. S3302	Vibrio	Proteobacteria
uncultured rumen bacterium	TM7-genera-incertae-sedis	TM7		Vibrio sp. S3301	Vibrio	Proteobacteria
uncultured proteobacterium	TM7-genera-incertae-sedis	TM7		Vibrio sp. S3262	Vibrio	Proteobacteria
uncultured microorganism	TM7-genera-incertae-sedis	TM7		Vibrio sp. S3261	Vibrio	Proteobacteria
uncultured gold mine bacterium D51	TM7-genera-incertae-sedis	TM7		Vibrio sp. S3259	Vibrio	Proteobacteria
uncultured gold mine bacterium D25	TM7-genera-incertae-sedis	TM7		Vibrio sp. S3256	Vibrio	Proteobacteria
uncultured gold mine bacterium D20	TM7-genera-incertae-sedis	TM7		Vibrio sp. S3254	Vibrio	Proteobacteria
uncultured gamma proteobacterium	TM7-genera-incertae-sedis	TM7		Vibrio sp. S3253	Vibrio	Proteobacteria
uncultured Firmicutes bacterium	TM7-genera-incertae-sedis	TM7		Vibrio sp. S3252	Vibrio	Proteobacteria
uncultured epsilon proteobacterium	TM7-genera-incertae-sedis	TM7		Vibrio sp. S3251	Vibrio	Proteobacteria
uncultured earthworm cast bacterium	TM7-genera-incertae-sedis	TM7		Vibrio sp. S3250	Vibrio	Proteobacteria
uncultured cyanobacterium	TM7-genera-incertae-sedis	TM7		Vibrio sp. S3249	Vibrio	Proteobacteria
uncultured candidate division TM7 bacterium	TM7-genera-incertae-sedis	TM7		Vibrio sp. S3248	Vibrio	Proteobacteria
uncultured bacterium TM7LH21	TM7-genera-incertae-sedis	TM7		Vibrio sp. S3247	Vibrio	Proteobacteria
uncultured bacterium TM7LH20	TM7-genera-incertae-sedis	TM7		Vibrio sp. S3246	Vibrio	Proteobacteria
uncultured bacterium TM7LH17	TM7-genera-incertae-sedis	TM7		Vibrio sp. S3145	Vibrio	Proteobacteria
uncultured bacterium TM7LH15	TM7-genera-incertae-sedis	TM7		Vibrio sp. S3144	Vibrio	Proteobacteria
uncultured bacterium TM7LH12	TM7-genera-incertae-sedis	TM7		Vibrio sp. S3143	Vibrio	Proteobacteria
uncultured bacterium SBR2113	TM7-genera-incertae-sedis	TM7		Vibrio sp. S3142	Vibrio	Proteobacteria
uncultured bacterium SBR2096	TM7-genera-incertae-sedis	TM7		Vibrio sp. S3030	Vibrio	Proteobacteria
uncultured bacterium SBR2060	TM7-genera-incertae-sedis	TM7		Vibrio sp. S3027	Vibrio	Proteobacteria
uncultured bacterium SBR2013	TM7-genera-incertae-sedis	TM7		Vibrio sp. S3026	Vibrio	Proteobacteria
uncultured bacterium SBR2004	TM7-genera-incertae-sedis	TM7		Vibrio sp. S2984	Vibrio	Proteobacteria
uncultured bacterium SBR1071	TM7-genera-incertae-sedis	TM7		Vibrio sp. S2951	Vibrio	Proteobacteria
uncultured bacterium oral clone BS003	TM7-genera-incertae-sedis	TM7		Vibrio sp. S2950	Vibrio	Proteobacteria
uncultured bacterium oral clone BE109	TM7-genera-incertae-sedis	TM7		Vibrio sp. S2949	Vibrio	Proteobacteria
uncultured bacterium NoosaAW93	TM7-genera-incertae-sedis	TM7		Vibrio sp. S2948	Vibrio	Proteobacteria
uncultured bacterium NoosaAW91	TM7-genera-incertae-sedis	TM7		Vibrio sp. S2947	Vibrio	Proteobacteria
uncultured bacterium NoosaAW89	TM7-genera-incertae-sedis	TM7		Vibrio sp. S2946	Vibrio	Proteobacteria
uncultured bacterium NoosaAW70	TM7-genera-incertae-sedis	TM7		Vibrio sp. S29	Vibrio	Proteobacteria
uncultured bacterium NoosaAW69	TM7-genera-incertae-sedis	TM7		Vibrio sp. S2895	Vibrio	Proteobacteria
uncultured bacterium NoosaAW67	TM7-genera-incertae-sedis	TM7		Vibrio sp. S2850	Vibrio	Proteobacteria
uncultured bacterium NoosaAW57	TM7-genera-incertae-sedis	TM7		Vibrio sp. S278	Vibrio	Proteobacteria
uncultured bacterium NoosaAW56	TM7-genera-incertae-sedis	TM7		Vibrio sp. S276	Vibrio	Proteobacteria
uncultured bacterium NoosaAW44	TM7-genera-incertae-sedis	TM7		Vibrio sp. S2757	Vibrio	Proteobacteria
uncultured bacterium NoosaAW40	TM7-genera-incertae-sedis	TM7		Vibrio sp. S2754	Vibrio	Proteobacteria
uncultured bacterium NoosaAW33	TM7-genera-incertae-sedis	TM7		Vibrio sp. S2753	Vibrio	Proteobacteria
uncultured bacterium NoosaAW21	TM7-genera-incertae-sedis	TM7		Vibrio sp. S273	Vibrio	Proteobacteria
uncultured bacterium NoosaAW16	TM7-genera-incertae-sedis	TM7		Vibrio sp. S2726	Vibrio	Proteobacteria
uncultured bacterium NoosaAW13	TM7-genera-incertae-sedis	TM7		Vibrio sp. S2725	Vibrio	Proteobacteria
uncultured bacterium NoosaAW07	TM7-genera-incertae-sedis	TM7		Vibrio sp. S2720	Vibrio	Proteobacteria
uncultured bacterium I025	TM7-genera-incertae-sedis	TM7		Vibrio sp. S2719	Vibrio	Proteobacteria
uncultured bacterium GC1	TM7-genera-incertae-sedis	TM7		Vibrio sp. S2718	Vibrio	Proteobacteria
uncultured bacterium F061	TM7-genera-incertae-sedis	TM7		Vibrio sp. S2690	Vibrio	Proteobacteria
uncultured bacterium AH040	TM7-genera-incertae-sedis	TM7		Vibrio sp. S2689	Vibrio	Proteobacteria
uncultured bacterium 187	TM7-genera-incertae-sedis	TM7		Vibrio sp. S2688	Vibrio	Proteobacteria
uncultured bacterium 186	TM7-genera-incertae-sedis	TM7		Vibrio sp. S2687	Vibrio	Proteobacteria
uncultured bacterium	TM7-genera-incertae-sedis	TM7		Vibrio sp. S2686	Vibrio	Proteobacteria
uncultured archaeon	TM7-genera-incertae-sedis	TM7		Vibrio sp. S2685	Vibrio	Proteobacteria
uncultured actinobacterium	TM7-genera-incertae-sedis	TM7		Vibrio sp. S2681	Vibrio	Proteobacteria
TM7 phylum sp. oral taxon 437	TM7-genera-incertae-sedis	TM7		Vibrio sp. S2677	Vibrio	Proteobacteria
TM7 phylum sp. oral taxon 356	TM7-genera-incertae-sedis	TM7		Vibrio sp. S2675	Vibrio	Proteobacteria
TM7 phylum sp. oral taxon 355	TM7-genera-incertae-sedis	TM7		Vibrio sp. S2674	Vibrio	Proteobacteria
TM7 phylum sp. oral taxon 349	TM7-genera-incertae-sedis	TM7		Vibrio sp. S2606	Vibrio	Proteobacteria
TM7 phylum sp. oral taxon 348	TM7-genera-incertae-sedis	TM7		Vibrio sp. S2605	Vibrio	Proteobacteria
TM7 phylum sp. oral clone FR058	TM7-genera-incertae-sedis	TM7		Vibrio sp. S2604	Vibrio	Proteobacteria
TM7 phylum sp. oral clone EW055	TM7-genera-incertae-sedis	TM7		Vibrio sp. S2603	Vibrio	Proteobacteria
TM7 phylum sp. oral clone DR034	TM7-genera-incertae-sedis	TM7		Vibrio sp. S2601	Vibrio	Proteobacteria
TM7 phylum sp. oral clone CW040	TM7-genera-incertae-sedis	TM7		Vibrio sp. S2600	Vibrio	Proteobacteria
TM7 phylum sp. oral clone BU080	TM7-genera-incertae-sedis	TM7		Vibrio sp. S2544	Vibrio	Proteobacteria
potato plant root bacterium RC-III-8	TM7-genera-incertae-sedis	TM7		Vibrio sp. S2543	Vibrio	Proteobacteria
metal-contaminated soil clone K20-27	TM7-genera-incertae-sedis	TM7		Vibrio sp. S2540	Vibrio	Proteobacteria
metal-contaminated soil clone K20-12	TM7-genera-incertae-sedis	TM7		Vibrio sp. S2539	Vibrio	Proteobacteria
metal-contaminated soil clone K20-03	TM7-genera-incertae-sedis	TM7		Vibrio sp. S2538	Vibrio	Proteobacteria
candidate division TM7 oral clone 1de-1	TM7-genera-incertae-sedis	TM7		Vibrio sp. S2537	Vibrio	Proteobacteria
candidate division TM7 genomosp. P1	TM7-genera-incertae-sedis	TM7		Vibrio sp. S2536	Vibrio	Proteobacteria
candidate division TM7 enrichment culture clone hao21	TM7-genera-incertae-sedis	TM7		Vibrio sp. S2535	Vibrio	Proteobacteria
uncultured bacterium	unclassifiedThermotogaceae	Thermotogae		Vibrio sp. S2407	Vibrio	Proteobacteria
uncultured archaeon	unclassifiedThermotogaceae	Thermotogae		Vibrio sp. S2396	Vibrio	Proteobacteria
Thermotogales str. BHI80-139	unclassifiedThermotogaceae	Thermotogae		Vibrio sp. S2394	Vibrio	Proteobacteria
uncultured Thermotoga sp	Thermotoga	Thermotogae		Vibrio sp. S2352	Vibrio	Proteobacteria
uncultured bacterium	Thermotoga	Thermotogae		Vibrio sp. S2351	Vibrio	Proteobacteria
Thermotoga thermarum	Thermotoga	Thermotogae		Vibrio sp. S2349	Vibrio	Proteobacteria
Thermotoga subterranea	Thermotoga	Thermotogae		Vibrio sp. S2345	Vibrio	Proteobacteria
Thermotoga sp. TCEL2	Thermotoga	Thermotogae		Vibrio sp. S2322	Vibrio	Proteobacteria
Thermotoga sp. SG1	Thermotoga	Thermotogae		Vibrio sp. S2321	Vibrio	Proteobacteria
Thermotoga sp. RQ7	Thermotoga	Thermotogae		Vibrio sp. S2320	Vibrio	Proteobacteria
Thermotoga sp. RQ2	Thermotoga	Thermotogae		Vibrio sp. S2291	Vibrio	Proteobacteria
Thermotoga sp. KOL6	Thermotoga	Thermotogae		Vibrio sp. S2236	Vibrio	Proteobacteria
Thermotoga sp. G2	Thermotoga	Thermotogae		Vibrio sp. S2235	Vibrio	Proteobacteria
Thermotoga sp. G1	Thermotoga	Thermotogae		Vibrio sp. S2234	Vibrio	Proteobacteria
Thermotoga sp. 1864opik	Thermotoga	Thermotogae		Vibrio sp. S2229	Vibrio	Proteobacteria
Thermotoga petrophila RKU-1	Thermotoga	Thermotogae		Vibrio sp. S2228	Vibrio	Proteobacteria
Thermotoga petrophila	Thermotoga	Thermotogae		Vibrio sp. S2227	Vibrio	Proteobacteria
Thermotoga neapolitana DSM 4359	Thermotoga	Thermotogae		Vibrio sp. S2222	Vibrio	Proteobacteria
Thermotoga neapolitana	Thermotoga	Thermotogae		Vibrio sp. S2160	Vibrio	Proteobacteria
Thermotoga naphthophila RKU-10	Thermotoga	Thermotogae		Vibrio sp. S2156	Vibrio	Proteobacteria
Thermotoga naphthophila	Thermotoga	Thermotogae		Vibrio sp. S2155	Vibrio	Proteobacteria
Thermotoga maritima MSB8	Thermotoga	Thermotogae		Vibrio sp. S2150	Vibrio	Proteobacteria
Thermotoga maritima	Thermotoga	Thermotogae		Vibrio sp. S2149	Vibrio	Proteobacteria
Thermotoga lettingae TMO	Thermotoga	Thermotogae		Vibrio sp. S2148	Vibrio	Proteobacteria
Thermotoga lettingae	Thermotoga	Thermotogae		Vibrio sp. S2143	Vibrio	Proteobacteria
Thermotoga hypogea	Thermotoga	Thermotogae		Vibrio sp. S209	Vibrio	Proteobacteria
Thermotoga elfii	Thermotoga	Thermotogae		Vibrio sp. S208	Vibrio	Proteobacteria
bacterium enrichment culture clone EB40.9	Thermotoga	Thermotogae		Vibrio sp. S2056	Vibrio	Proteobacteria
uncultured Thermotogales bacterium	Thermosipho	Thermotogae		Vibrio sp. S2055	Vibrio	Proteobacteria
uncultured Thermosipho sp	Thermosipho	Thermotogae		Vibrio sp. S2054	Vibrio	Proteobacteria
uncultured bacterium	Thermosipho	Thermotogae		Vibrio sp. S2052	Vibrio	Proteobacteria
Thermosipho sp. TH70-3	Thermosipho	Thermotogae		Vibrio sp. S205	Vibrio	Proteobacteria
Thermosipho sp. TBA5	Thermosipho	Thermotogae		Vibrio sp. S2043	Vibrio	Proteobacteria
Thermosipho sp. MV1063	Thermosipho	Thermotogae		Vibrio sp. S204	Vibrio	Proteobacteria
Thermosipho sp. MN14	Thermosipho	Thermotogae		Vibrio sp. S203	Vibrio	Proteobacteria
Thermosipho sp. ik275mar	Thermosipho	Thermotogae		Vibrio sp. S202	Vibrio	Proteobacteria
Thermosipho sp. G60	Thermosipho	Thermotogae		Vibrio sp. S200	Vibrio	Proteobacteria
Thermosipho sp. FD1	Thermosipho	Thermotogae		Vibrio sp. S2-6	Vibrio	Proteobacteria
Thermosipho sp. DSM 6568	Thermosipho	Thermotogae		Vibrio sp. S2	Vibrio	Proteobacteria
Thermosipho sp. AT1272	Thermosipho	Thermotogae		Vibrio sp. S19	Vibrio	Proteobacteria
Thermosipho sp. 2F70-1	Thermosipho	Thermotogae		Vibrio sp. S188	Vibrio	Proteobacteria
Thermosipho melanesiensis BI429	Thermosipho	Thermotogae		Vibrio sp. S1732	Vibrio	Proteobacteria
Thermosipho melanesiensis	Thermosipho	Thermotogae		Vibrio sp. S1730	Vibrio	Proteobacteria
Thermosipho japonicus	Thermosipho	Thermotogae		Vibrio sp. S1729	Vibrio	Proteobacteria
Thermosipho geolei	Thermosipho	Thermotogae		Vibrio sp. S1728	Vibrio	Proteobacteria
Thermosipho ferriphilus	Thermosipho	Thermotogae		Vibrio sp. S1653	Vibrio	Proteobacteria
Thermosipho atlanticus	Thermosipho	Thermotogae		Vibrio sp. S1652	Vibrio	Proteobacteria
Thermosipho africanus TCF52B	Thermosipho	Thermotogae		Vibrio sp. S1651	Vibrio	Proteobacteria
Thermosipho africanus	Thermosipho	Thermotogae		Vibrio sp. S1614	Vibrio	Proteobacteria
uncultured Thermotogae bacterium	Petrotoga	Thermotogae		Vibrio sp. S1606	Vibrio	Proteobacteria
uncultured Petrotoga sp	Petrotoga	Thermotogae		Vibrio sp. S1605	Vibrio	Proteobacteria
uncultured bacterium	Petrotoga	Thermotogae		Vibrio sp. S1604	Vibrio	Proteobacteria
Petrotoga sp. AR80	Petrotoga	Thermotogae		Vibrio sp. S16	Vibrio	Proteobacteria
Petrotoga sibirica	Petrotoga	Thermotogae		Vibrio sp. S1399	Vibrio	Proteobacteria
Petrotoga olearia	Petrotoga	Thermotogae		Vibrio sp. S1396	Vibrio	Proteobacteria
Petrotoga mobilis SJ95	Petrotoga	Thermotogae		Vibrio sp. S1394	Vibrio	Proteobacteria
Petrotoga mobilis	Petrotoga	Thermotogae		Vibrio sp. S1387	Vibrio	Proteobacteria
Petrotoga miotherma	Petrotoga	Thermotogae		Vibrio sp. S1385	Vibrio	Proteobacteria
Petrotoga mexicana	Petrotoga	Thermotogae		Vibrio sp. S1383	Vibrio	Proteobacteria
Petrotoga halophila	Petrotoga	Thermotogae		Vibrio sp. S1371	Vibrio	Proteobacteria
bacterium enrichment culture clone EB4.2	Petrotoga	Thermotogae		Vibrio sp. S1368	Vibrio	Proteobacteria
bacterium enrichment culture clone EB13.4	Petrotoga	Thermotogae		Vibrio sp. S1365	Vibrio	Proteobacteria
bacterium enrichment culture clone Dan60S-34E	Petrotoga	Thermotogae		Vibrio sp. S1364	Vibrio	Proteobacteria
bacterium enrichment culture clone Dan60-33E	Petrotoga	Thermotogae		Vibrio sp. S1362	Vibrio	Proteobacteria
bacterium enrichment culture clone 21TP	Petrotoga	Thermotogae		Vibrio sp. S1350	Vibrio	Proteobacteria
bacterial str. vp56	Petrotoga	Thermotogae		Vibrio sp. S1349	Vibrio	Proteobacteria
uncultured Thermotogales bacterium	Marinitoga	Thermotogae		Vibrio sp. S1348	Vibrio	Proteobacteria
Thermotogales str. Dex60-32	Marinitoga	Thermotogae		Vibrio sp. S1347	Vibrio	Proteobacteria
Thermotogales str. Dex60-136	Marinitoga	Thermotogae		Vibrio sp. S1346	Vibrio	Proteobacteria
Thermotogales str. AM1113	Marinitoga	Thermotogae		Vibrio sp. S1344	Vibrio	Proteobacteria
Thermotogales str. AM1112	Marinitoga	Thermotogae		Vibrio sp. S1342	Vibrio	Proteobacteria
Thermotogales str. AM1111	Marinitoga	Thermotogae		Vibrio sp. S1341	Vibrio	Proteobacteria
Thermotogales str. AM1110	Marinitoga	Thermotogae		Vibrio sp. S12	Vibrio	Proteobacteria
Thermotogales bacterium T30b-17	Marinitoga	Thermotogae		Vibrio sp. S1193	Vibrio	Proteobacteria
Thermotogales bacterium T17b-19	Marinitoga	Thermotogae		Vibrio sp. S1190	Vibrio	Proteobacteria
Thermotogales bacterium Apb9	Marinitoga	Thermotogae		Vibrio sp. S1175	Vibrio	Proteobacteria
Marinitoga sp. MC3	Marinitoga	Thermotogae		Vibrio sp. S1172	Vibrio	Proteobacteria
Marinitoga piezophila	Marinitoga	Thermotogae		Vibrio sp. S1171	Vibrio	Proteobacteria
Marinitoga okinawensis	Marinitoga	Thermotogae		Vibrio sp. S1162	Vibrio	Proteobacteria
Marinitoga hydrogenitolerans	Marinitoga	Thermotogae		Vibrio sp. S1160	Vibrio	Proteobacteria
Marinitoga camini	Marinitoga	Thermotogae		Vibrio sp. S1142	Vibrio	Proteobacteria
uncultured Thermotogales bacterium	Kosmotoga	Thermotogae		Vibrio sp. S1141	Vibrio	Proteobacteria
uncultured Thermotogae bacterium	Kosmotoga	Thermotogae		Vibrio sp. S1137	Vibrio	Proteobacteria
uncultured delta proteobacterium	Kosmotoga	Thermotogae		Vibrio sp. S1132	Vibrio	Proteobacteria
uncultured bacterium	Kosmotoga	Thermotogae		Vibrio sp. S1131	Vibrio	Proteobacteria
Thermotogales bacterium Ag70	Kosmotoga	Thermotogae		Vibrio sp. S1126	Vibrio	Proteobacteria
Thermotogales bacterium Ag55	Kosmotoga	Thermotogae		Vibrio sp. S1124	Vibrio	Proteobacteria
Thermotogales bacterium 2SM-2	Kosmotoga	Thermotogae		Vibrio sp. S1110	Vibrio	Proteobacteria
Kosmotoga sp. S304	Kosmotoga	Thermotogae		Vibrio sp. S1108	Vibrio	Proteobacteria
Kosmotoga olearia TBF 19.5.1	Kosmotoga	Thermotogae		Vibrio sp. S1107	Vibrio	Proteobacteria
Kosmotoga olearia	Kosmotoga	Thermotogae		Vibrio sp. S1106	Vibrio	Proteobacteria
bacterium enrichment culture clone 2P	Kosmotoga	Thermotogae		Vibrio sp. S1105	Vibrio	Proteobacteria
bacterium enrichment culture clone 29TP	Kosmotoga	Thermotogae		Vibrio sp. S1104	Vibrio	Proteobacteria
uncultured Thermotogales bacterium	Geotoga	Thermotogae		Vibrio sp. S1101	Vibrio	Proteobacteria
uncultured Thermotogae bacterium	Geotoga	Thermotogae		Vibrio sp. S1100	Vibrio	Proteobacteria
uncultured organism	Geotoga	Thermotogae		Vibrio sp. S1099	Vibrio	Proteobacteria
uncultured bacterium	Geotoga	Thermotogae		Vibrio sp. S1095	Vibrio	Proteobacteria
Thermotogales bacterium OCT74	Geotoga	Thermotogae		Vibrio sp. S1094	Vibrio	Proteobacteria
Geotoga subterranea	Geotoga	Thermotogae		Vibrio sp. S1089	Vibrio	Proteobacteria
Geotoga petraea	Geotoga	Thermotogae		Vibrio sp. S1085	Vibrio	Proteobacteria
Geotoga aestuarianus	Geotoga	Thermotogae		Vibrio sp. S1084	Vibrio	Proteobacteria
uncultured Fervidobacterium sp	Fervidobacterium	Thermotogae		Vibrio sp. S1081	Vibrio	Proteobacteria
uncultured bacterium	Fervidobacterium	Thermotogae		Vibrio sp. S1078	Vibrio	Proteobacteria
Thermotogales str. SRI-251	Fervidobacterium	Thermotogae		Vibrio sp. S1073	Vibrio	Proteobacteria
Thermopallium natronophilum	Fervidobacterium	Thermotogae		Vibrio sp. S1072	Vibrio	Proteobacteria
Fervidobacterium sp. YNP	Fervidobacterium	Thermotogae		Vibrio sp. S1071	Vibrio	Proteobacteria
Fervidobacterium sp. R8	Fervidobacterium	Thermotogae		Vibrio sp. S1063	Vibrio	Proteobacteria
Fervidobacterium sp. CBS-4	Fervidobacterium	Thermotogae		Vibrio sp. S10	Vibrio	Proteobacteria
Fervidobacterium sp. CBS-3	Fervidobacterium	Thermotogae		Vibrio sp. S1-2	Vibrio	Proteobacteria
Fervidobacterium sp. CBS-2	Fervidobacterium	Thermotogae		Vibrio sp. S-9	Vibrio	Proteobacteria
Fervidobacterium sp. 1445t	Fervidobacterium	Thermotogae		Vibrio sp. S-4	Vibrio	Proteobacteria
Fervidobacterium pennivorans	Fervidobacterium	Thermotogae		Vibrio sp. S-12	Vibrio	Proteobacteria
Fervidobacterium nodosum	Fervidobacterium	Thermotogae		Vibrio sp. S-11	Vibrio	Proteobacteria
Fervidobacterium islandicum	Fervidobacterium	Thermotogae		Vibrio sp. RW50	Vibrio	Proteobacteria
Fervidobacterium gondwanense	Fervidobacterium	Thermotogae		Vibrio sp. RW49	Vibrio	Proteobacteria
Fervidobacterium changbaicum	Fervidobacterium	Thermotogae		Vibrio sp. RW40	Vibrio	Proteobacteria
uncultured Thermodesulfobacterium sp	unclassifiedThermodesulfobacteriaceae	Thermodesulfobacteria		Vibrio sp. RW36	Vibrio	Proteobacteria
uncultured Thermodesulfobacteriaceae bacterium	unclassifiedThermodesulfobacteriaceae	Thermodesulfobacteria		Vibrio sp. RW23	Vibrio	Proteobacteria
uncultured Geothermobacterium sp	unclassifiedThermodesulfobacteriaceae	Thermodesulfobacteria		Vibrio sp. RMI-1	Vibrio	Proteobacteria
uncultured bacterium	unclassifiedThermodesulfobacteriaceae	Thermodesulfobacteria		Vibrio sp. RLUH-CZ	Vibrio	Proteobacteria
Thermodesulfotobacterium sp. SRI-93	unclassifiedThermodesulfobacteriaceae	Thermodesulfobacteria		Vibrio sp. RED47	Vibrio	Proteobacteria
Thermodesulfotobacterium sp. SRI-27	unclassifiedThermodesulfobacteriaceae	Thermodesulfobacteria		Vibrio sp. RE2-8	Vibrio	Proteobacteria
Geothermobacterium ferrireducens	unclassifiedThermodesulfobacteriaceae	Thermodesulfobacteria		Vibrio sp. RE1-3	Vibrio	Proteobacteria
unidentified Thermodesulfobacterium group OPB45	Thermodesulfobacterium	Thermodesulfobacteria		Vibrio sp. Rd2L5	Vibrio	Proteobacteria
uncultured Thermodesulfobacterium sp	Thermodesulfobacterium	Thermodesulfobacteria		Vibrio sp. RD 9.17	Vibrio	Proteobacteria
uncultured bacterium	Thermodesulfobacterium	Thermodesulfobacteria		Vibrio sp. Rd 6.8	Vibrio	Proteobacteria
Thermodesulfobacterium thermophilum	Thermodesulfobacterium	Thermodesulfobacteria		Vibrio sp. Rd 16.13	Vibrio	Proteobacteria
Thermodesulfobacterium sp. 70-S-12	Thermodesulfobacterium	Thermodesulfobacteria		Vibrio sp. Rc28	Vibrio	Proteobacteria
Thermodesulfobacterium hydrogeniphilum	Thermodesulfobacterium	Thermodesulfobacteria		Vibrio sp. RAS36	Vibrio	Proteobacteria
Thermodesulfobacterium hveragerdense	Thermodesulfobacterium	Thermodesulfobacteria		Vibrio sp. RAS35	Vibrio	Proteobacteria
Thermodesulfobacterium commune	Thermodesulfobacterium	Thermodesulfobacteria		Vibrio sp. RAS34	Vibrio	Proteobacteria
uncultured Thermodesulfobacteriaceae bacterium	Thermodesulfatator	Thermodesulfobacteria		Vibrio sp. RAS33	Vibrio	Proteobacteria
Thermodesulfobacteriales bacterium T2R3	Thermodesulfatator	Thermodesulfobacteria		Vibrio sp. RA12	Vibrio	Proteobacteria
Thermodesulfatator sp. AT1325	Thermodesulfatator	Thermodesulfobacteria		Vibrio sp. R9	Vibrio	Proteobacteria
Thermodesulfatator indicus	Thermodesulfatator	Thermodesulfobacteria		Vibrio sp. R814C4	Vibrio	Proteobacteria
uncultured Thermodesulfobacterium sp	Caldimicrobium	Thermodesulfobacteria		Vibrio sp. R814116	Vibrio	Proteobacteria
uncultured Thermodesulfobacteriaceae bacterium	Caldimicrobium	Thermodesulfobacteria		Vibrio sp. R8	Vibrio	Proteobacteria
uncultured Geothermobacterium sp	Caldimicrobium	Thermodesulfobacteria		Vibrio sp. R7	Vibrio	Proteobacteria
uncultured bacterium	Caldimicrobium	Thermodesulfobacteria		Vibrio sp. r62	Vibrio	Proteobacteria
Caldimicrobium rimae	Caldimicrobium	Thermodesulfobacteria		Vibrio sp. R6(2006)	Vibrio	Proteobacteria
Ureaplasma urealyticum serovar 9	Ureaplasma	Tenericutes		Vibrio sp. R6	Vibrio	Proteobacteria
Ureaplasma urealyticum serovar 7	Ureaplasma	Tenericutes		Vibrio sp. R514E8	Vibrio	Proteobacteria
Ureaplasma urealyticum serovar 5	Ureaplasma	Tenericutes		Vibrio sp. R514E1	Vibrio	Proteobacteria
Ureaplasma urealyticum serovar 4	Ureaplasma	Tenericutes		Vibrio sp. R5(2006)	Vibrio	Proteobacteria
Ureaplasma urealyticum serovar 2	Ureaplasma	Tenericutes		Vibrio sp. R5	Vibrio	Proteobacteria
Ureaplasma urealyticum serovar 13	Ureaplasma	Tenericutes		Vibrio sp. r47	Vibrio	Proteobacteria
Ureaplasma urealyticum serovar 12	Ureaplasma	Tenericutes		Vibrio sp. R4	Vibrio	Proteobacteria
Ureaplasma urealyticum serovar 11	Ureaplasma	Tenericutes		Vibrio sp. R3	Vibrio	Proteobacteria
Ureaplasma urealyticum serovar 10 str. ATCC 33699	Ureaplasma	Tenericutes		Vibrio sp. r29	Vibrio	Proteobacteria
Ureaplasma urealyticum serovar 10	Ureaplasma	Tenericutes		Vibrio sp. r24	Vibrio	Proteobacteria
Ureaplasma urealyticum	Ureaplasma	Tenericutes		Vibrio sp. R214E4	Vibrio	Proteobacteria
Ureaplasma sp. USP47	Ureaplasma	Tenericutes		Vibrio sp. R214E2	Vibrio	Proteobacteria
Ureaplasma sp. USP45A	Ureaplasma	Tenericutes		Vibrio sp. R214116	Vibrio	Proteobacteria
Ureaplasma sp. USP45	Ureaplasma	Tenericutes		Vibrio sp. R214114	Vibrio	Proteobacteria
Ureaplasma sp. USP4	Ureaplasma	Tenericutes		Vibrio sp. R214112	Vibrio	Proteobacteria
Ureaplasma sp. USP3012	Ureaplasma	Tenericutes		Vibrio sp. R2	Vibrio	Proteobacteria
Ureaplasma sp. USP128	Ureaplasma	Tenericutes		Vibrio sp. r17	Vibrio	Proteobacteria
Ureaplasma sp. USP11	Ureaplasma	Tenericutes		Vibrio sp. r11	Vibrio	Proteobacteria
Ureaplasma sp. USP1004	Ureaplasma	Tenericutes		Vibrio sp. R1	Vibrio	Proteobacteria
Ureaplasma sp. USP S/N	Ureaplasma	Tenericutes		Vibrio sp. R-3884	Vibrio	Proteobacteria
Ureaplasma parvum serovar 6	Ureaplasma	Tenericutes		Vibrio sp. R-27449	Vibrio	Proteobacteria
Ureaplasma parvum serovar 3 str. ATCC 700970	Ureaplasma	Tenericutes		Vibrio sp. R-1556	Vibrio	Proteobacteria
Ureaplasma parvum serovar 3 str. ATCC 27815	Ureaplasma	Tenericutes		Vibrio sp. R-14968	Vibrio	Proteobacteria
Ureaplasma parvum serovar 14	Ureaplasma	Tenericutes		Vibrio sp. R-14784	Vibrio	Proteobacteria
Ureaplasma parvum serovar 1	Ureaplasma	Tenericutes		Vibrio sp. QY102	Vibrio	Proteobacteria
Ureaplasma parvum	Ureaplasma	Tenericutes		Vibrio sp. QY101	Vibrio	Proteobacteria
Ureaplasma gallorale	Ureaplasma	Tenericutes		Vibrio sp. PS1	Vibrio	Proteobacteria
Ureaplasma felinum	Ureaplasma	Tenericutes		Vibrio sp. PP-638	Vibrio	Proteobacteria
Ureaplasma diversum	Ureaplasma	Tenericutes		Vibrio sp. PP-204	Vibrio	Proteobacteria
Ureaplasma canigenitalium	Ureaplasma	Tenericutes		Vibrio sp. PP-200	Vibrio	Proteobacteria
uncultured Ureaplasma sp	Ureaplasma	Tenericutes		Vibrio sp. PMV19	Vibrio	Proteobacteria
uncultured Mycoplasma sp	Ureaplasma	Tenericutes		Vibrio sp. PMV18	Vibrio	Proteobacteria
uncultured bacterium	Ureaplasma	Tenericutes		Vibrio sp. PMS8	Vibrio	Proteobacteria
uncultured Mycoplasma sp	unclassifiedMycoplasmataceae	Tenericutes		Vibrio sp. PMS26	Vibrio	Proteobacteria
uncultured Firmicutes bacterium	unclassifiedMycoplasmataceae	Tenericutes		Vibrio sp. PMS20	Vibrio	Proteobacteria
uncultured Mollicutes bacterium	unclassifiedMollicutes	Tenericutes		Vibrio sp. PMS13	Vibrio	Proteobacteria
Tabebuia pentaphylla witches'-broom phytoplasma	unclassifiedMollicutes	Tenericutes		Vibrio sp. PmeaMuc14	Vibrio	Proteobacteria
Sweet potato witches'-broom phytoplasma	unclassifiedMollicutes	Tenericutes		Vibrio sp. PM8A	Vibrio	Proteobacteria
Sweet potato little leaf phytoplasma	unclassifiedMollicutes	Tenericutes		Vibrio sp. PM6A	Vibrio	Proteobacteria
Spiroplasma sp	unclassifiedMollicutes	Tenericutes		Vibrio sp. PH19	Vibrio	Proteobacteria
Soybean phyllody phytoplasma	unclassifiedMollicutes	Tenericutes		Vibrio sp. PH1	Vibrio	Proteobacteria
Russian olive witches'-broom phytoplasma	unclassifiedMollicutes	Tenericutes		Vibrio sp. PC-12	Vibrio	Proteobacteria
Rose phytoplasma	unclassifiedMollicutes	Tenericutes		Vibrio sp. PB5-21	Vibrio	Proteobacteria
Rhododendron phytoplasma w10767	unclassifiedMollicutes	Tenericutes		Vibrio sp. PaH3.49b	Vibrio	Proteobacteria
Phytoplasma sp. Gph	unclassifiedMollicutes	Tenericutes		Vibrio sp. PaH3.48	Vibrio	Proteobacteria
Peruvian potato phytoplasma	unclassifiedMollicutes	Tenericutes		Vibrio sp. PaH3.41	Vibrio	Proteobacteria
Nivun-Haamir die-back phytoplasma	unclassifiedMollicutes	Tenericutes		Vibrio sp. PaH3.40	Vibrio	Proteobacteria
Nicaragua neem phytoplasma	unclassifiedMollicutes	Tenericutes		Vibrio sp. PaH3.39	Vibrio	Proteobacteria
Marigold phytoplasma Pantnagar	unclassifiedMollicutes	Tenericutes		Vibrio sp. PaH3.38	Vibrio	Proteobacteria
Manilkara zapota' phytoplasma	unclassifiedMollicutes	Tenericutes		Vibrio sp. PaH3.36d	Vibrio	Proteobacteria
Hormood(Iran) cucumber phyllody phytoplasma	unclassifiedMollicutes	Tenericutes		Vibrio sp. PaH3.36c3	Vibrio	Proteobacteria
French bean phytoplasma Pantnagar	unclassifiedMollicutes	Tenericutes		Vibrio sp. PaH3.36c2	Vibrio	Proteobacteria
Fennel phyllody phytoplasma	unclassifiedMollicutes	Tenericutes		Vibrio sp. PaH3.34b	Vibrio	Proteobacteria
Fallopia japonica' phytoplasma	unclassifiedMollicutes	Tenericutes		Vibrio sp. PaH3.34	Vibrio	Proteobacteria
Empoasca papaya phytoplasma	unclassifiedMollicutes	Tenericutes		Vibrio sp. PaH3.33c	Vibrio	Proteobacteria
Daucus carota' phytoplasma Pantnagar	unclassifiedMollicutes	Tenericutes		Vibrio sp. PaH3.33b	Vibrio	Proteobacteria
Cuban papaya phytoplasma	unclassifiedMollicutes	Tenericutes		Vibrio sp. PaH3.33a	Vibrio	Proteobacteria
Crotalaria phyllody phytoplasma	unclassifiedMollicutes	Tenericutes		Vibrio sp. PaH3.32a	Vibrio	Proteobacteria
Coffee crispiness phytoplasma	unclassifiedMollicutes	Tenericutes		Vibrio sp. PaH3.32	Vibrio	Proteobacteria
Candidatus Phytoplasma cynodontis	unclassifiedMollicutes	Tenericutes		Vibrio sp. PaH3.31d	Vibrio	Proteobacteria
Candidatus Phytoplasma castaneae	unclassifiedMollicutes	Tenericutes		Vibrio sp. PaH3.31c	Vibrio	Proteobacteria
Candidatus Phytoplasma aurantifolia	unclassifiedMollicutes	Tenericutes		Vibrio sp. PaH3.31a	Vibrio	Proteobacteria
Calendula stunt phytoplasma	unclassifiedMollicutes	Tenericutes		Vibrio sp. PaH3.27a2	Vibrio	Proteobacteria
Cactus witches'-broom phytoplasma	unclassifiedMollicutes	Tenericutes		Vibrio sp. PaH3.27	Vibrio	Proteobacteria
Cactus phytoplasma 'Martinez-Soriano 1999'	unclassifiedMollicutes	Tenericutes		Vibrio sp. PaH3.26	Vibrio	Proteobacteria
Amaranthus sp.' phytoplasma Pantnagar	unclassifiedMollicutes	Tenericutes		Vibrio sp. PaH3.01a2	Vibrio	Proteobacteria
Almond witches'-broom phytoplasma	unclassifiedMollicutes	Tenericutes		Vibrio sp. PaH3.01a1	Vibrio	Proteobacteria
uncultured Entomoplasmatales bacterium	unclassifiedEntomoplasmatales	Tenericutes		Vibrio sp. PaH2.27a2	Vibrio	Proteobacteria
uncultured bacterium	unclassifiedEntomoplasmatales	Tenericutes		Vibrio sp. PaH2.24a	Vibrio	Proteobacteria
Spiroplasma-symbiont of Antonina crawii	unclassifiedEntomoplasmatales	Tenericutes		Vibrio sp. PaH2.23b	Vibrio	Proteobacteria
Spiroplasma sp. TIUS-1	unclassifiedEntomoplasmatales	Tenericutes		Vibrio sp. PaH2.23a	Vibrio	Proteobacteria
Spiroplasma sp. Anisosticta MK	unclassifiedEntomoplasmatales	Tenericutes		Vibrio sp. PaH2.22	Vibrio	Proteobacteria
Spiroplasma sp. 'Gent'	unclassifiedEntomoplasmatales	Tenericutes		Vibrio sp. PaH2.21b	Vibrio	Proteobacteria
Spiroplasma sp	unclassifiedEntomoplasmatales	Tenericutes		Vibrio sp. PaH2.21a	Vibrio	Proteobacteria
uncultured Mesoplasma sp	unclassifiedEntomoplasmataceae	Tenericutes		Vibrio sp. PaH2.20	Vibrio	Proteobacteria
uncultured Entomoplasmataceae bacterium	unclassifiedEntomoplasmataceae	Tenericutes		Vibrio sp. PaH2.19b	Vibrio	Proteobacteria
Mycoplasma sp. CM2	unclassifiedEntomoplasmataceae	Tenericutes		Vibrio sp. PaH2.18b	Vibrio	Proteobacteria
Mycoplasma sp. CM1	unclassifiedEntomoplasmataceae	Tenericutes		Vibrio sp. PaH2.18a2	Vibrio	Proteobacteria
Mycoplasma sp. 'bovine group 7'	unclassifiedEntomoplasmataceae	Tenericutes		Vibrio sp. PaH2.18a1	Vibrio	Proteobacteria
Mycoplasma sp	unclassifiedEntomoplasmataceae	Tenericutes		Vibrio sp. PaH2.17b	Vibrio	Proteobacteria
Mycoplasma mycoides subsp. mycoides SC str. PG1	unclassifiedEntomoplasmataceae	Tenericutes		Vibrio sp. PaH2.17a	Vibrio	Proteobacteria
Mycoplasma mycoides subsp. mycoides SC	unclassifiedEntomoplasmataceae	Tenericutes		Vibrio sp. PaH2.16c	Vibrio	Proteobacteria
Mycoplasma mycoides subsp. mycoides LC	unclassifiedEntomoplasmataceae	Tenericutes		Vibrio sp. PaH2.16b	Vibrio	Proteobacteria
Mycoplasma mycoides subsp. mycoides	unclassifiedEntomoplasmataceae	Tenericutes		Vibrio sp. PaH2.15	Vibrio	Proteobacteria
Mycoplasma mycoides subsp. capri LC	unclassifiedEntomoplasmataceae	Tenericutes		Vibrio sp. PaH2.13D3	Vibrio	Proteobacteria
Mycoplasma mycoides subsp. capri	unclassifiedEntomoplasmataceae	Tenericutes		Vibrio sp. PaH2.13D2	Vibrio	Proteobacteria
Mycoplasma mycoides	unclassifiedEntomoplasmataceae	Tenericutes		Vibrio sp. PaH2.13D1	Vibrio	Proteobacteria
Mycoplasma leachii	unclassifiedEntomoplasmataceae	Tenericutes		Vibrio sp. PaH2.13c	Vibrio	Proteobacteria
Mycoplasma capricolum subsp. capripneumoniae	unclassifiedEntomoplasmataceae	Tenericutes		Vibrio sp. PaH2.13b	Vibrio	Proteobacteria
Mycoplasma capricolum subsp. capricolum ATCC 27343	unclassifiedEntomoplasmataceae	Tenericutes		Vibrio sp. PaH2.13a2	Vibrio	Proteobacteria
Mycoplasma capricolum subsp. capricolum	unclassifiedEntomoplasmataceae	Tenericutes		Vibrio sp. PaH2.13a1	Vibrio	Proteobacteria
Mycoplasma capricolum	unclassifiedEntomoplasmataceae	Tenericutes		Vibrio sp. PaH2.12d	Vibrio	Proteobacteria
Acholeplasma multilocale	unclassifiedEntomoplasmataceae	Tenericutes		Vibrio sp. PaH2.12b	Vibrio	Proteobacteria
uncultured Spiroplasma sp	Spiroplasma	Tenericutes		Vibrio sp. PaH2.12a2	Vibrio	Proteobacteria
uncultured bacterium	Spiroplasma	Tenericutes		Vibrio sp. PaH2.12a	Vibrio	Proteobacteria
Spiroplasma velocicrescens	Spiroplasma	Tenericutes		Vibrio sp. PaH2.11b	Vibrio	Proteobacteria
Spiroplasma turonicum	Spiroplasma	Tenericutes		Vibrio sp. PaH2.11a	Vibrio	Proteobacteria
Spiroplasma tabanidicola	Spiroplasma	Tenericutes		Vibrio sp. PaH2.08b	Vibrio	Proteobacteria
Spiroplasma syrphidicola	Spiroplasma	Tenericutes		Vibrio sp. PaH2.08a2	Vibrio	Proteobacteria
Spiroplasma sp. W115	Spiroplasma	Tenericutes		Vibrio sp. PaH2.08a1	Vibrio	Proteobacteria
Spiroplasma sp. TAAS-1	Spiroplasma	Tenericutes		Vibrio sp. PaH2.07c	Vibrio	Proteobacteria
Spiroplasma sp. SHRIMP	Spiroplasma	Tenericutes		Vibrio sp. PaH2.07b	Vibrio	Proteobacteria
Spiroplasma sp. NSRO-A	Spiroplasma	Tenericutes		Vibrio sp. PaH2.07a	Vibrio	Proteobacteria
Spiroplasma sp. NSRO	Spiroplasma	Tenericutes		Vibrio sp. PaH2.06d	Vibrio	Proteobacteria
Spiroplasma sp. N525	Spiroplasma	Tenericutes		Vibrio sp. PaH2.06c	Vibrio	Proteobacteria
Spiroplasma sp. M10	Spiroplasma	Tenericutes		Vibrio sp. PaH2.06b	Vibrio	Proteobacteria
Spiroplasma sp. LB-12	Spiroplasma	Tenericutes		Vibrio sp. PaH2.06a1	Vibrio	Proteobacteria
Spiroplasma sp. Dhd	Spiroplasma	Tenericutes		Vibrio sp. PaH2.03a	Vibrio	Proteobacteria
Spiroplasma sp. CRW-1	Spiroplasma	Tenericutes		Vibrio sp. PaH2.02c	Vibrio	Proteobacteria
Spiroplasma sp. CRAYFISH	Spiroplasma	Tenericutes		Vibrio sp. PaH2.02b	Vibrio	Proteobacteria
Spiroplasma sp. CRAB	Spiroplasma	Tenericutes		Vibrio sp. PaH2.02a	Vibrio	Proteobacteria
Spiroplasma sp. CR-1	Spiroplasma	Tenericutes		Vibrio sp. PaH2.01a2	Vibrio	Proteobacteria
Spiroplasma sp. CNR-2	Spiroplasma	Tenericutes		Vibrio sp. PaH2.01a1	Vibrio	Proteobacteria
Spiroplasma sp. CNR-1	Spiroplasma	Tenericutes		Vibrio sp. PaH1.43b	Vibrio	Proteobacteria
Spiroplasma sp. CNA-1	Spiroplasma	Tenericutes		Vibrio sp. PaH1.43a	Vibrio	Proteobacteria
Spiroplasma sp. CH-1	Spiroplasma	Tenericutes		Vibrio sp. PaH1.43	Vibrio	Proteobacteria
Spiroplasma sp. CB-1	Spiroplasma	Tenericutes		Vibrio sp. PaH1.42	Vibrio	Proteobacteria
Spiroplasma sp. BIUS-1	Spiroplasma	Tenericutes		Vibrio sp. PaH1.41	Vibrio	Proteobacteria
Spiroplasma sp. BARC 4899	Spiroplasma	Tenericutes		Vibrio sp. PaH1.40	Vibrio	Proteobacteria
Spiroplasma sp. BARC 2649	Spiroplasma	Tenericutes		Vibrio sp. PaH1.39b	Vibrio	Proteobacteria
Spiroplasma sp. BARC 1901	Spiroplasma	Tenericutes		Vibrio sp. PaH1.39	Vibrio	Proteobacteria
Spiroplasma sp. BARC 1357	Spiroplasma	Tenericutes		Vibrio sp. PaH1.38	Vibrio	Proteobacteria
Spiroplasma sp. Ar-1357	Spiroplasma	Tenericutes		Vibrio sp. PaH1.36b	Vibrio	Proteobacteria
Spiroplasma sp. 277F	Spiroplasma	Tenericutes		Vibrio sp. PaH1.36a	Vibrio	Proteobacteria
Spiroplasma sabaudiense	Spiroplasma	Tenericutes		Vibrio sp. PaH1.36	Vibrio	Proteobacteria
Spiroplasma poulsonii	Spiroplasma	Tenericutes		Vibrio sp. PaH1.34	Vibrio	Proteobacteria
Spiroplasma phoeniceum	Spiroplasma	Tenericutes		Vibrio sp. PaH1.32	Vibrio	Proteobacteria
Spiroplasma penaei	Spiroplasma	Tenericutes		Vibrio sp. PaH1.31	Vibrio	Proteobacteria
Spiroplasma montanense	Spiroplasma	Tenericutes		Vibrio sp. PaH1.30	Vibrio	Proteobacteria
Spiroplasma monobiae	Spiroplasma	Tenericutes		Vibrio sp. PaH1.29	Vibrio	Proteobacteria
Spiroplasma mirum	Spiroplasma	Tenericutes		Vibrio sp. PaH1.28	Vibrio	Proteobacteria
Spiroplasma melliferum	Spiroplasma	Tenericutes		Vibrio sp. PaH1.27	Vibrio	Proteobacteria
Spiroplasma litorale	Spiroplasma	Tenericutes		Vibrio sp. PaH1.25	Vibrio	Proteobacteria
Spiroplasma lineolae	Spiroplasma	Tenericutes		Vibrio sp. PaH1.24	Vibrio	Proteobacteria
Spiroplasma leptinotarsae	Spiroplasma	Tenericutes		Vibrio sp. PaH1.23b	Vibrio	Proteobacteria
Spiroplasma lampyridicola	Spiroplasma	Tenericutes		Vibrio sp. PaH1.23	Vibrio	Proteobacteria
Spiroplasma kunkelii CR2-3x	Spiroplasma	Tenericutes		Vibrio sp. PaH1.22	Vibrio	Proteobacteria
Spiroplasma kunkelii	Spiroplasma	Tenericutes		Vibrio sp. PaH1.21	Vibrio	Proteobacteria
Spiroplasma insolitum	Spiroplasma	Tenericutes		Vibrio sp. PaH1.20	Vibrio	Proteobacteria
Spiroplasma helicoides	Spiroplasma	Tenericutes		Vibrio sp. PaH1.19	Vibrio	Proteobacteria
Spiroplasma gladiatoris	Spiroplasma	Tenericutes		Vibrio sp. PaH1.18b2b	Vibrio	Proteobacteria
Spiroplasma floricola	Spiroplasma	Tenericutes		Vibrio sp. PaH1.18b2a	Vibrio	Proteobacteria
Spiroplasma endosymbiont of Drosophila wheeleri	Spiroplasma	Tenericutes		Vibrio sp. PaH1.18b2	Vibrio	Proteobacteria
Spiroplasma endosymbiont of Drosophila simulans	Spiroplasma	Tenericutes		Vibrio sp. PaH1.18b1a	Vibrio	Proteobacteria
Spiroplasma endosymbiont of Drosophila mojavensis	Spiroplasma	Tenericutes		Vibrio sp. PaH1.18b1	Vibrio	Proteobacteria
Spiroplasma endosymbiont of Drosophila melanogaster	Spiroplasma	Tenericutes		Vibrio sp. PaH1.18a2	Vibrio	Proteobacteria
Spiroplasma endosymbiont of Drosophila hydei	Spiroplasma	Tenericutes		Vibrio sp. PaH1.18a1	Vibrio	Proteobacteria
Spiroplasma endosymbiont of Drosophila aldrichi	Spiroplasma	Tenericutes		Vibrio sp. PaH1.18a	Vibrio	Proteobacteria
Spiroplasma diminutum	Spiroplasma	Tenericutes		Vibrio sp. PaH1.181b	Vibrio	Proteobacteria
Spiroplasma culicicola	Spiroplasma	Tenericutes		Vibrio sp. PaH1.17	Vibrio	Proteobacteria
Spiroplasma corruscae	Spiroplasma	Tenericutes		Vibrio sp. PaH1.16	Vibrio	Proteobacteria
Spiroplasma citri	Spiroplasma	Tenericutes		Vibrio sp. PaH1.15	Vibrio	Proteobacteria
Spiroplasma chrysopicola	Spiroplasma	Tenericutes		Vibrio sp. PaH1.14b2	Vibrio	Proteobacteria
Spiroplasma chinense	Spiroplasma	Tenericutes		Vibrio sp. PaH1.14b1	Vibrio	Proteobacteria
Spiroplasma cantharicola	Spiroplasma	Tenericutes		Vibrio sp. PaH1.14a	Vibrio	Proteobacteria
Spiroplasma alleghenense	Spiroplasma	Tenericutes		Vibrio sp. PaH1.13	Vibrio	Proteobacteria
Entomoplasma melaleucae	Spiroplasma	Tenericutes		Vibrio sp. PaH1.12	Vibrio	Proteobacteria
uncultured organism	Mycoplasma	Tenericutes		Vibrio sp. PaH1.11	Vibrio	Proteobacteria
uncultured Mycoplasma sp	Mycoplasma	Tenericutes		Vibrio sp. PaH1.09	Vibrio	Proteobacteria
uncultured Mollicutes bacterium	Mycoplasma	Tenericutes		Vibrio sp. PaH1.08b	Vibrio	Proteobacteria
Mycoplasma zalophidermidis	Mycoplasma	Tenericutes		Vibrio sp. PaH1.08a	Vibrio	Proteobacteria
Mycoplasma zalophi	Mycoplasma	Tenericutes		Vibrio sp. PaH1.07	Vibrio	Proteobacteria
Mycoplasma vulturii	Mycoplasma	Tenericutes		Vibrio sp. PaH1.06b	Vibrio	Proteobacteria
Mycoplasma verecundum	Mycoplasma	Tenericutes		Vibrio sp. PaH1.06a	Vibrio	Proteobacteria
Mycoplasma timone	Mycoplasma	Tenericutes		Vibrio sp. PaH1.05	Vibrio	Proteobacteria
Mycoplasma testudinis	Mycoplasma	Tenericutes		Vibrio sp. PaH1.04	Vibrio	Proteobacteria
Mycoplasma testudineum	Mycoplasma	Tenericutes		Vibrio sp. PaH1.03c	Vibrio	Proteobacteria
Mycoplasma synoviae 53	Mycoplasma	Tenericutes		Vibrio sp. PaH1.03a	Vibrio	Proteobacteria
Mycoplasma synoviae	Mycoplasma	Tenericutes		Vibrio sp. PaH1.02	Vibrio	Proteobacteria
Mycoplasma subdolum	Mycoplasma	Tenericutes		Vibrio sp. PaH1.01a	Vibrio	Proteobacteria
Mycoplasma sualvi	Mycoplasma	Tenericutes		Vibrio sp. PaD3.37	Vibrio	Proteobacteria
Mycoplasma sturni	Mycoplasma	Tenericutes		Vibrio sp. PaD3.34b	Vibrio	Proteobacteria
Mycoplasma spumans	Mycoplasma	Tenericutes		Vibrio sp. PaD3.34a	Vibrio	Proteobacteria
Mycoplasma sphenisci	Mycoplasma	Tenericutes		Vibrio sp. PaD3.34	Vibrio	Proteobacteria
Mycoplasma spermatophilum	Mycoplasma	Tenericutes		Vibrio sp. PaD3.33f1	Vibrio	Proteobacteria
Mycoplasma sp. Zaradi2	Mycoplasma	Tenericutes		Vibrio sp. PaD3.33e	Vibrio	Proteobacteria
Mycoplasma sp. Z61	Mycoplasma	Tenericutes		Vibrio sp. PaD3.33b	Vibrio	Proteobacteria
Mycoplasma sp. USP120	Mycoplasma	Tenericutes		Vibrio sp. PaD3.32	Vibrio	Proteobacteria
Mycoplasma sp. ST 57	Mycoplasma	Tenericutes		Vibrio sp. PaD3.29b	Vibrio	Proteobacteria
Mycoplasma sp. ST 101	Mycoplasma	Tenericutes		Vibrio sp. PaD3.28b2	Vibrio	Proteobacteria
Mycoplasma sp. Sp22	Mycoplasma	Tenericutes		Vibrio sp. PaD3.28a4	Vibrio	Proteobacteria
Mycoplasma sp. SF9	Mycoplasma	Tenericutes		Vibrio sp. PaD3.28a1	Vibrio	Proteobacteria
Mycoplasma sp. SF12	Mycoplasma	Tenericutes		Vibrio sp. PaD3.27	Vibrio	Proteobacteria
Mycoplasma sp. Saa1e	Mycoplasma	Tenericutes		Vibrio sp. PaD3.25	Vibrio	Proteobacteria
Mycoplasma sp. Saa1c	Mycoplasma	Tenericutes		Vibrio sp. PaD3.23	Vibrio	Proteobacteria
Mycoplasma sp. Pen4	Mycoplasma	Tenericutes		Vibrio sp. PaD3.20a	Vibrio	Proteobacteria
Mycoplasma sp. Pen1	Mycoplasma	Tenericutes		Vibrio sp. PaD3.18c	Vibrio	Proteobacteria
Mycoplasma sp. Ms03	Mycoplasma	Tenericutes		Vibrio sp. PaD3.16	Vibrio	Proteobacteria
Mycoplasma sp. Ms02	Mycoplasma	Tenericutes		Vibrio sp. PaD3.15	Vibrio	Proteobacteria
Mycoplasma sp. Ms01	Mycoplasma	Tenericutes		Vibrio sp. PaD3.14	Vibrio	Proteobacteria
Mycoplasma sp. M26	Mycoplasma	Tenericutes		Vibrio sp. PaD3.13	Vibrio	Proteobacteria
Mycoplasma sp. M222-5	Mycoplasma	Tenericutes		Vibrio sp. PaD3.12b	Vibrio	Proteobacteria
Mycoplasma sp. M221-9	Mycoplasma	Tenericutes		Vibrio sp. PaD3.10b	Vibrio	Proteobacteria
Mycoplasma sp. M209-8	Mycoplasma	Tenericutes		Vibrio sp. PaD3.09	Vibrio	Proteobacteria
Mycoplasma sp. M209-7	Mycoplasma	Tenericutes		Vibrio sp. PaD3.08	Vibrio	Proteobacteria
Mycoplasma sp. M200-2	Mycoplasma	Tenericutes		Vibrio sp. PaD3.07b	Vibrio	Proteobacteria
Mycoplasma sp. HRC689	Mycoplasma	Tenericutes		Vibrio sp. PaD3.07	Vibrio	Proteobacteria
Mycoplasma sp. EDS-4	Mycoplasma	Tenericutes		Vibrio sp. PaD3.05b	Vibrio	Proteobacteria
Mycoplasma sp. C3T	Mycoplasma	Tenericutes		Vibrio sp. PaD3.05a	Vibrio	Proteobacteria
Mycoplasma sp. ARNO	Mycoplasma	Tenericutes		Vibrio sp. PaD3.04	Vibrio	Proteobacteria
Mycoplasma sp. A1802T	Mycoplasma	Tenericutes		Vibrio sp. PaD3.03c	Vibrio	Proteobacteria
Mycoplasma sp. 98CL1	Mycoplasma	Tenericutes		Vibrio sp. PaD3.03a	Vibrio	Proteobacteria
Mycoplasma sp. 94630	Mycoplasma	Tenericutes		Vibrio sp. PaD3.03	Vibrio	Proteobacteria
Mycoplasma sp. 8790CV	Mycoplasma	Tenericutes		Vibrio sp. PaD3.02c	Vibrio	Proteobacteria
Mycoplasma sp. 72CL	Mycoplasma	Tenericutes		Vibrio sp. PaD3.02b	Vibrio	Proteobacteria
Mycoplasma sp. 51CL	Mycoplasma	Tenericutes		Vibrio sp. PaD3.02a	Vibrio	Proteobacteria
Mycoplasma sp. 50587	Mycoplasma	Tenericutes		Vibrio sp. PaD2.27	Vibrio	Proteobacteria
Mycoplasma sp. 39CL	Mycoplasma	Tenericutes		Vibrio sp. PaD2.26	Vibrio	Proteobacteria
Mycoplasma sp. 38104	Mycoplasma	Tenericutes		Vibrio sp. PaD2.24b	Vibrio	Proteobacteria
Mycoplasma sp. 34CL	Mycoplasma	Tenericutes		Vibrio sp. PaD2.24a	Vibrio	Proteobacteria
Mycoplasma sp. 2F1AT	Mycoplasma	Tenericutes		Vibrio sp. PaD2.23c	Vibrio	Proteobacteria
Mycoplasma sp. 27639	Mycoplasma	Tenericutes		Vibrio sp. PaD2.23b	Vibrio	Proteobacteria
Mycoplasma sp. 27635	Mycoplasma	Tenericutes		Vibrio sp. PaD2.23a	Vibrio	Proteobacteria
Mycoplasma sp. 237IAT	Mycoplasma	Tenericutes		Vibrio sp. PaD2.22	Vibrio	Proteobacteria
Mycoplasma sp. 15CL2	Mycoplasma	Tenericutes		Vibrio sp. PaD2.21	Vibrio	Proteobacteria
Mycoplasma sp. 1449	Mycoplasma	Tenericutes		Vibrio sp. PaD2.20	Vibrio	Proteobacteria
Mycoplasma sp. 13T2	Mycoplasma	Tenericutes		Vibrio sp. PaD2.19	Vibrio	Proteobacteria
Mycoplasma sp. 13CL	Mycoplasma	Tenericutes		Vibrio sp. PaD2.18	Vibrio	Proteobacteria
Mycoplasma sp. 11CL2	Mycoplasma	Tenericutes		Vibrio sp. PaD2.17	Vibrio	Proteobacteria
Mycoplasma sp. 10T4	Mycoplasma	Tenericutes		Vibrio sp. PaD2.16	Vibrio	Proteobacteria
Mycoplasma sp. 10T3	Mycoplasma	Tenericutes		Vibrio sp. PaD2.15b	Vibrio	Proteobacteria
Mycoplasma sp. 'ovine/caprine serogroup 11'	Mycoplasma	Tenericutes		Vibrio sp. PaD2.13b	Vibrio	Proteobacteria
Mycoplasma sp	Mycoplasma	Tenericutes		Vibrio sp. PaD2.13a	Vibrio	Proteobacteria
Mycoplasma simbae	Mycoplasma	Tenericutes		Vibrio sp. PaD2.12b	Vibrio	Proteobacteria
Mycoplasma salivarium	Mycoplasma	Tenericutes		Vibrio sp. PaD2.12a	Vibrio	Proteobacteria
Mycoplasma pulmonis	Mycoplasma	Tenericutes		Vibrio sp. PaD2.11b	Vibrio	Proteobacteria
Mycoplasma pullorum	Mycoplasma	Tenericutes		Vibrio sp. PaD2.11a	Vibrio	Proteobacteria
Mycoplasma primatum	Mycoplasma	Tenericutes		Vibrio sp. PaD2.10b	Vibrio	Proteobacteria
Mycoplasma pneumoniae M129	Mycoplasma	Tenericutes		Vibrio sp. PaD2.10a	Vibrio	Proteobacteria
Mycoplasma pneumoniae	Mycoplasma	Tenericutes		Vibrio sp. PaD2.09b	Vibrio	Proteobacteria
Mycoplasma pirum	Mycoplasma	Tenericutes		Vibrio sp. PaD2.09a	Vibrio	Proteobacteria
Mycoplasma phocirhinis	Mycoplasma	Tenericutes		Vibrio sp. PaD2.05	Vibrio	Proteobacteria
Mycoplasma phocidae	Mycoplasma	Tenericutes		Vibrio sp. PaD2.01	Vibrio	Proteobacteria
Mycoplasma phocicerebrale	Mycoplasma	Tenericutes		Vibrio sp. PaD1.51	Vibrio	Proteobacteria
Mycoplasma penetrans HF-2	Mycoplasma	Tenericutes		Vibrio sp. PaD1.50	Vibrio	Proteobacteria
Mycoplasma oxoniensis	Mycoplasma	Tenericutes		Vibrio sp. PaD1.49	Vibrio	Proteobacteria
Mycoplasma ovipneumoniae	Mycoplasma	Tenericutes		Vibrio sp. PaD1.48	Vibrio	Proteobacteria
Mycoplasma orale	Mycoplasma	Tenericutes		Vibrio sp. PaD1.44	Vibrio	Proteobacteria
Mycoplasma opalescens	Mycoplasma	Tenericutes		Vibrio sp. PaD1.37	Vibrio	Proteobacteria
Mycoplasma neurolyticum	Mycoplasma	Tenericutes		Vibrio sp. PaD1.34	Vibrio	Proteobacteria
Mycoplasma mustelae	Mycoplasma	Tenericutes		Vibrio sp. PaD1.33a	Vibrio	Proteobacteria
Mycoplasma muris	Mycoplasma	Tenericutes		Vibrio sp. PaD1.29	Vibrio	Proteobacteria
Mycoplasma molare	Mycoplasma	Tenericutes		Vibrio sp. PaD1.28	Vibrio	Proteobacteria
Mycoplasma mobile 163K	Mycoplasma	Tenericutes		Vibrio sp. PaD1.27	Vibrio	Proteobacteria
Mycoplasma mobile	Mycoplasma	Tenericutes		Vibrio sp. PaD1.25	Vibrio	Proteobacteria
Mycoplasma moatsii	Mycoplasma	Tenericutes		Vibrio sp. PaD1.21b	Vibrio	Proteobacteria
Mycoplasma microti	Mycoplasma	Tenericutes		Vibrio sp. PaD1.21a	Vibrio	Proteobacteria
Mycoplasma meleagridis	Mycoplasma	Tenericutes		Vibrio sp. PaD1.18c2	Vibrio	Proteobacteria
Mycoplasma maculosum	Mycoplasma	Tenericutes		Vibrio sp. PaD1.18c1	Vibrio	Proteobacteria
Mycoplasma lipophilum	Mycoplasma	Tenericutes		Vibrio sp. PaD1.16b	Vibrio	Proteobacteria
Mycoplasma lipofaciens	Mycoplasma	Tenericutes		Vibrio sp. PaD1.16a	Vibrio	Proteobacteria
Mycoplasma leopharyngis	Mycoplasma	Tenericutes		Vibrio sp. PaD1.14c1	Vibrio	Proteobacteria
Mycoplasma leonicaptivi	Mycoplasma	Tenericutes		Vibrio sp. PaD1.14b1	Vibrio	Proteobacteria
Mycoplasma lagogenitalium	Mycoplasma	Tenericutes		Vibrio sp. PaD1.14a	Vibrio	Proteobacteria
Mycoplasma iowae	Mycoplasma	Tenericutes		Vibrio sp. PaD1.12	Vibrio	Proteobacteria
Mycoplasma insons	Mycoplasma	Tenericutes		Vibrio sp. PaD1.11b	Vibrio	Proteobacteria
Mycoplasma iners	Mycoplasma	Tenericutes		Vibrio sp. PaD1.11a	Vibrio	Proteobacteria
Mycoplasma indiense	Mycoplasma	Tenericutes		Vibrio sp. PaD1.10	Vibrio	Proteobacteria
Mycoplasma imitans	Mycoplasma	Tenericutes		Vibrio sp. PaD1.09	Vibrio	Proteobacteria
Mycoplasma iguanae	Mycoplasma	Tenericutes		Vibrio sp. PaD1.08	Vibrio	Proteobacteria
Mycoplasma hyosynoviae	Mycoplasma	Tenericutes		Vibrio sp. PaD1.05	Vibrio	Proteobacteria
Mycoplasma hyorhinis ATCC 17981	Mycoplasma	Tenericutes		Vibrio sp. P90	Vibrio	Proteobacteria
Mycoplasma hyorhinis	Mycoplasma	Tenericutes		Vibrio sp. P54	Vibrio	Proteobacteria
Mycoplasma hyopneumoniae J	Mycoplasma	Tenericutes		Vibrio sp. P124	Vibrio	Proteobacteria
Mycoplasma hyopneumoniae 7448	Mycoplasma	Tenericutes		Vibrio sp. P121	Vibrio	Proteobacteria
Mycoplasma hyopneumoniae 232	Mycoplasma	Tenericutes		Vibrio sp. P103B	Vibrio	Proteobacteria
Mycoplasma hyopneumoniae	Mycoplasma	Tenericutes		Vibrio sp. P100B	Vibrio	Proteobacteria
Mycoplasma hyopharyngis	Mycoplasma	Tenericutes		Vibrio sp. P047C	Vibrio	Proteobacteria
Mycoplasma hominis	Mycoplasma	Tenericutes		Vibrio sp. P027	Vibrio	Proteobacteria
Mycoplasma gypis	Mycoplasma	Tenericutes		Vibrio sp. P026	Vibrio	Proteobacteria
Mycoplasma glycophilum	Mycoplasma	Tenericutes		Vibrio sp. OYSC1	Vibrio	Proteobacteria
Mycoplasma genitalium G37	Mycoplasma	Tenericutes		Vibrio sp. Oy-G2	Vibrio	Proteobacteria
Mycoplasma genitalium	Mycoplasma	Tenericutes		Vibrio sp. OSUP1	Vibrio	Proteobacteria
Mycoplasma gateae	Mycoplasma	Tenericutes		Vibrio sp. OSH4	Vibrio	Proteobacteria
Mycoplasma gallopavonis	Mycoplasma	Tenericutes		Vibrio sp. OP7F	Vibrio	Proteobacteria
Mycoplasma gallisepticum str. R(low)	Mycoplasma	Tenericutes		Vibrio sp. OP5F	Vibrio	Proteobacteria
Mycoplasma gallisepticum str. R(high)	Mycoplasma	Tenericutes		Vibrio sp. OP3D	Vibrio	Proteobacteria
Mycoplasma gallisepticum str. F	Mycoplasma	Tenericutes		Vibrio sp. OMSC5	Vibrio	Proteobacteria
Mycoplasma gallisepticum	Mycoplasma	Tenericutes		Vibrio sp. OM02	Vibrio	Proteobacteria
Mycoplasma gallinarum	Mycoplasma	Tenericutes		Vibrio sp. OIMK4	Vibrio	Proteobacteria
Mycoplasma gallinaceum	Mycoplasma	Tenericutes		Vibrio sp. Oct07-TCBS-7BB-7	Vibrio	Proteobacteria
Mycoplasma flocculare	Mycoplasma	Tenericutes		Vibrio sp. Oct07-TCBS-7BB-3	Vibrio	Proteobacteria
Mycoplasma fermentans	Mycoplasma	Tenericutes		Vibrio sp. Oct07-TCBS-7BB-11	Vibrio	Proteobacteria
Mycoplasma felis	Mycoplasma	Tenericutes		Vibrio sp. Oct07-TCBS-6BB-7	Vibrio	Proteobacteria
Mycoplasma feliminutum	Mycoplasma	Tenericutes		Vibrio sp. Oct07-TCBS-6BB-2	Vibrio	Proteobacteria
Mycoplasma felifaucium	Mycoplasma	Tenericutes		Vibrio sp. Oct07-TCBS-6BB-12	Vibrio	Proteobacteria
Mycoplasma faucium	Mycoplasma	Tenericutes		Vibrio sp. Oct07-TCBS-6BB-11	Vibrio	Proteobacteria
Mycoplasma fastidiosum	Mycoplasma	Tenericutes		Vibrio sp. Oct07-TCBS-4BB-1	Vibrio	Proteobacteria
Mycoplasma falconis	Mycoplasma	Tenericutes		Vibrio sp. Oct07-TCBS-2BB-4	Vibrio	Proteobacteria
Mycoplasma equirhinis	Mycoplasma	Tenericutes		Vibrio sp. Oct07-TCBS-1BB-3	Vibrio	Proteobacteria
Mycoplasma equigenitalium	Mycoplasma	Tenericutes		Vibrio sp. Oct07-TCBS-1BB-2	Vibrio	Proteobacteria
Mycoplasma elephantis	Mycoplasma	Tenericutes		Vibrio sp. Oct07-MA-6BB-3	Vibrio	Proteobacteria
Mycoplasma edwardii	Mycoplasma	Tenericutes		Vibrio sp. Oct07-MA-3BB-3	Vibrio	Proteobacteria
Mycoplasma dispar	Mycoplasma	Tenericutes		Vibrio sp. Oct07-MA-2BB-4	Vibrio	Proteobacteria
Mycoplasma cynos	Mycoplasma	Tenericutes		Vibrio sp. OC25	Vibrio	Proteobacteria
Mycoplasma crocodyli MP145	Mycoplasma	Tenericutes		Vibrio sp. O7	Vibrio	Proteobacteria
Mycoplasma crocodyli	Mycoplasma	Tenericutes		Vibrio sp. O2	Vibrio	Proteobacteria
Mycoplasma cricetuli	Mycoplasma	Tenericutes		Vibrio sp. NRP 45	Vibrio	Proteobacteria
Mycoplasma corogypsi	Mycoplasma	Tenericutes		Vibrio sp. NQ30	Vibrio	Proteobacteria
Mycoplasma conjunctivae	Mycoplasma	Tenericutes		Vibrio sp. No.6	Vibrio	Proteobacteria
Mycoplasma columborale	Mycoplasma	Tenericutes		Vibrio sp. No. 74	Vibrio	Proteobacteria
Mycoplasma columbinum	Mycoplasma	Tenericutes		Vibrio sp. No. 73	Vibrio	Proteobacteria
Mycoplasma columbinasale	Mycoplasma	Tenericutes		Vibrio sp. No. 58	Vibrio	Proteobacteria
Mycoplasma collis	Mycoplasma	Tenericutes		Vibrio sp. No. 55	Vibrio	Proteobacteria
Mycoplasma cloacale	Mycoplasma	Tenericutes		Vibrio sp. NMGB2	Vibrio	Proteobacteria
Mycoplasma citelli	Mycoplasma	Tenericutes		Vibrio sp. NLEP97-1599	Vibrio	Proteobacteria
Mycoplasma cavipharyngis	Mycoplasma	Tenericutes		Vibrio sp. NLEP97-1598	Vibrio	Proteobacteria
Mycoplasma caviae	Mycoplasma	Tenericutes		Vibrio sp. NB73	Vibrio	Proteobacteria
Mycoplasma capricolum	Mycoplasma	Tenericutes		Vibrio sp. NAP-4	Vibrio	Proteobacteria
Mycoplasma canis	Mycoplasma	Tenericutes		Vibrio sp. NA21	Vibrio	Proteobacteria
Mycoplasma canimucosale	Mycoplasma	Tenericutes		Vibrio sp. NA-48	Vibrio	Proteobacteria
Mycoplasma canadense	Mycoplasma	Tenericutes		Vibrio sp. N5VIII	Vibrio	Proteobacteria
Mycoplasma californicum	Mycoplasma	Tenericutes		Vibrio sp. N418	Vibrio	Proteobacteria
Mycoplasma buteonis	Mycoplasma	Tenericutes		Vibrio sp. N384	Vibrio	Proteobacteria
Mycoplasma buccale	Mycoplasma	Tenericutes		Vibrio sp. N382	Vibrio	Proteobacteria
Mycoplasma bovoculi	Mycoplasma	Tenericutes		Vibrio sp. N380	Vibrio	Proteobacteria
Mycoplasma bovis	Mycoplasma	Tenericutes		Vibrio sp. N377	Vibrio	Proteobacteria
Mycoplasma bovirhinis	Mycoplasma	Tenericutes		Vibrio sp. N376	Vibrio	Proteobacteria
Mycoplasma bovigenitalium	Mycoplasma	Tenericutes		Vibrio sp. N05XII	Vibrio	Proteobacteria
Mycoplasma auris	Mycoplasma	Tenericutes		Vibrio sp. N05IS15	Vibrio	Proteobacteria
Mycoplasma arthritidis 158L3-1	Mycoplasma	Tenericutes		Vibrio sp. N04IS8	Vibrio	Proteobacteria
Mycoplasma arthritidis	Mycoplasma	Tenericutes		Vibrio sp. MY-2008-V54	Vibrio	Proteobacteria
Mycoplasma arginini	Mycoplasma	Tenericutes		Vibrio sp. MY-2008-V44	Vibrio	Proteobacteria
Mycoplasma anseris	Mycoplasma	Tenericutes		Vibrio sp. MY-2008-Ua2	Vibrio	Proteobacteria
Mycoplasma anatis	Mycoplasma	Tenericutes		Vibrio sp. MY-2008-U9	Vibrio	Proteobacteria
Mycoplasma amphoriforme	Mycoplasma	Tenericutes		Vibrio sp. MY-2008-U8	Vibrio	Proteobacteria
Mycoplasma alvi	Mycoplasma	Tenericutes		Vibrio sp. MY-2008-U7	Vibrio	Proteobacteria
Mycoplasma alligatoris	Mycoplasma	Tenericutes		Vibrio sp. MY-2008-U64	Vibrio	Proteobacteria
Mycoplasma alkalescens	Mycoplasma	Tenericutes		Vibrio sp. MY-2008-U621NL	Vibrio	Proteobacteria
Mycoplasma agassizii	Mycoplasma	Tenericutes		Vibrio sp. MY-2008-U62	Vibrio	Proteobacteria
Mycoplasma agalactiae	Mycoplasma	Tenericutes		Vibrio sp. MY-2008-U5	Vibrio	Proteobacteria
Mycoplasma adleri	Mycoplasma	Tenericutes		Vibrio sp. MY-2008-U42NL	Vibrio	Proteobacteria
Candidatus Mycoplasma ravipulmonis	Mycoplasma	Tenericutes		Vibrio sp. MY-2008-U41NL	Vibrio	Proteobacteria
Mycoplasma yeatsii	Mesoplasma	Tenericutes		Vibrio sp. MY-2008-U34d	Vibrio	Proteobacteria
Mycoplasma sp. PG50	Mesoplasma	Tenericutes		Vibrio sp. MY-2008-U33	Vibrio	Proteobacteria
Mycoplasma putrefaciens	Mesoplasma	Tenericutes		Vibrio sp. MY-2008-U28	Vibrio	Proteobacteria
Mycoplasma mycoides subsp. mycoides	Mesoplasma	Tenericutes		Vibrio sp. MY-2008-U27	Vibrio	Proteobacteria
Mycoplasma monodon	Mesoplasma	Tenericutes		Vibrio sp. MY-2008-U24	Vibrio	Proteobacteria
Mycoplasma cottewii	Mesoplasma	Tenericutes		Vibrio sp. MY-2008-Teta3	Vibrio	Proteobacteria
Mesoplasma tabanidae	Mesoplasma	Tenericutes		Vibrio sp. MY-2008-Teta2	Vibrio	Proteobacteria
Mesoplasma syrphidae	Mesoplasma	Tenericutes		Vibrio sp. MY-2008-32d	Vibrio	Proteobacteria
Mesoplasma seiffertii	Mesoplasma	Tenericutes		Vibrio sp. MY-2008-31d	Vibrio	Proteobacteria
Mesoplasma photuris	Mesoplasma	Tenericutes		Vibrio sp. MWB30	Vibrio	Proteobacteria
Mesoplasma lactucae	Mesoplasma	Tenericutes		Vibrio sp. MWB29	Vibrio	Proteobacteria
Mesoplasma grammopterae	Mesoplasma	Tenericutes		Vibrio sp. MWB28	Vibrio	Proteobacteria
Mesoplasma florum	Mesoplasma	Tenericutes		Vibrio sp. MWB21	Vibrio	Proteobacteria
Mesoplasma entomophilum	Mesoplasma	Tenericutes		Vibrio sp. MT1	Vibrio	Proteobacteria
Mesoplasma corruscae	Mesoplasma	Tenericutes		Vibrio sp. MSSRF9	Vibrio	Proteobacteria
Mesoplasma coleopterae	Mesoplasma	Tenericutes		Vibrio sp. MSSRF8	Vibrio	Proteobacteria
Mesoplasma chauliocola	Mesoplasma	Tenericutes		Vibrio sp. MSSRF60	Vibrio	Proteobacteria
Entomoplasma melaleucae	Mesoplasma	Tenericutes		Vibrio sp. MSSRF6	Vibrio	Proteobacteria
uncultured Entomoplasma sp	Entomoplasma	Tenericutes		Vibrio sp. MSSRF5	Vibrio	Proteobacteria
uncultured bacterium	Entomoplasma	Tenericutes		Vibrio sp. MSSRF39	Vibrio	Proteobacteria
Mycoplasma mycoides	Entomoplasma	Tenericutes		Vibrio sp. MSSRF32	Vibrio	Proteobacteria
Entomoplasma somnilux	Entomoplasma	Tenericutes		Vibrio sp. MSSRF29	Vibrio	Proteobacteria
Entomoplasma luminosum	Entomoplasma	Tenericutes		Vibrio sp. MSSRF28	Vibrio	Proteobacteria
Entomoplasma lucivorax	Entomoplasma	Tenericutes		Vibrio sp. MSSRF22	Vibrio	Proteobacteria
Entomoplasma freundtii	Entomoplasma	Tenericutes		Vibrio sp. MSSRF2	Vibrio	Proteobacteria
uncultured bacterium	Asteroleplasma	Tenericutes		Vibrio sp. MSSRF18	Vibrio	Proteobacteria
uncultured Asteroleplasma sp	Asteroleplasma	Tenericutes		Vibrio sp. MSSRF14	Vibrio	Proteobacteria
Asteroleplasma anaerobium	Asteroleplasma	Tenericutes		Vibrio sp. MSSRF13	Vibrio	Proteobacteria
Ziziphus nummularia' witches'-broom phytoplasma	Acholeplasma	Tenericutes		Vibrio sp. MSSRF11	Vibrio	Proteobacteria
Zarghan(Iran) rapeseed phyllody phytoplasma	Acholeplasma	Tenericutes		Vibrio sp. MSSRF10	Vibrio	Proteobacteria
Yucca phyllody phytoplasma	Acholeplasma	Tenericutes		Vibrio sp. MS1010	Vibrio	Proteobacteria
Yucatan tomato Phytoplasma	Acholeplasma	Tenericutes		Vibrio sp. Mon 1B	Vibrio	Proteobacteria
Yucatan papaya X phytoplasma	Acholeplasma	Tenericutes		Vibrio sp. MOLA 76	Vibrio	Proteobacteria
Yucatan papaya phytoplasma	Acholeplasma	Tenericutes		Vibrio sp. MOLA 67	Vibrio	Proteobacteria
Yucatan coconut lethal decline phytoplasma	Acholeplasma	Tenericutes		Vibrio sp. MOLA 66	Vibrio	Proteobacteria
Xanthoceras sorbifolia' leaf roll phytoplasma	Acholeplasma	Tenericutes		Vibrio sp. MOLA 65	Vibrio	Proteobacteria
Withania somnifera phytoplasma	Acholeplasma	Tenericutes		Vibrio sp. MOLA 62	Vibrio	Proteobacteria
Willow yellow phytoplasma	Acholeplasma	Tenericutes		Vibrio sp. MOLA 530	Vibrio	Proteobacteria
Wheat blue dwarf phytoplasma	Acholeplasma	Tenericutes		Vibrio sp. MOLA 529	Vibrio	Proteobacteria
Western X phytoplasma	Acholeplasma	Tenericutes		Vibrio sp. MOLA 528	Vibrio	Proteobacteria
Weligama coconut wilt phytoplasma	Acholeplasma	Tenericutes		Vibrio sp. MOLA 527	Vibrio	Proteobacteria
Weeping tea tree witches'-broom phytoplasma	Acholeplasma	Tenericutes		Vibrio sp. MOLA 526	Vibrio	Proteobacteria
Wax leaf privet witches'-broom phytoplasma	Acholeplasma	Tenericutes		Vibrio sp. MOLA 503	Vibrio	Proteobacteria
Washington Potato Purple Top phytoplasma	Acholeplasma	Tenericutes		Vibrio sp. MOLA 502	Vibrio	Proteobacteria
Walnut witches'-broom phytoplasma	Acholeplasma	Tenericutes		Vibrio sp. MOLA 500	Vibrio	Proteobacteria
Virginia grapevine yellows phytoplasma VGYIII	Acholeplasma	Tenericutes		Vibrio sp. MOLA 498	Vibrio	Proteobacteria
Virginia creeper phytoplasma	Acholeplasma	Tenericutes		Vibrio sp. MOLA 396	Vibrio	Proteobacteria
Vinca virescence phytoplasma	Acholeplasma	Tenericutes		Vibrio sp. MMS-1	Vibrio	Proteobacteria
Vinca minor' phytoplasma	Acholeplasma	Tenericutes		Vibrio sp. Mj2	Vibrio	Proteobacteria
Vigna little leaf phytoplasma	Acholeplasma	Tenericutes		Vibrio sp. Mel 35	Vibrio	Proteobacteria
Vietnam chinaberry yellows phytoplasma	Acholeplasma	Tenericutes		Vibrio sp. Mel 34	Vibrio	Proteobacteria
Vernonia little leaf phytoplasma	Acholeplasma	Tenericutes		Vibrio sp. Mel 32	Vibrio	Proteobacteria
Valeriana yellows phytoplasma	Acholeplasma	Tenericutes		Vibrio sp. Mel 31	Vibrio	Proteobacteria
Vaccinium myrtillus' phytoplasma	Acholeplasma	Tenericutes		Vibrio sp. MED71	Vibrio	Proteobacteria
unidentified rumen bacterium JW6	Acholeplasma	Tenericutes		Vibrio sp. MED608	Vibrio	Proteobacteria
unidentified mollicute	Acholeplasma	Tenericutes		Vibrio sp. MED536	Vibrio	Proteobacteria
uncultured Tenericutes bacterium	Acholeplasma	Tenericutes		Vibrio sp. MED511	Vibrio	Proteobacteria
uncultured sulfate-reducing bacterium	Acholeplasma	Tenericutes		Vibrio sp. MED509	Vibrio	Proteobacteria
uncultured Mollicutes bacterium	Acholeplasma	Tenericutes		Vibrio sp. MED428	Vibrio	Proteobacteria
uncultured marine bacterium	Acholeplasma	Tenericutes		Vibrio sp. MED418	Vibrio	Proteobacteria
uncultured anaerobic bacterium	Acholeplasma	Tenericutes		Vibrio sp. MED344	Vibrio	Proteobacteria
uncultured Acholeplasma sp	Acholeplasma	Tenericutes		Vibrio sp. MED310	Vibrio	Proteobacteria
Tsuwabuki witches'-broom phytoplasma	Acholeplasma	Tenericutes		Vibrio sp. ME3-11	Vibrio	Proteobacteria
Trachyspermum ammi' little leaf phytoplasma	Acholeplasma	Tenericutes		Vibrio sp. ME2-03	Vibrio	Proteobacteria
Torenia yellows phytoplasma	Acholeplasma	Tenericutes		Vibrio sp. MCCB 143	Vibrio	Proteobacteria
Toona witches'-broom phytoplasma	Acholeplasma	Tenericutes		Vibrio sp. MCCB 112	Vibrio	Proteobacteria
Tomato little leaf phytoplasma	Acholeplasma	Tenericutes		Vibrio sp. MB53	Vibrio	Proteobacteria
Tomato big bud phytoplasma	Acholeplasma	Tenericutes		Vibrio sp. MB2	Vibrio	Proteobacteria
Tomatillo witches'-broom phytoplasma	Acholeplasma	Tenericutes		Vibrio sp. Maj4	Vibrio	Proteobacteria
Tomatillo phytoplasma	Acholeplasma	Tenericutes		Vibrio sp. M12-2C	Vibrio	Proteobacteria
Tomatillo little leaf phytoplasma	Acholeplasma	Tenericutes		Vibrio sp. Lu8	Vibrio	Proteobacteria
Thrinax radiata' yellowing phytoplasma	Acholeplasma	Tenericutes		Vibrio sp. Lu1	Vibrio	Proteobacteria
Thrinax radiata' decline phytoplasma	Acholeplasma	Tenericutes		Vibrio sp. LT21	Vibrio	Proteobacteria
Texas potato purple top phytoplasma PPT4-TX	Acholeplasma	Tenericutes		Vibrio sp. LS274	Vibrio	Proteobacteria
Texas potato purple top phytoplasma PPT3-TX	Acholeplasma	Tenericutes		Vibrio sp. LS21	Vibrio	Proteobacteria
Texas Phoenix palm phytoplasma	Acholeplasma	Tenericutes		Vibrio sp. LS20	Vibrio	Proteobacteria
Tanzania coconut lethal disease phytoplasma	Acholeplasma	Tenericutes		Vibrio sp. LS193	Vibrio	Proteobacteria
Syringa reticulata' leaf roll phytoplasma	Acholeplasma	Tenericutes		Vibrio sp. LS16	Vibrio	Proteobacteria
Syringa oblata' yellows phytoplasma	Acholeplasma	Tenericutes		Vibrio sp. LS12	Vibrio	Proteobacteria
Syringa oblata' proliferation phytoplasma	Acholeplasma	Tenericutes		Vibrio sp. LMG 23865	Vibrio	Proteobacteria
Sweet potato witches'-broom phytoplasma	Acholeplasma	Tenericutes		Vibrio sp. LMG 23856	Vibrio	Proteobacteria
Sweet potato little leaf phytoplasma	Acholeplasma	Tenericutes		Vibrio sp. LMG 23850	Vibrio	Proteobacteria
Sweet pepper purple vein phytoplasma	Acholeplasma	Tenericutes		Vibrio sp. LMG 20548	Vibrio	Proteobacteria
Sunshine tree witches'-broom phytoplasma	Acholeplasma	Tenericutes		Vibrio sp. LMG 20547	Vibrio	Proteobacteria
Sunn hemp witches'-broom phytoplasma	Acholeplasma	Tenericutes		Vibrio sp. LMG 20370	Vibrio	Proteobacteria
Sugarcane yellows phytoplasma type I	Acholeplasma	Tenericutes		Vibrio sp. LMG 20369	Vibrio	Proteobacteria
Sugarcane yellows phytoplasma	Acholeplasma	Tenericutes		Vibrio sp. LMG 20363	Vibrio	Proteobacteria
Sugarcane white leaf phytoplasma	Acholeplasma	Tenericutes		Vibrio sp. LMG 19972	Vibrio	Proteobacteria
Sugarcane phytoplasma (uncharacterised)	Acholeplasma	Tenericutes		Vibrio sp. LMG 19970	Vibrio	Proteobacteria
Sugarcane grassy shoot phytoplasma	Acholeplasma	Tenericutes		Vibrio sp. LMG 19270	Vibrio	Proteobacteria
Styphnolobium stolbur japonicum'	Acholeplasma	Tenericutes		Vibrio sp. LMG 13240	Vibrio	Proteobacteria
Styphnolobium japonicum' shorten internode phytoplasma	Acholeplasma	Tenericutes		Vibrio sp. LiUU-B-20	Vibrio	Proteobacteria
Stylosanthes yellows phytoplasma	Acholeplasma	Tenericutes		Vibrio sp. LiUU-B-17	Vibrio	Proteobacteria
Stylosanthes witches'-broom phytoplasma	Acholeplasma	Tenericutes		Vibrio sp. LiUU-B-16	Vibrio	Proteobacteria
Stylosanthes little leaf phytoplasma	Acholeplasma	Tenericutes		Vibrio sp. LiUU-B-15	Vibrio	Proteobacteria
Strawberry virescence phytoplasma	Acholeplasma	Tenericutes		Vibrio sp. LiUU-B-1	Vibrio	Proteobacteria
Strawberry phylloid fruit phytoplasma	Acholeplasma	Tenericutes		Vibrio sp. LD7a	Vibrio	Proteobacteria
Strawberry multiplier phytoplasma	Acholeplasma	Tenericutes		Vibrio sp. LD18	Vibrio	Proteobacteria
Strawberry lethal yellows phytoplasma	Acholeplasma	Tenericutes		Vibrio sp. LD159	Vibrio	Proteobacteria
Strawberry leafy fruit phytoplasma	Acholeplasma	Tenericutes		Vibrio sp. LD150b	Vibrio	Proteobacteria
Strawberry green petal phytoplasma	Acholeplasma	Tenericutes		Vibrio sp. LC1-266	Vibrio	Proteobacteria
Stolbur phytoplasma	Acholeplasma	Tenericutes		Vibrio sp. LC1-265	Vibrio	Proteobacteria
Sr Isidro peach phytoplasma	Acholeplasma	Tenericutes		Vibrio sp. LC1-257	Vibrio	Proteobacteria
Spondias purpurea phytoplasma	Acholeplasma	Tenericutes		Vibrio sp. LC1-239	Vibrio	Proteobacteria
Spiraea stunt phytoplasma	Acholeplasma	Tenericutes		Vibrio sp. LC1-209	Vibrio	Proteobacteria
Spiraea Salicifolia' elm yellows phytoplasma	Acholeplasma	Tenericutes		Vibrio sp. LC1-208	Vibrio	Proteobacteria
Soybean veinal necrosis phytoplasma	Acholeplasma	Tenericutes		Vibrio sp. LC1-199	Vibrio	Proteobacteria
Soybean stunt phytoplasma	Acholeplasma	Tenericutes		Vibrio sp. LC1-194	Vibrio	Proteobacteria
Sorghum verticilliflorum phytoplasma	Acholeplasma	Tenericutes		Vibrio sp. LAR2	Vibrio	Proteobacteria
Sorghum phytoplasma	Acholeplasma	Tenericutes		Vibrio sp. L647	Vibrio	Proteobacteria
Sorghum grassy shoot phytoplasma variant II	Acholeplasma	Tenericutes		Vibrio sp. L5	Vibrio	Proteobacteria
Sorghum grassy shoot phytoplasma variant I	Acholeplasma	Tenericutes		Vibrio sp. KYJ 962	Vibrio	Proteobacteria
Sorghum bunchy shoot phytoplasma	Acholeplasma	Tenericutes		Vibrio sp. KV180308-14a	Vibrio	Proteobacteria
Solanum surattense witches'-broom phytoplasma	Acholeplasma	Tenericutes		Vibrio sp. KV040308-5	Vibrio	Proteobacteria
Solanum nigrum witches'-broom phytoplasma	Acholeplasma	Tenericutes		Vibrio sp. KTW-12	Vibrio	Proteobacteria
Slovenian Echinacea purpurea phyllody phytoplasma	Acholeplasma	Tenericutes		Vibrio sp. KIN197	Vibrio	Proteobacteria
Silene virescence phytoplasma	Acholeplasma	Tenericutes		Vibrio sp. KE	Vibrio	Proteobacteria
Silene nicaeensis virescence phytoplasma	Acholeplasma	Tenericutes		Vibrio sp. KB81	Vibrio	Proteobacteria
Setaria viridis' witches'-broom phytoplasma	Acholeplasma	Tenericutes		Vibrio sp. K921	Vibrio	Proteobacteria
Sesamum phyllody phytoplasma	Acholeplasma	Tenericutes		Vibrio sp. K882	Vibrio	Proteobacteria
Sesame phyllody phytoplasma	Acholeplasma	Tenericutes		Vibrio sp. K878	Vibrio	Proteobacteria
Serjania little leaf phytoplasma	Acholeplasma	Tenericutes		Vibrio sp. K875	Vibrio	Proteobacteria
Senegal date palm phytoplasma	Acholeplasma	Tenericutes		Vibrio sp. K873	Vibrio	Proteobacteria
Schinus molle phytoplasma	Acholeplasma	Tenericutes		Vibrio sp. K872	Vibrio	Proteobacteria
Sasa witches'-broom phytoplasma	Acholeplasma	Tenericutes		Vibrio sp. K350	Vibrio	Proteobacteria
Sandal spike phytoplasma	Acholeplasma	Tenericutes		Vibrio sp. K324	Vibrio	Proteobacteria
Salt cedar witches'-broom phytoplasma	Acholeplasma	Tenericutes		Vibrio sp. K323	Vibrio	Proteobacteria
Saccharum officinarum' phytoplasma	Acholeplasma	Tenericutes		Vibrio sp. K22-41	Vibrio	Proteobacteria
Saccharosydne phytoplasma	Acholeplasma	Tenericutes		Vibrio sp. JT-FAJ-16	Vibrio	Proteobacteria
Sabal mexicana' decline phytoplasma	Acholeplasma	Tenericutes		Vibrio sp. JSM 073124	Vibrio	Proteobacteria
Russian potato purple top phytoplasma	Acholeplasma	Tenericutes		Vibrio sp. JS16	Vibrio	Proteobacteria
Russian olive witches'-broom phytoplasma	Acholeplasma	Tenericutes		Vibrio sp. JG 07	Vibrio	Proteobacteria
Russia potato purple top phytoplasma Rus-PPT97	Acholeplasma	Tenericutes		Vibrio sp. J555	Vibrio	Proteobacteria
Russia potato purple top phytoplasma Rus-PPT94	Acholeplasma	Tenericutes		Vibrio sp. J231	Vibrio	Proteobacteria
Russia potato purple top phytoplasma Rus-PPT92	Acholeplasma	Tenericutes		Vibrio sp. j21436	Vibrio	Proteobacteria
Russia potato purple top phytoplasma Rus-PPT124	Acholeplasma	Tenericutes		Vibrio sp. j21435	Vibrio	Proteobacteria
Russia potato purple top phytoplasma Rus-PPT111	Acholeplasma	Tenericutes		Vibrio sp. j21434	Vibrio	Proteobacteria
Russia potato purple top phytoplasma Rus-PPT109	Acholeplasma	Tenericutes		Vibrio sp. j21433	Vibrio	Proteobacteria
Russia potato purple top phytoplasma Rus-PPT100	Acholeplasma	Tenericutes		Vibrio sp. j21432	Vibrio	Proteobacteria
Rubus stunt phytoplasma	Acholeplasma	Tenericutes		Vibrio sp. j21431	Vibrio	Proteobacteria
Rubus sp. phytoplasma	Acholeplasma	Tenericutes		Vibrio sp. j21428	Vibrio	Proteobacteria
Rubus fruticosus' phytoplasma	Acholeplasma	Tenericutes		Vibrio sp. j21427	Vibrio	Proteobacteria
Rose phytoplasma Pantnagar	Acholeplasma	Tenericutes		Vibrio sp. j21424	Vibrio	Proteobacteria
Rose phytoplasma Gorakhpur	Acholeplasma	Tenericutes		Vibrio sp. j21422	Vibrio	Proteobacteria
Rose MI2 phytoplasma	Acholeplasma	Tenericutes		Vibrio sp. j21418	Vibrio	Proteobacteria
Rose MI1 phytoplasma	Acholeplasma	Tenericutes		Vibrio sp. j21417	Vibrio	Proteobacteria
Rose cv. Frisco phytoplasma	Acholeplasma	Tenericutes		Vibrio sp. j21413	Vibrio	Proteobacteria
Rocket larkspur witches'-broom phytoplasma	Acholeplasma	Tenericutes		Vibrio sp. J207	Vibrio	Proteobacteria
Rice orange leaf phytoplasma	Acholeplasma	Tenericutes		Vibrio sp. J036	Vibrio	Proteobacteria
Ribes rubrum phytoplasma	Acholeplasma	Tenericutes		Vibrio sp. J-S2-8	Vibrio	Proteobacteria
Rhododendron phytoplasma w10774	Acholeplasma	Tenericutes		Vibrio sp. J-S2-6	Vibrio	Proteobacteria
Rhododendron phytoplasma w10773	Acholeplasma	Tenericutes		Vibrio sp. J-S2-26	Vibrio	Proteobacteria
Rhododendron phytoplasma w10772	Acholeplasma	Tenericutes		Vibrio sp. J-S2-25	Vibrio	Proteobacteria
Rehmannia glutinosa var. purpurea' phytoplasma	Acholeplasma	Tenericutes		Vibrio sp. J-S2-17	Vibrio	Proteobacteria
Red tassel witches'-broom phytoplasma	Acholeplasma	Tenericutes		Vibrio sp. J-S2-12	Vibrio	Proteobacteria
Red suture phytoplasma	Acholeplasma	Tenericutes		Vibrio sp. J-M2-6	Vibrio	Proteobacteria
Ranunculus phyllody phytoplasma	Acholeplasma	Tenericutes		Vibrio sp. J-C2-20op	Vibrio	Proteobacteria
Ragweed yellows phytoplasma	Acholeplasma	Tenericutes		Vibrio sp. J-C1-25	Vibrio	Proteobacteria
Raddish phytoplasma	Acholeplasma	Tenericutes		Vibrio sp. J-C1-1a-GR2	Vibrio	Proteobacteria
Pseudophoenix sargentii' yellowing phytoplasma	Acholeplasma	Tenericutes		Vibrio sp. IRL552	Vibrio	Proteobacteria
Prunus persica' phytoplasma	Acholeplasma	Tenericutes		Vibrio sp. INTCD38D	Vibrio	Proteobacteria
Prunus domestica' phytoplasma	Acholeplasma	Tenericutes		Vibrio sp. INTCD24H	Vibrio	Proteobacteria
Primrose virescence phytoplasma	Acholeplasma	Tenericutes		Vibrio sp. INTCD148H	Vibrio	Proteobacteria
Praxelis witches'-broom phytoplasma	Acholeplasma	Tenericutes		Vibrio sp. IMTB18	Vibrio	Proteobacteria
Potato witches'-broom phytoplasma	Acholeplasma	Tenericutes		Vibrio sp. IMTB-25	Vibrio	Proteobacteria
Potato purple top phytoplasma PPT17	Acholeplasma	Tenericutes		Vibrio sp. IMTB-15	Vibrio	Proteobacteria
Potato phytoplasma	Acholeplasma	Tenericutes		Vibrio sp. IMTB-08	Vibrio	Proteobacteria
Potato Brotes big bud phytoplasma	Acholeplasma	Tenericutes		Vibrio sp. IMTB-07	Vibrio	Proteobacteria
Portulaca little leaf phytoplasma	Acholeplasma	Tenericutes		Vibrio sp. IMTB-01	Vibrio	Proteobacteria
Polygala phyllody phytoplasma	Acholeplasma	Tenericutes		Vibrio sp. IMSF-27	Vibrio	Proteobacteria
Polish tomato phyllody phytoplasma	Acholeplasma	Tenericutes		Vibrio sp. IMSF-26	Vibrio	Proteobacteria
Polish chrysanthemum phytoplasma	Acholeplasma	Tenericutes		Vibrio sp. IMSF-25	Vibrio	Proteobacteria
Poinsettia stem flat phytoplasma	Acholeplasma	Tenericutes		Vibrio sp. IMSF-23	Vibrio	Proteobacteria
Poinsettia flower distortion phytoplasma	Acholeplasma	Tenericutes		Vibrio sp. IMSF-22	Vibrio	Proteobacteria
Poinsettia exuberant flower-inducing phytoplasma	Acholeplasma	Tenericutes		Vibrio sp. IMSF-17	Vibrio	Proteobacteria
Poinsettia branch-inducing phytoplasma	Acholeplasma	Tenericutes		Vibrio sp. IMSF-15	Vibrio	Proteobacteria
Podocarpus phytoplasma	Acholeplasma	Tenericutes		Vibrio sp. IMSF-12	Vibrio	Proteobacteria
Poa stunt phytoplasma	Acholeplasma	Tenericutes		Vibrio sp. IMSF-11	Vibrio	Proteobacteria
Plum yellows phytoplasma	Acholeplasma	Tenericutes		Vibrio sp. IMSF-10	Vibrio	Proteobacteria
Plantago virescence phytoplasma	Acholeplasma	Tenericutes		Vibrio sp. IMSF-09	Vibrio	Proteobacteria
Plantago lanceolata' phytoplasma	Acholeplasma	Tenericutes		Vibrio sp. IMSF-06	Vibrio	Proteobacteria
Pistacia vera' witches'-broom phytoplasma	Acholeplasma	Tenericutes		Vibrio sp. IMSF-02	Vibrio	Proteobacteria
Pineapple proliferation phytoplasma	Acholeplasma	Tenericutes		Vibrio sp. IMSF-01	Vibrio	Proteobacteria
Pigeon pea witches'-broom phytoplasma	Acholeplasma	Tenericutes		Vibrio sp. idb.1.4	Vibrio	Proteobacteria
Pigeon pea little leaf phytoplasma	Acholeplasma	Tenericutes		vibrio sp. HW2	Vibrio	Proteobacteria
Picris echioides yellows phytoplasma	Acholeplasma	Tenericutes		Vibrio sp. HW	Vibrio	Proteobacteria
Picris echioides phyllody phytoplasma	Acholeplasma	Tenericutes		Vibrio sp. HS3	Vibrio	Proteobacteria
Picea pungens' phytoplasma	Acholeplasma	Tenericutes		Vibrio sp. HS2	Vibrio	Proteobacteria
Phytoplasma sp. WDWB-K	Acholeplasma	Tenericutes		Vibrio sp. HS1	Vibrio	Proteobacteria
Phytoplasma sp. STRAWB2	Acholeplasma	Tenericutes		Vibrio sp. HN011	Vibrio	Proteobacteria
Phytoplasma sp. STRAWB1	Acholeplasma	Tenericutes		Vibrio sp. HHS02	Vibrio	Proteobacteria
Phytoplasma sp. PY3	Acholeplasma	Tenericutes		Vibrio sp. HG-3F	Vibrio	Proteobacteria
Phytoplasma sp. PinP	Acholeplasma	Tenericutes		Vibrio sp. HG-14F	Vibrio	Proteobacteria
Phytoplasma sp. M2	Acholeplasma	Tenericutes		Vibrio sp. HE7	Vibrio	Proteobacteria
Phytoplasma sp. LfY5(PE65)-Oaxaca	Acholeplasma	Tenericutes		Vibrio sp. HE6	Vibrio	Proteobacteria
Phytoplasma sp. LfY5(PE56)-Oaxaca	Acholeplasma	Tenericutes		Vibrio sp. HE3	Vibrio	Proteobacteria
Phytoplasma sp. LfY4(MA5)-Oaxaca	Acholeplasma	Tenericutes		Vibrio sp. Hdeep-1	Vibrio	Proteobacteria
Phytoplasma sp. LfY4(MA3)-Oaxaca	Acholeplasma	Tenericutes		Vibrio sp. HB-8	Vibrio	Proteobacteria
Phytoplasma sp. LfY2(Alv2)-Guerrero	Acholeplasma	Tenericutes		Vibrio sp. H455	Vibrio	Proteobacteria
Phytoplasma sp. LfY1-Guerrero	Acholeplasma	Tenericutes		Vibrio sp. h3	Vibrio	Proteobacteria
Phytoplasma sp. JWB-Ky	Acholeplasma	Tenericutes		Vibrio sp. GWS-SE-H230	Vibrio	Proteobacteria
Phytoplasma sp. JWB-Ko	Acholeplasma	Tenericutes		Vibrio sp. gt2	Vibrio	Proteobacteria
Phytoplasma sp. JWB-G2	Acholeplasma	Tenericutes		Vibrio sp. gq	Vibrio	Proteobacteria
Phytoplasma sp. JWB-G1	Acholeplasma	Tenericutes		Vibrio sp. Gp-MBA-3-1.3	Vibrio	Proteobacteria
Phytoplasma sp. JWB-F	Acholeplasma	Tenericutes		Vibrio sp. GM4	Vibrio	Proteobacteria
Phytoplasma sp. Guerrero LY-P6	Acholeplasma	Tenericutes		Vibrio sp. GB-215	Vibrio	Proteobacteria
Phytoplasma sp. Guerrero LY-P5	Acholeplasma	Tenericutes		Vibrio sp. G8-1	Vibrio	Proteobacteria
Phytoplasma sp. Esteli	Acholeplasma	Tenericutes		Vibrio sp. G7-2	Vibrio	Proteobacteria
Phytoplasma sp. BN-Op37	Acholeplasma	Tenericutes		Vibrio sp. G5 1-1	Vibrio	Proteobacteria
Phytoplasma sp. BN-Op30	Acholeplasma	Tenericutes		Vibrio sp. G11-7	Vibrio	Proteobacteria
Phytoplasma sp. BN-Op261	Acholeplasma	Tenericutes		Vibrio sp. G-9	Vibrio	Proteobacteria
Phytoplasma sp. BN-Op224	Acholeplasma	Tenericutes		Vibrio sp. FY-6	Vibrio	Proteobacteria
Phytoplasma sp. BN-Op125	Acholeplasma	Tenericutes		Vibrio sp. FY-1	Vibrio	Proteobacteria
Phytoplasma sp. BN-Op123	Acholeplasma	Tenericutes		Vibrio sp. fram1	Vibrio	Proteobacteria
Phytoplasma sp. BN-Op121	Acholeplasma	Tenericutes		Vibrio sp. FOH-23	Vibrio	Proteobacteria
Phytoplasma sp. BN-Ma202	Acholeplasma	Tenericutes		Vibrio sp. FOH-19	Vibrio	Proteobacteria
Phytoplasma sp. BN-Ma198	Acholeplasma	Tenericutes		Vibrio sp. FLTOD1	Vibrio	Proteobacteria
Phytoplasma sp. BN-Ma193	Acholeplasma	Tenericutes		Vibrio sp. FLPN2	Vibrio	Proteobacteria	Actinobacteria
Phytoplasma sp. BN-Ma192	Acholeplasma	Tenericutes		Vibrio sp. FLLU3	Vibrio	Proteobacteria
Phytoplasma sp. BN-Ma182	Acholeplasma	Tenericutes		Vibrio sp. FLCA1	Vibrio	Proteobacteria
Phytoplasma sp. BN-Fc89	Acholeplasma	Tenericutes		Vibrio sp. FJ-2	Vibrio	Proteobacteria
Phytoplasma sp. BN-Fc55	Acholeplasma	Tenericutes		Vibrio sp. FCH-57	Vibrio	Proteobacteria
Phytoplasma sp. BN-Fc3	Acholeplasma	Tenericutes		Vibrio sp. FCH-52	Vibrio	Proteobacteria
Phytoplasma sp. BN-Fc24	Acholeplasma	Tenericutes		Vibrio sp. FCH-48	Vibrio	Proteobacteria
Phytoplasma sp. BN-Fc213	Acholeplasma	Tenericutes		Vibrio sp. FB-1	Vibrio	Proteobacteria
Phytoplasma sp. BN-Fc13	Acholeplasma	Tenericutes		Vibrio sp. FALZ75	Vibrio	Proteobacteria
Phytoplasma sp. BN-Fc12	Acholeplasma	Tenericutes		Vibrio sp. FALZ22	Vibrio	Proteobacteria
Phytoplasma sp. BN-Fc11	Acholeplasma	Tenericutes		Vibrio sp. FALZ203	Vibrio	Proteobacteria
Phytoplasma sp. BN-Ab175	Acholeplasma	Tenericutes		Vibrio sp. FALZ18	Vibrio	Proteobacteria
Phytoplasma sp. BN-Ab170	Acholeplasma	Tenericutes		Vibrio sp. FALZ165	Vibrio	Proteobacteria
Phytoplasma sp. BN-Ab164	Acholeplasma	Tenericutes		Vibrio sp. FALZ157	Vibrio	Proteobacteria
Phytoplasma sp. BN-Ab150	Acholeplasma	Tenericutes		Vibrio sp. FALZ155	Vibrio	Proteobacteria
Phytoplasma sp	Acholeplasma	Tenericutes		Vibrio sp. FALZ115	Vibrio	Proteobacteria
Physalis angulata' little leaf phytoplasma	Acholeplasma	Tenericutes		Vibrio sp. FALF94	Vibrio	Proteobacteria
Phormium yellow leaf phytoplasma	Acholeplasma	Tenericutes		Vibrio sp. FALF497	Vibrio	Proteobacteria
Phoenix dactylifera' phytoplasma	Acholeplasma	Tenericutes		Vibrio sp. FALF491	Vibrio	Proteobacteria
Petunia flat stem phytoplasma	Acholeplasma	Tenericutes		Vibrio sp. FALF465	Vibrio	Proteobacteria
Petunia dwarf phytoplasma	Acholeplasma	Tenericutes		Vibrio sp. FALF36	Vibrio	Proteobacteria
Peruvian tomato phytoplasma	Acholeplasma	Tenericutes		Vibrio sp. FALF307	Vibrio	Proteobacteria
Peruvian Taraxacum phytoplasma	Acholeplasma	Tenericutes		Vibrio sp. FALF296	Vibrio	Proteobacteria
Peruvian papaya phytoplasma	Acholeplasma	Tenericutes		Vibrio sp. FALF286	Vibrio	Proteobacteria
Peruvian carrot phytoplasma	Acholeplasma	Tenericutes		Vibrio sp. FALF273	Vibrio	Proteobacteria
Peruvian Avena sativa phytoplasma	Acholeplasma	Tenericutes		Vibrio sp. FALF255	Vibrio	Proteobacteria
Peruvian (Andahuaylas) potato phytoplasma	Acholeplasma	Tenericutes		Vibrio sp. FALF252	Vibrio	Proteobacteria
Persian violet stunt phytoplasma	Acholeplasma	Tenericutes		Vibrio sp. FALF245	Vibrio	Proteobacteria
Perkinsiella saccharicida phytoplasma	Acholeplasma	Tenericutes		Vibrio sp. FALF238	Vibrio	Proteobacteria
Periwinkle yellows phytoplasma	Acholeplasma	Tenericutes		Vibrio sp. FALF230	Vibrio	Proteobacteria
Periwinkle witches'-broom phytoplasma	Acholeplasma	Tenericutes		Vibrio sp. FALF224	Vibrio	Proteobacteria
Periwinkle virescence phytoplasma	Acholeplasma	Tenericutes		Vibrio sp. FALF217	Vibrio	Proteobacteria
Periwinkle proliferation phytoplasma	Acholeplasma	Tenericutes		Vibrio sp. FALF209	Vibrio	Proteobacteria
Periwinkle phytoplasma	Acholeplasma	Tenericutes		Vibrio sp. FALF195	Vibrio	Proteobacteria
Periwinkle little leaf phytoplasma	Acholeplasma	Tenericutes		Vibrio sp. FALF181	Vibrio	Proteobacteria
Periwinkle leaf yellowing phytoplasma	Acholeplasma	Tenericutes		Vibrio sp. FALF173	Vibrio	Proteobacteria
Periploca aphylla' witches'-broom phytoplasma	Acholeplasma	Tenericutes		Vibrio sp. FALF170	Vibrio	Proteobacteria
Pepper witches'-broom phytoplasma	Acholeplasma	Tenericutes		Vibrio sp. FALF146	Vibrio	Proteobacteria
Pepper phytoplasma	Acholeplasma	Tenericutes		Vibrio sp. FALF135	Vibrio	Proteobacteria
Pepper little leaf phytoplasma	Acholeplasma	Tenericutes		Vibrio sp. FALF100	Vibrio	Proteobacteria
Pecan bunch phytoplasma	Acholeplasma	Tenericutes		Vibrio sp. FAL599	Vibrio	Proteobacteria
Pear decline phytoplasma (Taiwan II)	Acholeplasma	Tenericutes		Vibrio sp. FAL590	Vibrio	Proteobacteria
Peanut yellows phytoplasma	Acholeplasma	Tenericutes		Vibrio sp. FAL5299	Vibrio	Proteobacteria
Peanut witches'-broom phytoplasma	Acholeplasma	Tenericutes		Vibrio sp. FAL5257	Vibrio	Proteobacteria
Peach yellows phytoplasma	Acholeplasma	Tenericutes		Vibrio sp. FAL5117	Vibrio	Proteobacteria
Peach yellow leafroll phytoplasma	Acholeplasma	Tenericutes		Vibrio sp. FAL5106	Vibrio	Proteobacteria
Peach rosette phytoplasma	Acholeplasma	Tenericutes		Vibrio sp. FAL5104	Vibrio	Proteobacteria
Peach red leaf phytoplasma	Acholeplasma	Tenericutes		Vibrio sp. FAL5101	Vibrio	Proteobacteria
Paulownia witches'-broom phytoplasma	Acholeplasma	Tenericutes		Vibrio sp. FAL163	Vibrio	Proteobacteria
Passion fruit proliferation phytoplasma	Acholeplasma	Tenericutes		Vibrio sp. FAL1295	Vibrio	Proteobacteria
Paspalum conjugatum' phytoplasma	Acholeplasma	Tenericutes		Vibrio sp. FAL1267	Vibrio	Proteobacteria
Parthenium virescence phytoplasma	Acholeplasma	Tenericutes		Vibrio sp. FAL1253	Vibrio	Proteobacteria
Paper mulberry witches'-broom phytoplasma	Acholeplasma	Tenericutes		Vibrio sp. FAL1223	Vibrio	Proteobacteria
Papaya phytoplasma TW	Acholeplasma	Tenericutes		Vibrio sp. FAL1218	Vibrio	Proteobacteria
Papaya bunchy top-like phytoplasma	Acholeplasma	Tenericutes		Vibrio sp. FAL1207	Vibrio	Proteobacteria
Papaya apical curl necrosis phytoplasma	Acholeplasma	Tenericutes		Vibrio sp. FAL1200	Vibrio	Proteobacteria
Oriental lily hybrid cv. Simplon phytoplasma	Acholeplasma	Tenericutes		Vibrio sp. FAL1160	Vibrio	Proteobacteria
Opuntia sp.' phytoplasma	Acholeplasma	Tenericutes		Vibrio sp. FAL1151	Vibrio	Proteobacteria
Opuntia sp. mosaic-inducing phytoplasma	Acholeplasma	Tenericutes		Vibrio sp. FAL1146	Vibrio	Proteobacteria
Onion yellows phytoplasma OY-M	Acholeplasma	Tenericutes		Vibrio sp. FAL1126	Vibrio	Proteobacteria
Onion yellows phytoplasma	Acholeplasma	Tenericutes		Vibrio sp. F81	Vibrio	Proteobacteria
Onion yellow dwarf phytoplasma	Acholeplasma	Tenericutes		Vibrio sp. F77	Vibrio	Proteobacteria
Oilseed rape phytoplasma	Acholeplasma	Tenericutes		Vibrio sp. F75	Vibrio	Proteobacteria
Oil palm phytoplasma	Acholeplasma	Tenericutes		Vibrio sp. F71	Vibrio	Proteobacteria
Oenothera phytoplasma 86-7	Acholeplasma	Tenericutes		Vibrio sp. f5	Vibrio	Proteobacteria
Oat proliferation phytoplasma	Acholeplasma	Tenericutes		Vibrio sp. F14	Vibrio	Proteobacteria
Nicaragua mango little leaf phytoplasma	Acholeplasma	Tenericutes		Vibrio sp. F07	Vibrio	Proteobacteria
Nicaragua citrus phytoplasma	Acholeplasma	Tenericutes		Vibrio sp. F-6	Vibrio	Proteobacteria
Nectarine yellows phytoplasma	Acholeplasma	Tenericutes		Vibrio sp. F 27	Vibrio	Proteobacteria
Napier grass stunt phytoplasma	Acholeplasma	Tenericutes		Vibrio sp. EXT9	Vibrio	Proteobacteria
Mycoplasma sp	Acholeplasma	Tenericutes		Vibrio sp. EXT4	Vibrio	Proteobacteria
Mungbean phyllody phytoplasma	Acholeplasma	Tenericutes		Vibrio sp. EXT1	Vibrio	Proteobacteria
Mulberry dwarf phytoplasma	Acholeplasma	Tenericutes		Vibrio sp. Ex97	Vibrio	Proteobacteria
Morinda yellows phytoplasma	Acholeplasma	Tenericutes		Vibrio sp. Ex25	Vibrio	Proteobacteria
Montana potato purple top phytoplasma	Acholeplasma	Tenericutes		Vibrio sp. ESY12	Vibrio	Proteobacteria
Molvastrum sp. phytoplasma	Acholeplasma	Tenericutes		Vibrio sp. enrichment culture clone TUNC3	Vibrio	Proteobacteria
Mimosa pudica' phytoplasma (Indonesia)	Acholeplasma	Tenericutes		Vibrio sp. enrichment culture clone OGS108	Vibrio	Proteobacteria
Milkweed yellows phytoplasma	Acholeplasma	Tenericutes		Vibrio sp. enrichment culture clone OGS101	Vibrio	Proteobacteria
Mexican potato purple top phytoplasma SINTV	Acholeplasma	Tenericutes		Vibrio sp. enrichment culture clone OC2	Vibrio	Proteobacteria
Mexican potato purple top phytoplasma SINPV	Acholeplasma	Tenericutes		Vibrio sp. enrichment culture clone HE-C2	Vibrio	Proteobacteria
Mexican potato purple top phytoplasma GTOP	Acholeplasma	Tenericutes		Vibrio sp. enrichment culture clone HE-C1	Vibrio	Proteobacteria
Mexican potato purple top phytoplasma GTO30	Acholeplasma	Tenericutes		Vibrio sp. enrichment culture clone GAS-C1	Vibrio	Proteobacteria
Mexican potato purple top phytoplasma GTO29	Acholeplasma	Tenericutes		Vibrio sp. enrichment culture clone 1589a	Vibrio	Proteobacteria
Mexican potato purple top phytoplasma COAHP	Acholeplasma	Tenericutes		Vibrio sp. enrichment culture clone 1549b	Vibrio	Proteobacteria
Mexican potato purple top phytoplasma	Acholeplasma	Tenericutes		Vibrio sp. EN280	Vibrio	Proteobacteria
Mexican periwinkle virescence phytoplasma	Acholeplasma	Tenericutes		Vibrio sp. EHP5	Vibrio	Proteobacteria
Mexican Amaranto seed phytoplasma	Acholeplasma	Tenericutes		Vibrio sp. ED4	Vibrio	Proteobacteria
Melia azedarach' phytoplasma	Acholeplasma	Tenericutes		Vibrio sp. E505-4	Vibrio	Proteobacteria
Melia azedarach' decline phytoplasma	Acholeplasma	Tenericutes		Vibrio sp. E505-2	Vibrio	Proteobacteria
Marigold witches'-broom phytoplasma	Acholeplasma	Tenericutes		Vibrio sp. E505-1	Vibrio	Proteobacteria
Marigold phyllody phytoplasma	Acholeplasma	Tenericutes		Vibrio sp. E39B	Vibrio	Proteobacteria
Manihot esculenta' witches'-broom phytoplasma	Acholeplasma	Tenericutes		Vibrio sp. E39A	Vibrio	Proteobacteria
Mango phytoplasma	Acholeplasma	Tenericutes		Vibrio sp. E37	Vibrio	Proteobacteria
Malaysian yellow dwarf coconut phytoplasma	Acholeplasma	Tenericutes		Vibrio sp. E-327	Vibrio	Proteobacteria
Malaysian periwinkle virescence phytoplasma	Acholeplasma	Tenericutes		Vibrio sp. DSM 14379	Vibrio	Proteobacteria
Malaysia Bermuda grass white leaf phytoplasma	Acholeplasma	Tenericutes		Vibrio sp. DS6	Vibrio	Proteobacteria
Maize bushy stunt phytoplasma	Acholeplasma	Tenericutes		Vibrio sp. DS5	Vibrio	Proteobacteria
Macroptilium lathyrvides phytoplasma	Acholeplasma	Tenericutes		Vibrio sp. DS47	Vibrio	Proteobacteria
Lucerne witches'-broom phytoplasma	Acholeplasma	Tenericutes		Vibrio sp. DS40M5	Vibrio	Proteobacteria
Lucerne virescence phytoplasma	Acholeplasma	Tenericutes		Vibrio sp. DS11	Vibrio	Proteobacteria
Loquat phytoplasma	Acholeplasma	Tenericutes		Vibrio sp. DP3	Vibrio	Proteobacteria
Loofah witches'-broom phytoplasma	Acholeplasma	Tenericutes		Vibrio sp. DP1-4-(MB)-12.9mbsf	Vibrio	Proteobacteria
Little peach phytoplasma	Acholeplasma	Tenericutes		Vibrio sp. DP1-1-(MB)-12.9mbsf	Vibrio	Proteobacteria
Liriodendron' yellow phytoplasma	Acholeplasma	Tenericutes		Vibrio sp. DO1	Vibrio	Proteobacteria
Lime witches'-broom phytoplasma	Acholeplasma	Tenericutes		Vibrio sp. Do-194	Vibrio	Proteobacteria
Lime decline phytoplasma	Acholeplasma	Tenericutes		Vibrio sp. DH98	Vibrio	Proteobacteria
Lily stem-flattening phytoplasma	Acholeplasma	Tenericutes		Vibrio sp. DH95	Vibrio	Proteobacteria
Lily flower virescence phytoplasma	Acholeplasma	Tenericutes		Vibrio sp. DH51	Vibrio	Proteobacteria
Lily fasciation phytoplasma	Acholeplasma	Tenericutes		Vibrio sp. DH38	Vibrio	Proteobacteria
Lilium sp. phytoplasma NECu2	Acholeplasma	Tenericutes		Vibrio sp. DH36	Vibrio	Proteobacteria
Lilium sp. phytoplasma NECu1	Acholeplasma	Tenericutes		Vibrio sp. DH32	Vibrio	Proteobacteria
Lilium sp. phytoplasma NE7L2	Acholeplasma	Tenericutes		Vibrio sp. DH158	Vibrio	Proteobacteria
Lilium sp. phytoplasma NE312	Acholeplasma	Tenericutes		Vibrio sp. DH147	Vibrio	Proteobacteria
Lilium sp. phytoplasma NE311	Acholeplasma	Tenericutes		Vibrio sp. DH132	Vibrio	Proteobacteria
Lilium sp. phytoplasma NE28	Acholeplasma	Tenericutes		Vibrio sp. DG1667	Vibrio	Proteobacteria
Lethal yellowing phytoplasma	Acholeplasma	Tenericutes		Vibrio sp. DG1666	Vibrio	Proteobacteria
Lethal wilt oil palm phytoplasma	Acholeplasma	Tenericutes		Vibrio sp. Dec07-TCBS-7BB-a	Vibrio	Proteobacteria
Lactuca serriola phytoplasma	Acholeplasma	Tenericutes		Vibrio sp. Dec07-TCBS-6BB-1	Vibrio	Proteobacteria
Knautia arvensis phyllody phytoplasma	Acholeplasma	Tenericutes		Vibrio sp. Dec07-TCBS-3BB-1	Vibrio	Proteobacteria
Kidney bean little leaf phytoplasma	Acholeplasma	Tenericutes		Vibrio sp. Dec07-MA-7BB-6	Vibrio	Proteobacteria
Khafr(Iran) Almond witches'-broom phytoplasma	Acholeplasma	Tenericutes		Vibrio sp. Dec07-MA-6BB-7	Vibrio	Proteobacteria
Kentia decline phytoplasma	Acholeplasma	Tenericutes		Vibrio sp. DBTRY	Vibrio	Proteobacteria
Juyom (Iran) Bermuda grass white leaf phytoplasma	Acholeplasma	Tenericutes		Vibrio sp. DAl 1-3-54	Vibrio	Proteobacteria
Juniperus occidentalis' witches'-broom phytoplasma	Acholeplasma	Tenericutes		Vibrio sp. Da4	Vibrio	Proteobacteria
Jujube witches'-broom phytoplasma	Acholeplasma	Tenericutes		Vibrio sp. Da2	Vibrio	Proteobacteria
Jasminum nudiflorum' phytoplasma	Acholeplasma	Tenericutes		Vibrio sp. D6069	Vibrio	Proteobacteria
Japanese spurge yellows phytoplasma	Acholeplasma	Tenericutes		Vibrio sp. D6062	Vibrio	Proteobacteria
Japanese raisin witches'-broom phytoplasma	Acholeplasma	Tenericutes		Vibrio sp. D6035	Vibrio	Proteobacteria
Jacobaea vulgaris phytoplasma	Acholeplasma	Tenericutes		Vibrio sp. D6032	Vibrio	Proteobacteria
Italian Empoasca phytoplasma 2	Acholeplasma	Tenericutes		Vibrio sp. D6022	Vibrio	Proteobacteria
Italian Empoasca phytoplasma 1	Acholeplasma	Tenericutes		Vibrio sp. D5050	Vibrio	Proteobacteria
Italian alfalfa witches'-broom phytoplasma	Acholeplasma	Tenericutes		Vibrio sp. D5037	Vibrio	Proteobacteria
Italian alfalfa witches-broom phytoplasma	Acholeplasma	Tenericutes		Vibrio sp. D4058	Vibrio	Proteobacteria
Iranian Tomato big bud phytoplasma	Acholeplasma	Tenericutes		Vibrio sp. D4051	Vibrio	Proteobacteria
Iranian safflower phytoplasma	Acholeplasma	Tenericutes		Vibrio sp. D13	Vibrio	Proteobacteria
Iranian safflower phyllody phytoplasma	Acholeplasma	Tenericutes		Vibrio sp. D1234	Vibrio	Proteobacteria
Iranian potato purple top phytoplasma	Acholeplasma	Tenericutes		Vibrio sp. D1233	Vibrio	Proteobacteria
Iranian potato phytoplasma	Acholeplasma	Tenericutes		Vibrio sp. Csur-1	Vibrio	Proteobacteria
Iranian peach phytoplasma PP90	Acholeplasma	Tenericutes		Vibrio sp. CON-A4-1	Vibrio	Proteobacteria
Iranian peach phytoplasma PP49	Acholeplasma	Tenericutes		Vibrio sp. Col 13	Vibrio	Proteobacteria
Iranian peach phytoplasma PP3	Acholeplasma	Tenericutes		Vibrio sp. Cobs2Tis20	Vibrio	Proteobacteria
Iranian Lactuca serriola phyllody phytoplasma	Acholeplasma	Tenericutes		Vibrio sp. CN87	Vibrio	Proteobacteria
Iranian Lactuca sativa phyllody phytoplasma	Acholeplasma	Tenericutes		Vibrio sp. Cmj 13.4	Vibrio	Proteobacteria
Iranian cherry phytoplasma PCh8	Acholeplasma	Tenericutes		Vibrio sp. CL1005	Vibrio	Proteobacteria
Iranian cabbage yellows phytoplasma	Acholeplasma	Tenericutes		Vibrio sp. Cl-V6	Vibrio	Proteobacteria
Iranian Almond witches'-broom phytoplasma	Acholeplasma	Tenericutes		Vibrio sp. Cl-H2	Vibrio	Proteobacteria
Iranian almond phytoplasma PA14	Acholeplasma	Tenericutes		Vibrio sp. Cl-G9	Vibrio	Proteobacteria
Iranian almond phytoplasma PA10	Acholeplasma	Tenericutes		Vibrio sp. CJ11052	Vibrio	Proteobacteria
Ipomoea phytoplasma	Acholeplasma	Tenericutes		Vibrio sp. CI1Sg	Vibrio	Proteobacteria
India Crotalaria witches'-broom phytoplasma	Acholeplasma	Tenericutes		Vibrio sp. CF6-9	Vibrio	Proteobacteria
Hydrangea phyllody phytoplasma	Acholeplasma	Tenericutes		Vibrio sp. CF6-6	Vibrio	Proteobacteria
Hyacinth virescence phytoplasma	Acholeplasma	Tenericutes		Vibrio sp. CF6	Vibrio	Proteobacteria
Hovenia witches'-broom phytoplasma	Acholeplasma	Tenericutes		Vibrio sp. CF4-11	Vibrio	Proteobacteria
Honeylocust witches'-broom phytoplasma	Acholeplasma	Tenericutes		Vibrio sp. CECT 7225	Vibrio	Proteobacteria
Honduran Gliricidia little leaf phytoplasma	Acholeplasma	Tenericutes		Vibrio sp. Cdeep-1	Vibrio	Proteobacteria
Himachal periwinkle phytoplasma	Acholeplasma	Tenericutes		Vibrio sp. CC4	Vibrio	Proteobacteria
Hibiscus rosa-sinensis' phytoplasma	Acholeplasma	Tenericutes		Vibrio sp. CAIM 994	Vibrio	Proteobacteria
Heracleum yellows phytoplasma	Acholeplasma	Tenericutes		Vibrio sp. CAIM 932	Vibrio	Proteobacteria
Henon bamboo witches'-broom phytoplasma	Acholeplasma	Tenericutes		Vibrio sp. C521	Vibrio	Proteobacteria
Hemp fiber witches'-broom phytoplasma	Acholeplasma	Tenericutes		Vibrio sp. c52-2	Vibrio	Proteobacteria
Hemp dogbane yellows phytoplasma	Acholeplasma	Tenericutes		Vibrio sp. C35	Vibrio	Proteobacteria
Helichrysum bracteatum' phytoplasma	Acholeplasma	Tenericutes		Vibrio sp. C33	Vibrio	Proteobacteria
Helianthus debilis little leaf phytoplasma	Acholeplasma	Tenericutes		Vibrio sp. C22-B	Vibrio	Proteobacteria
Gynura crepidioides' phyllody phytoplasma	Acholeplasma	Tenericutes		Vibrio sp. C 2.4	Vibrio	Proteobacteria
Grey dogwood stunt phytoplasma	Acholeplasma	Tenericutes		Vibrio sp. C 15.19	Vibrio	Proteobacteria
Green valley X phytoplasma	Acholeplasma	Tenericutes		Vibrio sp. C 14.7	Vibrio	Proteobacteria
Grapevine stolbur phytoplasma	Acholeplasma	Tenericutes		Vibrio sp. BWDY-67	Vibrio	Proteobacteria
Goosegrass yellows phytoplasma	Acholeplasma	Tenericutes		Vibrio sp. BWDY-66	Vibrio	Proteobacteria
Goldenrod yellows phytoplasma	Acholeplasma	Tenericutes		Vibrio sp. BWDY-64	Vibrio	Proteobacteria
Goldenrain phytoplasma	Acholeplasma	Tenericutes		Vibrio sp. BWDY-62	Vibrio	Proteobacteria
Glycine tomentella witches'-broom phytoplasma	Acholeplasma	Tenericutes		Vibrio sp. BWDY-61	Vibrio	Proteobacteria
Geranium phytoplasma	Acholeplasma	Tenericutes		Vibrio sp. BWDY-60	Vibrio	Proteobacteria
Garlic decline phytoplasma	Acholeplasma	Tenericutes		Vibrio sp. BWDY-57	Vibrio	Proteobacteria
Garden beet witches'-broom phytoplasma	Acholeplasma	Tenericutes		Vibrio sp. BWDY-56	Vibrio	Proteobacteria
Gaillardia yellows phytoplasma	Acholeplasma	Tenericutes		Vibrio sp. BWDY-52	Vibrio	Proteobacteria
Gaillardia phyllody phytoplasma	Acholeplasma	Tenericutes		Vibrio sp. BSw21405	Vibrio	Proteobacteria
Frutilla phytoplasma	Acholeplasma	Tenericutes		Vibrio sp. BSi20140	Vibrio	Proteobacteria
Fraxinus excelsior' phytoplasma	Acholeplasma	Tenericutes		Vibrio sp. BLI-41	Vibrio	Proteobacteria
Fragaria multicipita' phytoplasma	Acholeplasma	Tenericutes		Vibrio sp. BL-182	Vibrio	Proteobacteria
Florida sabal palm phytoplasma	Acholeplasma	Tenericutes		Vibrio sp. BISLHE4	Vibrio	Proteobacteria
Florida Rhynchosia little leaf phytoplasma	Acholeplasma	Tenericutes		Vibrio sp. BFLP-4	Vibrio	Proteobacteria
Florida Pandanus decline phytoplasma	Acholeplasma	Tenericutes		Vibrio sp. BD7B	Vibrio	Proteobacteria
Flavescence doree phytoplasma HD1	Acholeplasma	Tenericutes		Vibrio sp. BD6B	Vibrio	Proteobacteria
Flavescence doree phytoplasma	Acholeplasma	Tenericutes		Vibrio sp. BD2A	Vibrio	Proteobacteria
Firoozabad (Iran) Bermuda grass white leaf phytoplasma	Acholeplasma	Tenericutes		Vibrio sp. BBT72	Vibrio	Proteobacteria
Festuca yellows phytoplasma	Acholeplasma	Tenericutes		Vibrio sp. BBT71	Vibrio	Proteobacteria
Faba bean phyllody phytoplasma	Acholeplasma	Tenericutes		Vibrio sp. BBT65	Vibrio	Proteobacteria
Euscelidius variegatus' phytoplasma	Acholeplasma	Tenericutes		Vibrio sp. BBT44	Vibrio	Proteobacteria
Euphorbia heterophylla phytoplasma	Acholeplasma	Tenericutes		Vibrio sp. BBT42	Vibrio	Proteobacteria
Euonymus japonicus' phytoplasma	Acholeplasma	Tenericutes		Vibrio sp. BBD-216-1a	Vibrio	Proteobacteria
Eucalyptus yellows and witches'-broom phytoplasma	Acholeplasma	Tenericutes		Vibrio sp. BB4	Vibrio	Proteobacteria
Ethiopian Gliricidia little leaf phytoplasma	Acholeplasma	Tenericutes		Vibrio sp. BA2	Vibrio	Proteobacteria
Estahban(Iran) pear decline phytoplasma	Acholeplasma	Tenericutes		Vibrio sp. B69	Vibrio	Proteobacteria
Eryngium foetidum' witches'-broom phytoplasma	Acholeplasma	Tenericutes		Vibrio sp. B356	Vibrio	Proteobacteria
Erigeron witches'-broom phytoplasma	Acholeplasma	Tenericutes		Vibrio sp. B234	Vibrio	Proteobacteria
Epilobium phyllody phytoplasma	Acholeplasma	Tenericutes		Vibrio sp. B109	Vibrio	Proteobacteria
Empoasca sp. phytoplasma	Acholeplasma	Tenericutes		Vibrio sp. B105	Vibrio	Proteobacteria
Empoasca papaya phytoplasma	Acholeplasma	Tenericutes		Vibrio sp. B1-4	Vibrio	Proteobacteria
Empoasca decipiens' phytoplasma	Acholeplasma	Tenericutes		Vibrio sp. AS-42	Vibrio	Proteobacteria
Elm phytoplasma 'Arlington Heights'	Acholeplasma	Tenericutes		Vibrio sp. AO1	Vibrio	Proteobacteria
Eleusine indica' witches'-broom phytoplasma	Acholeplasma	Tenericutes		Vibrio sp. ANG.218	Vibrio	Proteobacteria
El Salvador tomato phytoplasma	Acholeplasma	Tenericutes		Vibrio sp. AND4	Vibrio	Proteobacteria
El Salvador potato phytoplasma	Acholeplasma	Tenericutes		Vibrio sp. An30N-7C-S	Vibrio	Proteobacteria
Eggplant stunt phytoplasma	Acholeplasma	Tenericutes		Vibrio sp. An30N-4C-S	Vibrio	Proteobacteria
Eggplant phyllody phytoplasma	Acholeplasma	Tenericutes		Vibrio sp. AL14	Vibrio	Proteobacteria
Echinopsis witches'-broom phytoplasma	Acholeplasma	Tenericutes		Vibrio sp. AKB-2008-HE88	Vibrio	Proteobacteria
Echinopsis sp. yellow patch phytoplasma	Acholeplasma	Tenericutes		Vibrio sp. AKB-2008-HE87	Vibrio	Proteobacteria
Dry bean phyllody phytoplasma	Acholeplasma	Tenericutes		Vibrio sp. AKB-2008-HE50	Vibrio	Proteobacteria
Dogfennel yellows phytoplasma	Acholeplasma	Tenericutes		Vibrio sp. AKB-2008-HE43	Vibrio	Proteobacteria
Dioscorea oppositifolia' yellows phytoplasma	Acholeplasma	Tenericutes		Vibrio sp. AKB-2008-HE42	Vibrio	Proteobacteria
Dictamnus stunt phytoplasma	Acholeplasma	Tenericutes		Vibrio sp. AKB-2008-HE36	Vibrio	Proteobacteria
Dianthus chinensis' elm yellows phytoplasma	Acholeplasma	Tenericutes		Vibrio sp. AKB-2008-HE33	Vibrio	Proteobacteria
Desmodium ovalifolium' witches'-broom phytoplasma	Acholeplasma	Tenericutes		Vibrio sp. AKB-2008-HE30	Vibrio	Proteobacteria
Desert sunflower yellows phytoplasma	Acholeplasma	Tenericutes		Vibrio sp. Aeh30-mm	Vibrio	Proteobacteria
Delphinium 16SrIII phytoplasma	Acholeplasma	Tenericutes		Vibrio sp. AC1-1	Vibrio	Proteobacteria
Dandelion virescence phytoplasma	Acholeplasma	Tenericutes		Vibrio sp. AC1	Vibrio	Proteobacteria
Czech Echinacea purpurea phyllody phytoplasma	Acholeplasma	Tenericutes		Vibrio sp. Absa7	Vibrio	Proteobacteria
Cynodon white leaf phytoplasma	Acholeplasma	Tenericutes		Vibrio sp. Absa37	Vibrio	Proteobacteria
Cynodon dactylon' phytoplasma	Acholeplasma	Tenericutes		Vibrio sp. Absa24	Vibrio	Proteobacteria
Cucurbita moschata' asymptomatic phytoplasma	Acholeplasma	Tenericutes		Vibrio sp. AB003	Vibrio	Proteobacteria
Cucumber virescence phytoplasma	Acholeplasma	Tenericutes		Vibrio sp. AB	Vibrio	Proteobacteria
Cuban papaya phytoplasma	Acholeplasma	Tenericutes		Vibrio sp. A9m	Vibrio	Proteobacteria
Cuban cassava phytoplasma	Acholeplasma	Tenericutes		Vibrio sp. A975	Vibrio	Proteobacteria
Cuban carrot phytoplasma	Acholeplasma	Tenericutes		Vibrio sp. a97	Vibrio	Proteobacteria
Cuban cabbage phytoplasma	Acholeplasma	Tenericutes		Vibrio sp. a92	Vibrio	Proteobacteria
Cuban beetroot phytoplasma	Acholeplasma	Tenericutes		Vibrio sp. a90	Vibrio	Proteobacteria
Crotalaria witches'-broom phytoplasma	Acholeplasma	Tenericutes		Vibrio sp. a85	Vibrio	Proteobacteria
Crotalaria pallida' witches'-broom phytoplasma	Acholeplasma	Tenericutes		Vibrio sp. a81	Vibrio	Proteobacteria
Cranberry false blossom phytoplasma	Acholeplasma	Tenericutes		Vibrio sp. a8	Vibrio	Proteobacteria
Coyol palm decline phytoplasma	Acholeplasma	Tenericutes		Vibrio sp. A7CMCS02	Vibrio	Proteobacteria
Cotton phyllody phytoplasma	Acholeplasma	Tenericutes		Vibrio sp. a7 JRLF-2009	Vibrio	Proteobacteria
Cosmos little leaf phytoplasma	Acholeplasma	Tenericutes		Vibrio sp. a52	Vibrio	Proteobacteria
Corylus avellana' phytoplasma	Acholeplasma	Tenericutes		Vibrio sp. A515	Vibrio	Proteobacteria
Corn-reddening phytoplasma 2005/2	Acholeplasma	Tenericutes		Vibrio sp. a51	Vibrio	Proteobacteria
Cordyline phytoplasma	Acholeplasma	Tenericutes		Vibrio sp. a42	Vibrio	Proteobacteria
Coorg black pepper yellows phytoplasma	Acholeplasma	Tenericutes		Vibrio sp. a36	Vibrio	Proteobacteria
Conyza phytoplasma	Acholeplasma	Tenericutes		Vibrio sp. A356	Vibrio	Proteobacteria
Convolvulus arvensis' phytoplasma	Acholeplasma	Tenericutes		Vibrio sp. a35	Vibrio	Proteobacteria
Coneflower phyllody phytoplasma	Acholeplasma	Tenericutes		Vibrio sp. a33	Vibrio	Proteobacteria
Common Parthenium witches'-broom phytoplasma	Acholeplasma	Tenericutes		Vibrio sp. A322	Vibrio	Proteobacteria
Columbia Basin potato purple top phytoplasma	Acholeplasma	Tenericutes		Vibrio sp. a32 JRLF-2009	Vibrio	Proteobacteria
Colombian periwinkle phytoplasma	Acholeplasma	Tenericutes		Vibrio sp. a314	Vibrio	Proteobacteria
Cocos nucifera' lethal yellowing phytoplasma	Acholeplasma	Tenericutes		Vibrio sp. a313	Vibrio	Proteobacteria
Coconut yellow decline phytoplasma	Acholeplasma	Tenericutes		Vibrio sp. a312	Vibrio	Proteobacteria
Coconut lethal yellowing phytoplasma	Acholeplasma	Tenericutes		Vibrio sp. a311	Vibrio	Proteobacteria
Coconut decline phytoplasma	Acholeplasma	Tenericutes		Vibrio sp. a29	Vibrio	Proteobacteria
Cocky apple witches'-broom phytoplasma	Acholeplasma	Tenericutes		Vibrio sp. a286	Vibrio	Proteobacteria
Clover yellow edge phytoplasma	Acholeplasma	Tenericutes		Vibrio sp. a273	Vibrio	Proteobacteria
Clover phyllody phytoplasma	Acholeplasma	Tenericutes		Vibrio sp. a271	Vibrio	Proteobacteria
Clove leaf roll phytoplasma	Acholeplasma	Tenericutes		Vibrio sp. a27	Vibrio	Proteobacteria
Cleome witches'-broom phytoplasma	Acholeplasma	Tenericutes		Vibrio sp. a262	Vibrio	Proteobacteria
Citrus phytoplasma	Acholeplasma	Tenericutes		Vibrio sp. a260	Vibrio	Proteobacteria
Cirsium yellows phytoplasma	Acholeplasma	Tenericutes		Vibrio sp. a259	Vibrio	Proteobacteria
Cirsium white leaf phytoplasma	Acholeplasma	Tenericutes		Vibrio sp. a258	Vibrio	Proteobacteria
Cicadulina bipunctata' phytoplasma	Acholeplasma	Tenericutes		Vibrio sp. a257	Vibrio	Proteobacteria
Chrysanthemum yellows phytoplasma	Acholeplasma	Tenericutes		Vibrio sp. a256	Vibrio	Proteobacteria
Chrysanthemum witches'-broom phytoplasma	Acholeplasma	Tenericutes		Vibrio sp. a254	Vibrio	Proteobacteria
Chrysanthemum flattened stem Phytoplasma	Acholeplasma	Tenericutes		Vibrio sp. a246	Vibrio	Proteobacteria
Christmas cactus witches'-broom phytoplasma	Acholeplasma	Tenericutes		Vibrio sp. a245	Vibrio	Proteobacteria
Chinese wingnut witches'-broom phytoplasma	Acholeplasma	Tenericutes		Vibrio sp. a243	Vibrio	Proteobacteria
Chinese potato phytoplasma YN-6	Acholeplasma	Tenericutes		Vibrio sp. a242	Vibrio	Proteobacteria
Chinese potato phytoplasma YN-2G	Acholeplasma	Tenericutes		Vibrio sp. a241	Vibrio	Proteobacteria
Chinese potato phytoplasma YN-169	Acholeplasma	Tenericutes		Vibrio sp. a239	Vibrio	Proteobacteria
Chinese potato phytoplasma YN-10G	Acholeplasma	Tenericutes		Vibrio sp. a237	Vibrio	Proteobacteria
Chinese pigeon pea witches'-broom phytoplasma	Acholeplasma	Tenericutes		Vibrio sp. a234	Vibrio	Proteobacteria
Chinese periwinkle phyllody phytoplasma	Acholeplasma	Tenericutes		Vibrio sp. a233	Vibrio	Proteobacteria
Chinese Huanglongbing disease-associated phytoplasma	Acholeplasma	Tenericutes		Vibrio sp. a221	Vibrio	Proteobacteria
Chinaberry yellows phytoplasma	Acholeplasma	Tenericutes		Vibrio sp. A2	Vibrio	Proteobacteria
Chinaberry witches'-broom phytoplasma	Acholeplasma	Tenericutes		Vibrio sp. a174	Vibrio	Proteobacteria
Chile pepper phytoplasma	Acholeplasma	Tenericutes		Vibrio sp. a168	Vibrio	Proteobacteria
Chile grape vine yellows phytoplasma	Acholeplasma	Tenericutes		Vibrio sp. a166	Vibrio	Proteobacteria
Chickpea phyllody phytoplasma	Acholeplasma	Tenericutes		Vibrio sp. a165	Vibrio	Proteobacteria
Cherry proliferation phytoplasma	Acholeplasma	Tenericutes		Vibrio sp. a157	Vibrio	Proteobacteria
Cherry little leaf phytoplasma	Acholeplasma	Tenericutes		Vibrio sp. a156	Vibrio	Proteobacteria
Cherry lethal yellows phytoplasma	Acholeplasma	Tenericutes		Vibrio sp. a155	Vibrio	Proteobacteria
Cherry decline phytoplasma	Acholeplasma	Tenericutes		Vibrio sp. a154	Vibrio	Proteobacteria
Chenopodium morale' phytoplasma	Acholeplasma	Tenericutes		Vibrio sp. a153	Vibrio	Proteobacteria
Chayote witches'-broom phytoplasma	Acholeplasma	Tenericutes		Vibrio sp. a152	Vibrio	Proteobacteria
Chaya yellows phytoplasma	Acholeplasma	Tenericutes		Vibrio sp. a150	Vibrio	Proteobacteria
Chandigarh periwinkle phytoplasma	Acholeplasma	Tenericutes		Vibrio sp. a149	Vibrio	Proteobacteria
Catharanthus roseus' phytoplasma II	Acholeplasma	Tenericutes		Vibrio sp. a148	Vibrio	Proteobacteria
Catharanthus roseus phytoplasma	Acholeplasma	Tenericutes		Vibrio sp. a143	Vibrio	Proteobacteria
Catharanthus phyllody phytoplasma	Acholeplasma	Tenericutes		Vibrio sp. a142	Vibrio	Proteobacteria
Catalpa bungei' yellows phytoplasma	Acholeplasma	Tenericutes		Vibrio sp. a14	Vibrio	Proteobacteria
Cassava witches'-broom phytoplasma	Acholeplasma	Tenericutes		Vibrio sp. a119	Vibrio	Proteobacteria
Cassava frogskin disease phytoplasma	Acholeplasma	Tenericutes		Vibrio sp. a118	Vibrio	Proteobacteria
Carrot proliferation phytoplasma	Acholeplasma	Tenericutes		Vibrio sp. a107	Vibrio	Proteobacteria
Carrot phytoplasma sp. ca2006/9	Acholeplasma	Tenericutes		Vibrio sp. a101	Vibrio	Proteobacteria
Carrot phytoplasma sp. ca2006/5	Acholeplasma	Tenericutes		Vibrio sp. a100	Vibrio	Proteobacteria
Carrot phytoplasma sp. ca2006/1	Acholeplasma	Tenericutes		Vibrio sp. a10	Vibrio	Proteobacteria
Carnation yellow phytoplasma	Acholeplasma	Tenericutes		Vibrio sp. A053	Vibrio	Proteobacteria
Carludovica palmata leaf yellowing phytoplasma	Acholeplasma	Tenericutes		Vibrio sp. A-C	Vibrio	Proteobacteria
Capsicuum sp. phytoplasma	Acholeplasma	Tenericutes		Vibrio sp. 9IX/A01/144	Vibrio	Proteobacteria
Capsicum annuum' leaf phytoplasma	Acholeplasma	Tenericutes		Vibrio sp. 99WF10-51	Vibrio	Proteobacteria
Capsicum annuum cv. Ixtapa' phytoplasma	Acholeplasma	Tenericutes		Vibrio sp. 99WF10-27	Vibrio	Proteobacteria
Candidatus Phytoplasma ziziphi	Acholeplasma	Tenericutes		Vibrio sp. 98CJ11027	Vibrio	Proteobacteria
Candidatus Phytoplasma vitis	Acholeplasma	Tenericutes		Vibrio sp. 9-2	Vibrio	Proteobacteria
Candidatus Phytoplasma ulmi	Acholeplasma	Tenericutes		Vibrio sp. 82R6	Vibrio	Proteobacteria
Candidatus Phytoplasma trifolii	Acholeplasma	Tenericutes		Vibrio sp. 8-1	Vibrio	Proteobacteria
Candidatus Phytoplasma spartii	Acholeplasma	Tenericutes		Vibrio sp. 7RSW-28	Vibrio	Proteobacteria
Candidatus Phytoplasma solani	Acholeplasma	Tenericutes		Vibrio sp. 7A7	Vibrio	Proteobacteria
Candidatus Phytoplasma pyri	Acholeplasma	Tenericutes		Vibrio sp. 6H5	Vibrio	Proteobacteria
Candidatus Phytoplasma prunorum	Acholeplasma	Tenericutes		Vibrio sp. 6H4	Vibrio	Proteobacteria
Candidatus Phytoplasma pruni	Acholeplasma	Tenericutes		Vibrio sp. 6H3	Vibrio	Proteobacteria
Candidatus Phytoplasma pini	Acholeplasma	Tenericutes		Vibrio sp. 6H2	Vibrio	Proteobacteria
Candidatus Phytoplasma phoenicium	Acholeplasma	Tenericutes		Vibrio sp. 6G8	Vibrio	Proteobacteria
Candidatus Phytoplasma persicae	Acholeplasma	Tenericutes		Vibrio sp. 6G7	Vibrio	Proteobacteria
Candidatus Phytoplasma oryzae	Acholeplasma	Tenericutes		Vibrio sp. 6G6	Vibrio	Proteobacteria
Candidatus Phytoplasma omanense	Acholeplasma	Tenericutes		Vibrio sp. 6G5	Vibrio	Proteobacteria
Candidatus Phytoplasma mali	Acholeplasma	Tenericutes		Vibrio sp. 6G3	Vibrio	Proteobacteria
Candidatus Phytoplasma japonicum	Acholeplasma	Tenericutes		Vibrio sp. 6G2	Vibrio	Proteobacteria
Candidatus Phytoplasma graminis	Acholeplasma	Tenericutes		Vibrio sp. 6G1	Vibrio	Proteobacteria
Candidatus Phytoplasma fraxini	Acholeplasma	Tenericutes		Vibrio sp. 6F9	Vibrio	Proteobacteria
Candidatus Phytoplasma fragariae	Acholeplasma	Tenericutes		Vibrio sp. 6F8	Vibrio	Proteobacteria
Candidatus Phytoplasma cynodontis	Acholeplasma	Tenericutes		Vibrio sp. 6F7	Vibrio	Proteobacteria
Candidatus Phytoplasma castaneae	Acholeplasma	Tenericutes		Vibrio sp. 6F5	Vibrio	Proteobacteria
Candidatus Phytoplasma brasiliense	Acholeplasma	Tenericutes		Vibrio sp. 6F4	Vibrio	Proteobacteria
Candidatus Phytoplasma australiense	Acholeplasma	Tenericutes		Vibrio sp. 6F11	Vibrio	Proteobacteria
Candidatus Phytoplasma aurantifolia	Acholeplasma	Tenericutes		Vibrio sp. 6E8	Vibrio	Proteobacteria
Candidatus Phytoplasma americanum	Acholeplasma	Tenericutes		Vibrio sp. 6E7	Vibrio	Proteobacteria
Candidatus Phytoplasma allocasuarinae	Acholeplasma	Tenericutes		Vibrio sp. 6E5	Vibrio	Proteobacteria
Camelina' aster yellows phytoplasma	Acholeplasma	Tenericutes		Vibrio sp. 6E4	Vibrio	Proteobacteria
Cactus witches'-broom phytoplasma	Acholeplasma	Tenericutes		Vibrio sp. 6E2	Vibrio	Proteobacteria
Buckland Valley grapevine yellows phytoplasma	Acholeplasma	Tenericutes		Vibrio sp. 6E12	Vibrio	Proteobacteria
Brussels sprouts yellows phytoplasma	Acholeplasma	Tenericutes		Vibrio sp. 6D6	Vibrio	Proteobacteria
Broccoli phytoplasma sp. br273	Acholeplasma	Tenericutes		Vibrio sp. 6D10	Vibrio	Proteobacteria
Brinjal little leaf phytoplasma	Acholeplasma	Tenericutes		Vibrio sp. 6D1	Vibrio	Proteobacteria
Brazilian Huanglongbing disease-associated phytoplasma	Acholeplasma	Tenericutes		Vibrio sp. 6C2	Vibrio	Proteobacteria
Brassica napus' phytoplasma	Acholeplasma	Tenericutes		Vibrio sp. 6B9	Vibrio	Proteobacteria
Brachiaria grass white leaf phytoplasma	Acholeplasma	Tenericutes		Vibrio sp. 6B7	Vibrio	Proteobacteria
Bougainvillea proliferation phytoplasma	Acholeplasma	Tenericutes		Vibrio sp. 6B6	Vibrio	Proteobacteria
Bolivia alfalfa phytoplasma	Acholeplasma	Tenericutes		Vibrio sp. 6B5	Vibrio	Proteobacteria
Blueberry stunt phytoplasma	Acholeplasma	Tenericutes		Vibrio sp. 6B3	Vibrio	Proteobacteria
Blueberry proliferation phytoplasma	Acholeplasma	Tenericutes		Vibrio sp. 6B2	Vibrio	Proteobacteria
Blackberry phytoplasma	Acholeplasma	Tenericutes		Vibrio sp. 6B12	Vibrio	Proteobacteria
Black raspberry witches'-broom phytoplasma	Acholeplasma	Tenericutes		Vibrio sp. 6B10	Vibrio	Proteobacteria
Black pepper phyllody phytoplasma	Acholeplasma	Tenericutes		Vibrio sp. 6A9	Vibrio	Proteobacteria
Black locust witches'-broom phytoplasma	Acholeplasma	Tenericutes		Vibrio sp. 6A8	Vibrio	Proteobacteria
Black currant reversion disease phytoplasma	Acholeplasma	Tenericutes		Vibrio sp. 6A7	Vibrio	Proteobacteria
Bischofia polycarpa witches'-broom phytoplasma	Acholeplasma	Tenericutes		Vibrio sp. 6A6	Vibrio	Proteobacteria
Bindweed yellows phytoplasma	Acholeplasma	Tenericutes		Vibrio sp. 6A4	Vibrio	Proteobacteria
Bean amachamiento phytoplasma	Acholeplasma	Tenericutes		Vibrio sp. 6A2	Vibrio	Proteobacteria
Barley deformation phytoplasma	Acholeplasma	Tenericutes		Vibrio sp. 6A12	Vibrio	Proteobacteria
Bangladesh Mikania phytoplasma	Acholeplasma	Tenericutes		Vibrio sp. 671	Vibrio	Proteobacteria
Bangladesh eggplant phytoplasma	Acholeplasma	Tenericutes		Vibrio sp. 64S-4	Vibrio	Proteobacteria
Banana stunt phytoplasma	Acholeplasma	Tenericutes		Vibrio sp. 64S-10	Vibrio	Proteobacteria
Bamboo witches'-broom phytoplasma	Acholeplasma	Tenericutes		Vibrio sp. 64M-14	Vibrio	Proteobacteria
Bamboo aster yellows phytoplasma	Acholeplasma	Tenericutes		Vibrio sp. 64B-5	Vibrio	Proteobacteria
Bajgah periwinkle little leaf phytoplasma	Acholeplasma	Tenericutes		Vibrio sp. 64B-17	Vibrio	Proteobacteria
bacterium enrichment culture clone BA75	Acholeplasma	Tenericutes		Vibrio sp. 61S-38	Vibrio	Proteobacteria
bacterium 060620-Aspo-KJ0052F01-H6-AM7	Acholeplasma	Tenericutes		Vibrio sp. 61S-28	Vibrio	Proteobacteria
bacterium 060620-Aspo-KJ0052F01-A6-HM13	Acholeplasma	Tenericutes		Vibrio sp. 6	Vibrio	Proteobacteria
bacterium 060620-Aspo-KJ0052F01-A6-AM	Acholeplasma	Tenericutes		Vibrio sp. 5PC-22	Vibrio	Proteobacteria
bacterium 060620-Aspo-KJ0052F01-A1-HM2	Acholeplasma	Tenericutes		Vibrio sp. 5H5	Vibrio	Proteobacteria
Azalea witches'-broom phytoplasma	Acholeplasma	Tenericutes		Vibrio sp. 5H3	Vibrio	Proteobacteria
Axonopus compressus' phytoplasma	Acholeplasma	Tenericutes		Vibrio sp. 5H2	Vibrio	Proteobacteria
Atriplex rhagodioides' phytoplasma	Acholeplasma	Tenericutes		Vibrio sp. 5H12	Vibrio	Proteobacteria
Atriplex halimus' phytoplasma	Acholeplasma	Tenericutes		Vibrio sp. 5H1	Vibrio	Proteobacteria
Asymmetrasca decedens' phytoplasma	Acholeplasma	Tenericutes		Vibrio sp. 5G9	Vibrio	Proteobacteria
Aster yellows witches'-broom phytoplasma AYWB	Acholeplasma	Tenericutes		Vibrio sp. 5G6	Vibrio	Proteobacteria
Aster yellows phytoplasma I-P	Acholeplasma	Tenericutes		Vibrio sp. 5G5	Vibrio	Proteobacteria
Aster yellows phytoplasma E4	Acholeplasma	Tenericutes		Vibrio sp. 5G4	Vibrio	Proteobacteria
Aster yellows phytoplasma D2	Acholeplasma	Tenericutes		Vibrio sp. 5G11	Vibrio	Proteobacteria
Aster yellows phytoplasma B	Acholeplasma	Tenericutes		Vibrio sp. 5G1	Vibrio	Proteobacteria
Aster yellows phytoplasma A	Acholeplasma	Tenericutes		Vibrio sp. 5F7	Vibrio	Proteobacteria
Aster yellows phytoplasma 'watercress'	Acholeplasma	Tenericutes		Vibrio sp. 5F5	Vibrio	Proteobacteria
Aster yellows phytoplasma	Acholeplasma	Tenericutes		Vibrio sp. 5F3	Vibrio	Proteobacteria
Ash witches'-broom phytoplasma	Acholeplasma	Tenericutes		Vibrio sp. 5F11	Vibrio	Proteobacteria
Arracacha phytoplasma	Acholeplasma	Tenericutes		Vibrio sp. 5F1	Vibrio	Proteobacteria
Argentinian alfalfa witches'-broom phytoplasma	Acholeplasma	Tenericutes		Vibrio sp. 5E5	Vibrio	Proteobacteria
Arecanut yellow leaf disease phytoplasma	Acholeplasma	Tenericutes		Vibrio sp. 5E1	Vibrio	Proteobacteria
Apricot stolbur phytoplasma	Acholeplasma	Tenericutes		Vibrio sp. 5D6	Vibrio	Proteobacteria
Apricot leaf roll phytoplasma	Acholeplasma	Tenericutes		Vibrio sp. 5C3	Vibrio	Proteobacteria
Apple stolbur phytoplasma	Acholeplasma	Tenericutes		Vibrio sp. 5C12	Vibrio	Proteobacteria
Apple sessile leaf phytoplasma	Acholeplasma	Tenericutes		Vibrio sp. 5C11	Vibrio	Proteobacteria
Aphanamixis polystachya phytoplasma	Acholeplasma	Tenericutes		Vibrio sp. 5C10	Vibrio	Proteobacteria
Anoda acerifolia phytoplasma	Acholeplasma	Tenericutes		Vibrio sp. 5B5	Vibrio	Proteobacteria
Amblyomma variegatum' phytoplasma	Acholeplasma	Tenericutes		Vibrio sp. 5A7	Vibrio	Proteobacteria
Amaranthus hypochondriacus' phytoplasma	Acholeplasma	Tenericutes		Vibrio sp. 5A5	Vibrio	Proteobacteria
Almond witches'-broom phytoplasma	Acholeplasma	Tenericutes		Vibrio sp. 5A4	Vibrio	Proteobacteria
Alfalfa witches'-broom phytoplasma Urmia	Acholeplasma	Tenericutes		Vibrio sp. 59	Vibrio	Proteobacteria
Alfalfa witches'-broom phytoplasma	Acholeplasma	Tenericutes		Vibrio sp. 57S-9	Vibrio	Proteobacteria
Alder yellows phytoplasma	Acholeplasma	Tenericutes		Vibrio sp. 57S-2	Vibrio	Proteobacteria
Alaska potato purple top phytoplasma	Acholeplasma	Tenericutes		Vibrio sp. 57S-12	Vibrio	Proteobacteria
Adenium little leaf phytoplasma	Acholeplasma	Tenericutes		Vibrio sp. 532S-9	Vibrio	Proteobacteria
Aconitum proliferation phytoplasma	Acholeplasma	Tenericutes		Vibrio sp. 4H1	Vibrio	Proteobacteria
Acholeplasma vituli	Acholeplasma	Tenericutes		Vibrio sp. 4G4	Vibrio	Proteobacteria
Acholeplasma sp. enrichment culture clone 12-7C	Acholeplasma	Tenericutes		Vibrio sp. 4G3	Vibrio	Proteobacteria
Acholeplasma sp. CODA 1G	Acholeplasma	Tenericutes		Vibrio sp. 4G11	Vibrio	Proteobacteria
Acholeplasma pleciae	Acholeplasma	Tenericutes		Vibrio sp. 4F5	Vibrio	Proteobacteria
Acholeplasma parvum	Acholeplasma	Tenericutes		Vibrio sp. 4F12	Vibrio	Proteobacteria
Acholeplasma palmae	Acholeplasma	Tenericutes		Vibrio sp. 4E11	Vibrio	Proteobacteria
Acholeplasma oculi	Acholeplasma	Tenericutes		Vibrio sp. 4E10	Vibrio	Proteobacteria
Acholeplasma morum	Acholeplasma	Tenericutes		Vibrio sp. 4D3	Vibrio	Proteobacteria
Acholeplasma modicum	Acholeplasma	Tenericutes		Vibrio sp. 4C9	Vibrio	Proteobacteria
Acholeplasma laidlawii PG-8A	Acholeplasma	Tenericutes		Vibrio sp. 4C7	Vibrio	Proteobacteria
Acholeplasma laidlawii	Acholeplasma	Tenericutes		Vibrio sp. 4C3	Vibrio	Proteobacteria
Acholeplasma hippikon	Acholeplasma	Tenericutes		Vibrio sp. 4B7	Vibrio	Proteobacteria
Acholeplasma granularum	Acholeplasma	Tenericutes		Vibrio sp. 4A12	Vibrio	Proteobacteria
Acholeplasma equifetale	Acholeplasma	Tenericutes		Vibrio sp. 442	Vibrio	Proteobacteria
Acholeplasma brassicae	Acholeplasma	Tenericutes		Vibrio sp. 41(2006)	Vibrio	Proteobacteria
[truncated: 61,534 more rows]
